# Supplementary material for: Functional Annotation of the Transcriptome of the Pig, Sus scrofa, Based Upon Network Analysis of an RNAseq Transcriptional Atlas
Source: Front Genet. 2020 Feb 14;10:1355. doi: 10.3389/fgene.2019.01355 (PMC7034361; doi:10.3389/fgene.2019.01355)
Supplement: Supplementary file 4 [file Table_3.xlsx]

## Sheet: Readme
Supplementary Table S3
Network analysis of liver samples
Sample description and colour coding for histograms for liver analysis
Colours shown along the X axis of the histograms in the Cluster Lists indicate the BioProject (lower bar), project description (middle bar) and sex based on metadata and other project information (upper bar)
Bioproject	Sample ID	Breed	Age	Sex from extended information	Experiment
PRJNA193204	liver|SRS401904	Berkshire	unknown	unknown	Berkshire
PRJNA297855	liver|SRS1100810	Guizhou mini-pigs	postnatal 240 days	female	minipig
PRJNA305529	liver|SRS1198656	unknown	175 days	male	low growth and fatness
PRJNA305529	liver|SRS1198657	unknown	175 days	male	low growth and fatness
PRJNA305529	liver|SRS1198658	unknown	175 days	male	low growth and fatness
PRJNA305529	liver|SRS1198659	unknown	175 days	male	low growth and fatness
PRJNA305529	liver|SRS1198660	unknown	175 days	male	low growth and fatness
PRJNA305529	liver|SRS1198661	unknown	175 days	male	high growth and fatness
PRJNA305529	liver|SRS1198662	unknown	175 days	male	high growth and fatness
PRJNA305529	liver|SRS1198663	unknown	175 days	male	high growth and fatness
PRJNA305529	liver|SRS1198664	unknown	175 days	male	high growth and fatness
PRJNA305529	liver|SRS1198665	unknown	175 days	male	high growth and fatness
PRJNA311523	liver|SRS1283273	Berkshire	60 days old	female	Berkshire
PRJNA311523	liver|SRS1283295	Meishan	60 days old	female	Meishan
PRJNA311523	liver|SRS1283305	Jinhua	60 days old	female	Jinhua
PRJNA311523	liver|SRS1283315	Bamei	60 days old	female	Bamei
PRJNA311523	liver|SRS1283325	Pietrain	60 days old	female	Pietrain
PRJNA311523	liver|SRS1283335	Large White	60 days old	female	Large White
PRJNA311523	liver|SRS1283345	Landrace	60 days old	female	Landrace
PRJNA311523	liver|SRS1283356	Hampshire	60 days old	female	Hampshire
PRJNA451072	liver|SRS1925501	unknown	unknown	male	high boar taint
PRJNA451072	liver|SRS1925503	unknown	unknown	male	high boar taint
PRJNA451072	liver|SRS1925506	unknown	unknown	male	high boar taint
PRJNA451072	liver|SRS1925510	unknown	unknown	male	high boar taint
PRJNA451072	liver|SRS1925511	unknown	unknown	male	high boar taint
PRJNA451072	liver|SRS1925525	unknown	unknown	male	medium boar taint
PRJNA451072	liver|SRS1925526	unknown	unknown	male	medium boar taint
PRJNA451072	liver|SRS1925527	unknown	unknown	male	medium boar taint
PRJNA451072	liver|SRS1925528	unknown	unknown	male	medium boar taint
PRJNA451072	liver|SRS1925529	unknown	unknown	male	medium boar taint
PRJNA451072	liver|SRS1925532	unknown	unknown	male	medium boar taint
PRJNA240332	liver|SRS567064	Yorkshire-Landrace	unknown	male
PRJNA240332	liver|SRS567066	Yorkshire-Landrace	unknown	male	fasted
PRJNA240332	liver|SRS567067	Yorkshire-Landrace	unknown	male	fasted
PRJNA240332	liver|SRS567074	Yorkshire-Landrace	unknown	male	fasted
PRJNA240332	liver|SRS567078	Yorkshire-Landrace	unknown	male	fasted
PRJNA240332	liver|SRS567079	Yorkshire-Landrace	unknown	male	fasted
PRJNA240332	liver|SRS567080	Yorkshire-Landrace	unknown	male	fasted
PRJNA240332	liver|SRS567081	Yorkshire-Landrace	unknown	male	fasted
PRJNA240332	liver|SRS567082	Yorkshire-Landrace	unknown	male	fasted
PRJNA240332	liver|SRS567083	Yorkshire-Landrace	unknown	male	fasted
PRJNA240332	liver|SRS567084	Yorkshire-Landrace	unknown	male	fasted
PRJNA240332	liver|SRS567094	Yorkshire-Landrace	unknown	male	fasted
PRJNA240332	liver|SRS567095	Yorkshire-Landrace	unknown	male	fasted
PRJNA240332	liver|SRS567096	Yorkshire-Landrace	unknown	male	fasted
PRJNA240332	liver|SRS567097	Yorkshire-Landrace	unknown	male	fasted
PRJNA240332	liver|SRS567098	Yorkshire-Landrace	unknown	male	fasted
PRJNA240332	liver|SRS567099	Yorkshire-Landrace	unknown	male	fasted
PRJNA240332	liver|SRS567100	Yorkshire-Landrace	unknown	male	fasted
PRJNA240332	liver|SRS567101	Yorkshire-Landrace	unknown	male	fasted
PRJNA240332	liver|SRS567103	Yorkshire-Landrace	unknown	male	fasted
PRJNA240332	liver|SRS567104	Yorkshire-Landrace	unknown	male	fasted
PRJNA240332	liver|SRS567105	Yorkshire-Landrace	unknown	male	fasted
PRJNA240332	liver|SRS567106	Yorkshire-Landrace	unknown	male	fasted
PRJNA240332	liver|SRS567107	Yorkshire-Landrace	unknown	male	fasted
PRJNA240332	liver|SRS567108	Yorkshire-Landrace	unknown	male	fasted
PRJNA240332	liver|SRS567109	Yorkshire-Landrace	unknown	male	fasted
PRJNA240332	liver|SRS567114	Yorkshire-Landrace	unknown	male	fasted
PRJNA240332	liver|SRS567115	Yorkshire-Landrace	unknown	male	fasted
PRJNA240332	liver|SRS567116	Yorkshire-Landrace	unknown	male	fasted
PRJNA240332	liver|SRS567118	Yorkshire-Landrace	unknown	male	fasted
PRJNA240332	liver|SRS567119	Yorkshire-Landrace	unknown	male	fasted
PRJNA240332	liver|SRS567120	Yorkshire-Landrace	unknown	male	fasted
PRJNA240332	liver|SRS567121	Yorkshire-Landrace	unknown	male	fasted
PRJNA240332	liver|SRS567122	Yorkshire-Landrace	unknown	male	fasted
PRJNA240332	liver|SRS567123	Yorkshire-Landrace	unknown	male	fasted
PRJNA240332	liver|SRS567124	Yorkshire-Landrace	unknown	male	fasted
PRJNA240332	liver|SRS567125	Yorkshire-Landrace	unknown	male	fasted
PRJNA240332	liver|SRS567126	Yorkshire-Landrace	unknown	male	fasted
PRJNA240332	liver|SRS567127	Yorkshire-Landrace	unknown	male	fasted
PRJNA240332	liver|SRS567128	Yorkshire-Landrace	unknown	male	fasted
PRJNA240332	liver|SRS567129	Yorkshire-Landrace	unknown	male	fasted
PRJNA240332	liver|SRS567134	Yorkshire-Landrace	unknown	male	fasted
PRJNA240332	liver|SRS567135	Yorkshire-Landrace	unknown	male	fasted
PRJNA240332	liver|SRS567136	Yorkshire-Landrace	unknown	male	fasted
PRJNA240332	liver|SRS567137	Yorkshire-Landrace	unknown	male	fasted
PRJNA240332	liver|SRS567138	Yorkshire-Landrace	unknown	male	fasted
PRJNA240332	liver|SRS567139	Yorkshire-Landrace	unknown	male	fasted
PRJNA240332	liver|SRS567140	Yorkshire-Landrace	unknown	male	fasted
PRJNA240332	liver|SRS567141	Yorkshire-Landrace	unknown	male	fasted
PRJNA240332	liver|SRS567142	Yorkshire-Landrace	unknown	male	fasted
PRJNA240332	liver|SRS567143	Yorkshire-Landrace	unknown	male	fasted
PRJNA240332	liver|SRS567144	Yorkshire-Landrace	unknown	male	fasted
PRJNA240332	liver|SRS567145	Yorkshire-Landrace	unknown	male	fasted
PRJNA240332	liver|SRS567146	Yorkshire-Landrace	unknown	male	fasted
PRJNA240332	liver|SRS567147	Yorkshire-Landrace	unknown	male	fasted
PRJNA240332	liver|SRS567148	Yorkshire-Landrace	unknown	male	fasted
PRJNA240332	liver|SRS567149	Yorkshire-Landrace	unknown	male	fasted
PRJNA240332	liver|SRS567150	Yorkshire-Landrace	unknown	male	fasted
PRJNA240332	liver|SRS567151	Yorkshire-Landrace	unknown	male	fasted
PRJNA240332	liver|SRS567152	Yorkshire-Landrace	unknown	male	fasted
PRJNA240332	liver|SRS567153	Yorkshire-Landrace	unknown	male	fasted
PRJNA240332	liver|SRS567087	Yorkshire-Landrace	unknown	male	CHO prefed
PRJNA240332	liver|SRS567088	Yorkshire-Landrace	unknown	male	CHO prefed
PRJNA240332	liver|SRS567089	Yorkshire-Landrace	unknown	male	CHO prefed
PRJNA240332	liver|SRS567091	Yorkshire-Landrace	unknown	male	CHO prefed
PRJNA240332	liver|SRS567092	Yorkshire-Landrace	unknown	male	CHO prefed
PRJNA240332	liver|SRS567093	Yorkshire-Landrace	unknown	male	CHO prefed
PRJNA240332	liver|SRS567110	Yorkshire-Landrace	unknown	male	CHO prefed
PRJNA240332	liver|SRS567111	Yorkshire-Landrace	unknown	male	CHO prefed
PRJNA240332	liver|SRS567112	Yorkshire-Landrace	unknown	male	CHO prefed
PRJNA240332	liver|SRS567131	Yorkshire-Landrace	unknown	male	CHO prefed

## Sheet: Clusters R-0.75
Supplementary Table S3
Network analysis of liver samples
Cluster profiles and gene lists for liver analysis
Name	Connections	Ensembl_gene_ID	Transcript_IDs	Location	Description	MCL_1.7_6
AAMP	18	ENSSSCG00000016189	ENSSSCT00000017629, ENSSSCT00000063058, XM_021076200	15:120336443-120346197:-1	angio associated migratory cell protein	Cluster001
AASDH	4	ENSSSCG00000027403	ENSSSCT00000024804, ENSSSCT00000038551, ENSSSCT00000040399, ENSSSCT00000051274, ENSSSCT00000053182, ENSSSCT00000064956, XM_021101363, XM_021101365, XM_021101366, XM_021101367, XM_021101368, XM_021101369, XM_021101370, XM_021101371, XM_021101372	8:55606144-55647217:-1	aminoadipate-semialdehyde dehydrogenase	Cluster001
AASDHPPT	281	ENSSSCG00000014998	ENSSSCT00000016362, ENSSSCT00000060544, XM_003129822, XM_005667292	9:35903634-35951266:+1	aminoadipate-semialdehyde dehydrogenase-phosphopantetheinyl transferase	Cluster001
ABCA1	562	ENSSSCG00000005423	ENSSSCT00000005966	1:246147515-246257380:-1	ATP binding cassette subfamily A member 1	Cluster001
ABCC10	593	ENSSSCG00000001680	ENSSSCT00000001875, ENSSSCT00000038932, ENSSSCT00000042205, ENSSSCT00000047503, ENSSSCT00000065759, XM_021098753, XM_021098754	7:38432732-38452691:+1	ATP binding cassette subfamily C member 10	Cluster001
ABCC9	57	ENSSSCG00000000571	ENSSSCT00000000614, ENSSSCT00000042406, ENSSSCT00000045391, ENSSSCT00000046832, ENSSSCT00000055869, ENSSSCT00000056800, ENSSSCT00000059132, XM_005655658, XM_021092238, XM_021092239, XM_021092240, XM_021092241, XM_021092242, XM_021092243, XM_021092244, XM_021092245, XM_021092246, XM_021092247, XM_021092249, XM_021092250, XM_021092251	5:51536526-51673580:+1	ATP binding cassette subfamily C member 9	Cluster001
ABCD4	14	ENSSSCG00000038231	ENSSSCT00000037529, XM_001929196	7:97563876-97585570:-1	ATP binding cassette subfamily D member 4	Cluster001
ABCF3	632	ENSSSCG00000028856	ENSSSCT00000027528, XM_003358707	13:122102939-122113568:+1	ATP binding cassette subfamily F member 3	Cluster001
ABHD12B	5	ENSSSCG00000005023	ENSSSCT00000005539, ENSSSCT00000023698, XM_021101754	1:180635727-180661065:+1	abhydrolase domain containing 12B	Cluster001
ABHD6	159	ENSSSCG00000011470	ENSSSCT00000012552, ENSSSCT00000043531, ENSSSCT00000045837, XM_003132273, XM_021069088, XM_021069089, XM_021069090, XM_021069091, XM_021069092	13:39982531-40055487:+1	abhydrolase domain containing 6	Cluster001
ABI1	386	ENSSSCG00000024127	ENSSSCT00000012105, ENSSSCT00000012106, ENSSSCT00000031809, ENSSSCT00000047950, ENSSSCT00000050059, XM_021064892, XM_021064893, XM_021064894, XM_021064895, XM_021064896, XM_021064897, XM_021064898, XM_021064899, XM_021064900, XM_021064902, XM_021064903, XM_021064904	10:48939403-49069441:+1	abl interactor 1	Cluster001
ABL2	444	ENSSSCG00000024674	ENSSSCT00000027500, ENSSSCT00000038371, ENSSSCT00000047288, ENSSSCT00000052053, ENSSSCT00000054313, XM_003357551, XM_003482730, XM_003482731, XM_003482732, XM_005667790, XM_005667791, XM_005667792	9:120894825-120985119:-1	ABL proto-oncogene 2, non-receptor tyrosine kinase	Cluster001
ABLIM1	668	ENSSSCG00000010651	ENSSSCT00000011650, ENSSSCT00000038429, ENSSSCT00000038618, ENSSSCT00000038842, ENSSSCT00000046622, ENSSSCT00000053857, ENSSSCT00000065595, XM_005671475, XM_005671476, XM_013983753, XM_013983755, XM_013983756, XM_021073347, XM_021073348, XM_021073349, XM_021073350, XM_021073351, XM_021073352, XM_021073353, XM_021073354, XM_021073357, XM_021073358, XM_021073359, XM_021073360, XM_021073361, XM_0210…	14:124760404-125108691:-1	actin binding LIM protein 1	Cluster001
ABR	512	ENSSSCG00000017804	ENSSSCT00000019377, ENSSSCT00000036913, ENSSSCT00000040740, ENSSSCT00000049367, ENSSSCT00000061110, ENSSSCT00000065827, XM_021066120, XM_021066122, XM_021066123, XM_021066124, XM_021066125	12:46709880-46895818:+1	active BCR-related	Cluster001
ABRAXAS1	683	ENSSSCG00000009234	ENSSSCT00000010113, ENSSSCT00000043171, XM_003129348, XM_005656571, XM_005656572, XM_021101803	8:135002308-135023313:+1	abraxas 1, BRCA1 A complex subunit	Cluster001
ABRAXAS2	827	ENSSSCG00000010737	ENSSSCT00000011749, XM_001929015, XM_021073619	14:134158384-134189442:+1	abraxas 2, BRISC complex subunit	Cluster001
ACAD8	90	.	XM_021102133, XM_021102134, XM_021102135, XM_021102136	.	acyl-CoA dehydrogenase family member 8	Cluster001
ACBD3	646	ENSSSCG00000024180	ENSSSCT00000027902, ENSSSCT00000029429	10:14032673-14069481:-1	acyl-CoA binding domain containing 3	Cluster001
ACBD4	380	ENSSSCG00000017337	ENSSSCT00000018873, ENSSSCT00000037758, ENSSSCT00000040476, XM_003131324, XM_003358011, XM_005668722, XM_013980880, XM_013980881, XM_013980882, XM_013980883, XM_021066847, XM_021066849, XM_021066850	12:18268319-18280112:-1	acyl-CoA binding domain containing 4	Cluster001
ACIN1	1026	ENSSSCG00000002034	ENSSSCT00000002276, ENSSSCT00000039632, ENSSSCT00000054308, XM_013978220, XM_013978222, XM_021099241, XM_021099242, XM_021099243, XM_021099244	7:75951053-75990083:+1	apoptotic chromatin condensation inducer 1	Cluster001
ACO1	44	ENSSSCG00000023807	ENSSSCT00000023699, ENSSSCT00000050582, XM_003357729	10:33934630-34001944:-1	aconitase 1	Cluster001
ACO2	124	ENSSSCG00000000064	ENSSSCT00000000070	5:7014383-7071023:-1	aconitase 2	Cluster001
ACOT8	56	ENSSSCG00000007426	ENSSSCT00000025270, XM_001928889	17:48038561-48054209:-1	acyl-CoA thioesterase 8	Cluster001
ACOX1	135	ENSSSCG00000017198	ENSSSCT00000018723, ENSSSCT00000050201, ENSSSCT00000052256, ENSSSCT00000057084, ENSSSCT00000063680, XM_021066015, XM_021066016, XM_021066017, XM_021066018, XM_021066019, XM_021066020	12:5450862-5481909:+1	acyl-CoA oxidase 1	Cluster001
ACOX3	642	ENSSSCG00000008724	ENSSSCT00000009544, ENSSSCT00000046718, ENSSSCT00000063782, XM_021100951, XM_021100952, XM_021100953	8:2716923-2757262:+1	acyl-CoA oxidase 3, pristanoyl	Cluster001
ACSL3	10	ENSSSCG00000016223	ENSSSCT00000017665, ENSSSCT00000041444, ENSSSCT00000055736, ENSSSCT00000061159, XM_021074566, XM_021074568, XM_021074569	15:124741934-124817004:+1	acyl-CoA synthetase long-chain family member 3	Cluster001
ACTL6B	570	ENSSSCG00000007670	ENSSSCT00000008410, XM_003124370, XM_013995470, XM_013995471	3:8551606-8568669:-1	actin like 6B	Cluster001
ACTN4	343	ENSSSCG00000002965	ENSSSCT00000003289, ENSSSCT00000052020, ENSSSCT00000057230, ENSSSCT00000060244, ENSSSCT00000063427, ENSSSCT00000063930, XM_003355883, XM_003355884, XM_003355885, XM_005664596, XM_021094344	6:47446034-47569609:+1	actinin alpha 4	Cluster001
ACTR1B	209	ENSSSCG00000008194	ENSSSCT00000008973, XM_021087260	3:56610540-56619171:+1	ARP1 actin related protein 1 homolog B	Cluster001
ACTR2	197	ENSSSCG00000008358	ENSSSCT00000009152, ENSSSCT00000064075, XM_005662508	3:76691279-76729274:-1	ARP2 actin related protein 2 homolog	Cluster001
ACTR3B	4	.	XM_021079295, XM_021079296, XM_021079297, XM_021079298, XM_021079299, XM_021079300, XM_021079301, XM_021079302, XM_021079303, XM_021079304, XM_021079306, XM_021079307	.	ARP3 actin related protein 3 homolog B	Cluster001
ACVR1B	75	ENSSSCG00000000233	ENSSSCT00000000252, XM_013988268	5:17314276-17350723:+1	activin A receptor type 1B	Cluster001
ACVR1C	270	ENSSSCG00000015873	ENSSSCT00000017284, ENSSSCT00000060597, XM_013984145	15:64455989-64529107:-1	activin A receptor type 1C	Cluster001
ADAD1	18	ENSSSCG00000009089	ENSSSCT00000009955, XM_003357037, XM_005666892, XM_005666894, XM_021101617	8:101673577-101715299:-1	adenosine deaminase domain containing 1	Cluster001
ADAL	219	ENSSSCG00000004710	ENSSSCT00000005202, ENSSSCT00000049753, XM_005659689, XM_013993096, XM_013993097, XM_013993098, XM_013993099	1:128089963-128125932:-1	adenosine deaminase like	Cluster001
ADAM10	702	ENSSSCG00000004595	ENSSSCT00000005076, ENSSSCT00000032619	1:113289084-113412543:+1	ADAM metallopeptidase domain 10	Cluster001
ADAM17	373	ENSSSCG00000008641	ENSSSCT00000009451, ENSSSCT00000033196, ENSSSCT00000048512, XM_021085853, XM_021085854, XM_021085855	3:126795368-126864731:+1	ADAM metallopeptidase domain 17	Cluster001
ADAM23	130	ENSSSCG00000016131	ENSSSCT00000017564, XM_021076147, XM_021076148, XM_021076149	15:109695276-109886057:+1	ADAM metallopeptidase domain 23	Cluster001
ADAM9	362	ENSSSCG00000015808	ENSSSCT00000017216, ENSSSCT00000037135, XM_001925664, XM_021075120	15:47523211-47601466:-1	ADAM metallopeptidase domain 9	Cluster001
ADAMTS6	204	ENSSSCG00000016943	ENSSSCT00000018451, ENSSSCT00000040629, ENSSSCT00000058489, XM_021076778	16:43702520-44011065:-1	ADAM metallopeptidase with thrombospondin type 1 motif 6	Cluster001
ADAMTSL4	179	ENSSSCG00000006651	ENSSSCT00000007287, ENSSSCT00000037797, ENSSSCT00000038749, ENSSSCT00000057808, ENSSSCT00000059881, XM_005663500, XM_013997191, XM_013997192, XM_013997193, XM_021089897, XM_021089899, XM_021089900	4:98577823-98589563:-1	ADAMTS like 4	Cluster001
ADAR	604	ENSSSCG00000006543	ENSSSCT00000007168, XM_021089756	4:95178756-95194668:+1	adenosine deaminase, RNA specific	Cluster001
ADARB1	91	ENSSSCG00000012089	ENSSSCT00000013223, ENSSSCT00000055290, ENSSSCT00000056371, XM_021071524	13:207746962-207788195:+1	adenosine deaminase, RNA specific B1	Cluster001
ADCY6	958	ENSSSCG00000000175	ENSSSCT00000000184, XM_021091586	5:14836798-14850728:-1	adenylate cyclase 6	Cluster001
ADCY9	317	ENSSSCG00000007950	ENSSSCT00000008713, ENSSSCT00000044661, ENSSSCT00000045205, ENSSSCT00000046432, XM_021086709, XM_021086710, XM_021086711	3:38103923-38302243:+1	adenylate cyclase 9	Cluster001
ADD1	634	ENSSSCG00000008692	ENSSSCT00000009510, ENSSSCT00000045353, ENSSSCT00000049447, ENSSSCT00000062367, XM_013978492	8:1627062-1710650:+1	adducin 1	Cluster001
ADD3	300	ENSSSCG00000010621	ENSSSCT00000011617, ENSSSCT00000037328, ENSSSCT00000040025, ENSSSCT00000043324, ENSSSCT00000054427, ENSSSCT00000059341, ENSSSCT00000060301, XM_001924738, XM_001924829, XM_003359365, XM_005671448, XM_013983720, XM_021073191, XM_021073194, XM_021073195, XM_021073196	14:120451095-120586072:+1	adducin 3	Cluster001
ADGRA3	607	ENSSSCG00000008753	ENSSSCT00000009577, ENSSSCT00000037721, ENSSSCT00000063739, XM_021101060, XM_021101061, XM_021101062, XM_021101063, XM_021101064, XM_021101065, XM_021101066, XM_021101067, XM_021101068, XM_021101069	8:16666606-16787940:-1	adhesion G protein-coupled receptor A3	Cluster001
ADGRF5	287	.	XM_013978015	.	adhesion G protein-coupled receptor F5	Cluster001
ADGRL2	557	ENSSSCG00000003761	ENSSSCT00000004163, ENSSSCT00000038746, ENSSSCT00000039570, ENSSSCT00000044796, ENSSSCT00000050160, ENSSSCT00000050877, ENSSSCT00000059785, ENSSSCT00000063942, ENSSSCT00000065512, ENSSSCT00000065589, XM_005656126, XM_005656127, XM_013988854, XM_013988855, XM_013988857, XM_013988862, XM_021096375, XM_021096376, XM_021096377, XM_021096378, XM_021096379, XM_021096380, XM_021096381, XM_021096382, XM_…	6:131727085-132365891:-1	adhesion G protein-coupled receptor L2	Cluster001
ADH5	47	ENSSSCG00000009185	ENSSSCT00000010058, ENSSSCT00000050964	8:121266764-121282310:+1	alcohol dehydrogenase 5 (class III), chi polypeptide	Cluster001
ADIPOR1	15	.	XM_005668010	.	adiponectin receptor 1	Cluster001
ADNP	1180	ENSSSCG00000007473	ENSSSCT00000008178, ENSSSCT00000034395, ENSSSCT00000040843, ENSSSCT00000042704, ENSSSCT00000046175, ENSSSCT00000059539, XM_013985467, XM_021077204	17:52317366-52355467:-1	activity dependent neuroprotector homeobox	Cluster001
ADNP2	608	ENSSSCG00000038632	ENSSSCT00000058793, XM_003122295, XM_005660559, XM_013993971	6:128084831-128113291:+1	ADNP homeobox 2	Cluster001
ADPRM	148	ENSSSCG00000018009	ENSSSCT00000019603, XM_005669245, XM_021066273, XM_021066275, XM_021066276, XM_021066277	12:55430702-55436067:+1	ADP-ribose/CDP-alcohol diphosphatase, manganese dependent	Cluster001
ADRA1A	493	ENSSSCG00000009661	ENSSSCT00000010593, ENSSSCT00000062869, ENSSSCT00000065003, XM_005657244, XM_005657245, XM_005657246, XM_005657247, XM_013990269, XM_021071783, XM_021071784, XM_021071785, XM_021071786, XM_021071787, XM_021071788	14:10630700-10733071:-1	adrenoceptor alpha 1A	Cluster001
AEBP2	631	ENSSSCG00000000587	ENSSSCT00000000632, ENSSSCT00000037031, ENSSSCT00000040914, XM_003126446, XM_021092257	5:53441484-53691547:-1	AE binding protein 2	Cluster001
AFDN	560	ENSSSCG00000004018	ENSSSCT00000004443, ENSSSCT00000039396, ENSSSCT00000043070, ENSSSCT00000051253, XM_013984267, XM_013984272, XM_013984277, XM_013984278, XM_013984285, XM_013984289, XM_013984296, XM_013984302, XM_021085776, XM_021085787, XM_021085803, XM_021085815, XM_021085824, XM_021085831, XM_021085833, XM_021085839, XM_021085843	1:1581995-1698532:-1	afadin, adherens junction formation factor	Cluster001
AFF1	219	ENSSSCG00000023593	ENSSSCT00000010103, ENSSSCT00000031231, XM_021101780, XM_021101781, XM_021101782, XM_021101783, XM_021101784, XM_021101786, XM_021101787, XM_021101788, XM_021101789, XM_021101790, XM_021101791	8:131728873-131912683:-1	AF4/FMR2 family member 1	Cluster001
AFF4	805	ENSSSCG00000014291	ENSSSCT00000015614, ENSSSCT00000025744, ENSSSCT00000045065, ENSSSCT00000062227, XM_003123929, XM_021084747, XM_021084749, XM_021084750, XM_021084751	2:135197775-135283923:-1	AF4/FMR2 family member 4	Cluster001
AFMID	192	ENSSSCG00000033636	ENSSSCT00000042348, ENSSSCT00000054656, XM_021066529, XM_021066530	12:3759686-3785835:-1	arylformamidase	Cluster001
AFTPH	317	ENSSSCG00000008363	ENSSSCT00000009157, ENSSSCT00000022299, ENSSSCT00000044463, ENSSSCT00000045437, ENSSSCT00000063303, XM_003481200, XM_003481201, XM_021087452, XM_021087453	3:77351230-77422238:-1	aftiphilin	Cluster001
AGAP1	257	ENSSSCG00000016317	ENSSSCT00000017770, ENSSSCT00000045380, ENSSSCT00000045986, ENSSSCT00000053870, ENSSSCT00000060683, ENSSSCT00000062245, XM_021075530, XM_021075531, XM_021075533, XM_021075534, XM_021075535, XM_021075537, XM_021075538, XM_021075539, XM_021075540, XM_021075541	15:135442422-135992011:+1	ArfGAP with GTPase domain, ankyrin repeat and PH domain 1	Cluster001
AGGF1	449	.	XM_003123715	.	angiogenic factor with G-patch and FHA domains 1	Cluster001
AGK	811	ENSSSCG00000016492	ENSSSCT00000017956, XM_021078451, XM_021078452, XM_021078453	18:8263763-8368349:-1	acylglycerol kinase	Cluster001
AGL	142	ENSSSCG00000006872	ENSSSCT00000007525, ENSSSCT00000047118, ENSSSCT00000053207, ENSSSCT00000056722, ENSSSCT00000063944	4:118177957-118269267:-1	amylo-alpha-1, 6-glucosidase, 4-alpha-glucanotransferase	Cluster001
AGO3	732	ENSSSCG00000003630	ENSSSCT00000004025, ENSSSCT00000004026, ENSSSCT00000004027, ENSSSCT00000030097, ENSSSCT00000038441, ENSSSCT00000038526, ENSSSCT00000045582, ENSSSCT00000056463, ENSSSCT00000064566, ENSSSCT00000065601, XM_021093288, XM_021093289, XM_021093290, XM_021093291	6:91967494-92212455:+1	argonaute 3, RISC catalytic component	Cluster001
AGPAT1	216	ENSSSCG00000001435	ENSSSCT00000033826, ENSSSCT00000035535	7:24205840-24209627:-1	1-acylglycerol-3-phosphate O-acyltransferase 1	Cluster001
AGPAT3	160	ENSSSCG00000038081	ENSSSCT00000044222, ENSSSCT00000044912, ENSSSCT00000050064, ENSSSCT00000055863, ENSSSCT00000064452, XM_021068324, XM_021068325, XM_021068326, XM_021068327, XM_021068328, XM_021068330, XM_021068331, XM_021068332, XM_021068333, XM_021068334, XM_021068335	13:206803231-206909457:+1	1-acylglycerol-3-phosphate O-acyltransferase 3	Cluster001
AGPAT5	203	ENSSSCG00000015755	ENSSSCT00000017156, XM_013983990	15:37801183-37853437:+1	1-acylglycerol-3-phosphate O-acyltransferase 5	Cluster001
AGPS	653	ENSSSCG00000023983	ENSSSCT00000030764, ENSSSCT00000043949, ENSSSCT00000047528, ENSSSCT00000051451, ENSSSCT00000066184, XM_003359569, XM_021075129	15:83145573-83391717:+1	alkylglycerone phosphate synthase	Cluster001
AGXT2	100	ENSSSCG00000016829	ENSSSCT00000018324, ENSSSCT00000037812, ENSSSCT00000048573	16:20574179-20617874:-1	alanine--glyoxylate aminotransferase 2	Cluster001
AHCTF1	626	ENSSSCG00000010863	ENSSSCT00000011885, ENSSSCT00000039756, ENSSSCT00000047033, XM_021064441, XM_021064442, XM_021064443	10:15041762-15121942:+1	AT-hook containing transcription factor 1	Cluster001
AHCY	39	ENSSSCG00000007278	ENSSSCT00000007963, ENSSSCT00000056819	17:37722011-37744486:-1	adenosylhomocysteinase	Cluster001
AHCYL1	426	ENSSSCG00000006816	ENSSSCT00000007467, ENSSSCT00000051631, XM_021088651, XM_021088652	4:110090900-110132955:-1	adenosylhomocysteinase like 1	Cluster001
AIDA	27	ENSSSCG00000010835	ENSSSCT00000011854, XM_003130513, XM_013980033	10:11428399-11466854:-1	axin interactor, dorsalization associated	Cluster001
AIFM1	288	ENSSSCG00000012657	ENSSSCT00000013838, XM_021079475	X:106670520-106708317:-1	apoptosis inducing factor mitochondria associated 1	Cluster001
AK3	44	.	XM_001924679, XM_021064130, XM_021064132	.	adenylate kinase 3	Cluster001
AKAP1	228	ENSSSCG00000034994	ENSSSCT00000053504	12:33396473-33410395:+1	A-kinase anchoring protein 1	Cluster001
AKAP10	536	ENSSSCG00000024030	ENSSSCT00000026010, ENSSSCT00000038778, ENSSSCT00000059057, ENSSSCT00000059135, ENSSSCT00000061591, ENSSSCT00000065892	12:59731776-59789131:+1	A-kinase anchoring protein 10	Cluster001
AKAP13	100	.	XM_021099911, XM_021099912	.	A-kinase anchoring protein 13	Cluster001
AKAP17A	36	ENSSSCG00000032986	ENSSSCT00000043093, XM_021081363	AEMK02000569.1:896261-904353:+1	A-kinase anchoring protein 17A	Cluster001
AKAP8	910	ENSSSCG00000013837	ENSSSCT00000015115, ENSSSCT00000043419, ENSSSCT00000066127, XM_003123431	2:62222055-62241623:+1	A-kinase anchoring protein 8	Cluster001
AKAP8L	29	ENSSSCG00000013838	ENSSSCT00000015116, ENSSSCT00000058689, XM_005652898, XM_021083627, XM_021083628, XM_021083629	2:62184763-62221931:+1	A-kinase anchoring protein 8 like	Cluster001
AKAP9	1099	ENSSSCG00000015310	ENSSSCT00000016683, ENSSSCT00000023446, ENSSSCT00000025278, ENSSSCT00000030484, ENSSSCT00000041238, ENSSSCT00000042493, ENSSSCT00000058131, ENSSSCT00000063634, ENSSSCT00000064131, XM_021102178, XM_021102179, XM_021102180, XM_021102181, XM_021102182, XM_021102183, XM_021102184, XM_021102185, XM_021102186, XM_021102187, XM_021102188, XM_021102189, XM_021102190, XM_021102191, XM_021102192, XM_021102…	9:71895563-72054897:+1	A-kinase anchoring protein 9	Cluster001
AKIRIN1	578	ENSSSCG00000003652	ENSSSCT00000004048	6:94891409-94902700:+1	akirin 1	Cluster001
AKT1	330	.	XM_021081499, XM_021081500, XM_021081501	.	AKT serine/threonine kinase 1	Cluster001
AKT2	814	ENSSSCG00000002989	ENSSSCT00000003320, ENSSSCT00000034955, ENSSSCT00000036184, ENSSSCT00000062620, XM_005655818, XM_005655820, XM_013988560, XM_013988561, XM_013988563, XM_021093202, XM_021093204, XM_021093205	6:48555842-48606167:-1	AKT serine/threonine kinase 2	Cluster001
AKT3	402	ENSSSCG00000010872	ENSSSCT00000011894, ENSSSCT00000033298, ENSSSCT00000035590, ENSSSCT00000045011, ENSSSCT00000055643, XM_005667942, XM_005667945, XM_013980051, XM_021063994, XM_021063995	10:16441447-16741750:-1	AKT serine/threonine kinase 3	Cluster001
ALCAM	53	ENSSSCG00000011946	ENSSSCT00000013072, ENSSSCT00000032688, ENSSSCT00000034028, ENSSSCT00000043034, XM_003358827, XM_013982482, XM_021070498	13:153794992-153998238:-1	activated leukocyte cell adhesion molecule	Cluster001
ALDH1L2	308	ENSSSCG00000000839	ENSSSCT00000000912, ENSSSCT00000000913, XM_001926587	5:79491978-79554896:+1	aldehyde dehydrogenase 1 family member L2	Cluster001
ALDH3A2	402	ENSSSCG00000018041	ENSSSCT00000019636, ENSSSCT00000056500, ENSSSCT00000061592, XM_003132032, XM_021067945	12:59935973-59954159:-1	aldehyde dehydrogenase 3 family member A2	Cluster001
ALDH7A1	51	ENSSSCG00000014247	ENSSSCT00000015567, ENSSSCT00000050395, ENSSSCT00000054475, ENSSSCT00000060817, ENSSSCT00000062287, XM_013995069	2:129662293-129713728:-1	aldehyde dehydrogenase 7 family member A1	Cluster001
ALDH8A1	224	ENSSSCG00000028115	ENSSSCT00000029261	1:29060744-29079324:+1	aldehyde dehydrogenase 8 family member A1	Cluster001
ALG11	601	ENSSSCG00000009381	ENSSSCT00000010279, ENSSSCT00000055298, ENSSSCT00000059390, XM_001927096, XM_005668385, XM_013980485, XM_013980486	11:15855788-15876629:-1	ALG11, alpha-1,2-mannosyltransferase	Cluster001
ALG13	542	ENSSSCG00000012586	ENSSSCT00000034890, ENSSSCT00000035555, ENSSSCT00000065090, XM_021080435	X:91644310-91708689:+1	ALG13, UDP-N-acetylglucosaminyltransferase subunit	Cluster001
ALG6	177	ENSSSCG00000003815	ENSSSCT00000004222, ENSSSCT00000043270, ENSSSCT00000052712, ENSSSCT00000059178, XM_003127947, XM_013988885, XM_013988886	6:149027978-149113122:-1	ALG6, alpha-1,3-glucosyltransferase	Cluster001
ALG9	14	.	XM_021102093, XM_021102094, XM_021102095, XM_021102096, XM_021102097, XM_021102098, XM_021102099, XM_021102101, XM_021102102, XM_021102103, XM_021102104, XM_021102105, XM_021102106, XM_021102107	.	ALG9, alpha-1,2-mannosyltransferase	Cluster001
ALKBH1	271	ENSSSCG00000025906	ENSSSCT00000030365, XM_021099556	7:100679783-100710386:-1	alkB homolog 1, histone H2A dioxygenase	Cluster001
ALKBH8	281	ENSSSCG00000024628	ENSSSCT00000031597, ENSSSCT00000054116, XM_003357273	9:36077209-36120684:-1	alkB homolog 8, tRNA methyltransferase	Cluster001
ALPK3	343	ENSSSCG00000034070	ENSSSCT00000036743, ENSSSCT00000046084, ENSSSCT00000050308, ENSSSCT00000050612, ENSSSCT00000051179, ENSSSCT00000052706, ENSSSCT00000058468, XM_021098900	7:52546406-52793952:-1	alpha kinase 3	Cluster001
ALS2	42	ENSSSCG00000016109	ENSSSCT00000017539, ENSSSCT00000041723, ENSSSCT00000041838, ENSSSCT00000045541, ENSSSCT00000055322, XM_021076179, XM_021076181, XM_021076182, XM_021076183, XM_021076184, XM_021076185, XM_021076186	15:105328718-105401542:-1	ALS2, alsin Rho guanine nucleotide exchange factor	Cluster001
AMBRA1	549	ENSSSCG00000013262	ENSSSCT00000014486, ENSSSCT00000035985, ENSSSCT00000039176, ENSSSCT00000045828, ENSSSCT00000059623, XM_003122844, XM_005660955, XM_013994370, XM_021085242, XM_021085243, XM_021085244, XM_021085246, XM_021085247	2:15935373-16122864:+1	autophagy and beclin 1 regulator 1	Cluster001
AMFR	488	ENSSSCG00000002822	ENSSSCT00000003122, ENSSSCT00000065056, XM_021097092	6:29366819-29413697:+1	autocrine motility factor receptor	Cluster001
AMIGO1	278	ENSSSCG00000034883	ENSSSCT00000054588, XM_013997286	4:110620719-110628508:+1	adhesion molecule with Ig like domain 1	Cluster001
AMOT	103	ENSSSCG00000012591	ENSSSCT00000013770, ENSSSCT00000033156, XM_013986340, XM_013986341, XM_021080789, XM_021080791	X:92581998-92647857:-1	angiomotin	Cluster001
AMOTL2	108	ENSSSCG00000011643	ENSSSCT00000012744, XM_021069473	13:75490959-75509420:-1	angiomotin like 2	Cluster001
AMPD2	335	ENSSSCG00000031125	ENSSSCT00000043867, ENSSSCT00000044677, ENSSSCT00000060220, ENSSSCT00000065590, XM_021090065, XM_021090066, XM_021090067, XM_021090068	4:110489904-110505105:-1	adenosine monophosphate deaminase 2	Cluster001
ANAPC1	646	ENSSSCG00000008105	ENSSSCT00000008879, ENSSSCT00000037279, ENSSSCT00000051961, ENSSSCT00000053155, ENSSSCT00000054401, ENSSSCT00000059545, ENSSSCT00000062634, XM_021087031, XM_021087032, XM_021087034, XM_021087035, XM_021087036, XM_021087037, XM_021087038, XM_021087039, XM_021087040	3:44509680-44605014:+1	anaphase promoting complex subunit 1	Cluster001
ANAPC5	72	ENSSSCG00000009814	ENSSSCT00000010757, XM_001929287, XM_013982845	14:31259727-31306441:+1	anaphase promoting complex subunit 5	Cluster001
ANGEL2	628	ENSSSCG00000015588	ENSSSCT00000016981, ENSSSCT00000038645, ENSSSCT00000042646, ENSSSCT00000049420, ENSSSCT00000062807, XM_003130402, XM_003357587, XM_005667848, XM_013979952, XM_013979953, XM_013979955, XM_021063848, XM_021063849	9:130453922-130474918:+1	angel homolog 2	Cluster001
ANKDD1B	424	ENSSSCG00000014083	ENSSSCT00000015384, XM_013994917, XM_013994918, XM_013994919, XM_013994922	2:84621347-84689341:+1	ankyrin repeat and death domain containing 1B	Cluster001
ANKFY1	423	ENSSSCG00000017877	ENSSSCT00000019454, ENSSSCT00000043120, ENSSSCT00000051814, ENSSSCT00000063642, XM_021067694	12:50167960-50251790:-1	ankyrin repeat and FYVE domain containing 1	Cluster001
ANKHD1	356	ENSSSCG00000014364	ENSSSCT00000015694, ENSSSCT00000047944	2:142166314-142298097:+1	ankyrin repeat and KH domain containing 1	Cluster001
ANKIB1	1076	ENSSSCG00000015314	ENSSSCT00000016687, ENSSSCT00000055638, XM_003130136, XM_005667593, XM_013979684	9:72079300-72329544:+1	ankyrin repeat and IBR domain containing 1	Cluster001
ANKMY2	161	ENSSSCG00000015360	ENSSSCT00000016735, XM_013991184	9:85850647-85887485:-1	ankyrin repeat and MYND domain containing 2	Cluster001
ANKRD10	141	ENSSSCG00000033732	ENSSSCT00000010466, ENSSSCT00000039579, ENSSSCT00000049670, ENSSSCT00000051194, ENSSSCT00000065778, XM_021065099, XM_021065100	11:77323355-77356139:-1	ankyrin repeat domain 10	Cluster001
ANKRD11	137	ENSSSCG00000039541	ENSSSCT00000044664, ENSSSCT00000047946, ENSSSCT00000053956, XM_021097034, XM_021097035, XM_021097036, XM_021097037, XM_021097038, XM_021097039, XM_021097040, XM_021097041	6:519828-612194:+1	ankyrin repeat domain 11	Cluster001
ANKRD12	538	ENSSSCG00000003682	ENSSSCT00000004080, ENSSSCT00000036922, ENSSSCT00000053210, ENSSSCT00000056135, ENSSSCT00000061083, ENSSSCT00000063849, XM_021096063, XM_021096064, XM_021096065	6:98696616-98814747:-1	ankyrin repeat domain 12	Cluster001
ANKRD13A	150	ENSSSCG00000009924	ENSSSCT00000010875, ENSSSCT00000039465, ENSSSCT00000039836, ENSSSCT00000040839, ENSSSCT00000043051, ENSSSCT00000059133, XM_021074289, XM_021074290, XM_021074291	14:40954347-40990421:-1	ankyrin repeat domain 13A	Cluster001
ANKRD13C	32	ENSSSCG00000003790	ENSSSCT00000004194, ENSSSCT00000046944, ENSSSCT00000047894, XM_003127927	6:142516120-142618400:+1	ankyrin repeat domain 13C	Cluster001
ANKRD17	1012	ENSSSCG00000024592	ENSSSCT00000028188, ENSSSCT00000039427, ENSSSCT00000060221, XM_021100379, XM_021100380, XM_021100381, XM_021100382, XM_021100384, XM_021100385, XM_021100386, XM_021100387, XM_021100388, XM_021100389, XM_021100390, XM_021100391, XM_021100392, XM_021100393	8:69361213-69531286:-1	ankyrin repeat domain 17	Cluster001
ANKRD27	567	ENSSSCG00000002859	ENSSSCT00000003160, ENSSSCT00000045176, ENSSSCT00000045922, ENSSSCT00000049000, ENSSSCT00000051135, ENSSSCT00000051630, XM_013988549, XM_021094270, XM_021094271	6:42392901-42560004:-1	ankyrin repeat domain 27	Cluster001
ANKRD42	205	ENSSSCG00000014902	ENSSSCT00000016257, ENSSSCT00000044553, ENSSSCT00000050097, ENSSSCT00000056596, ENSSSCT00000064507, XM_013979195, XM_013979196, XM_021062579, XM_021062580, XM_021062581, XM_021062582, XM_021062583, XM_021062584, XM_021062585	9:17334055-17410294:+1	ankyrin repeat domain 42	Cluster001
ANKRD44	699	ENSSSCG00000016074	ENSSSCT00000017501, ENSSSCT00000041974, ENSSSCT00000046158, ENSSSCT00000051756, ENSSSCT00000059190, XM_005672043, XM_013984362, XM_013984363, XM_021076232, XM_021076233, XM_021076234, XM_021076236, XM_021076237, XM_021076238	15:100868475-101211230:-1	ankyrin repeat domain 44	Cluster001
ANKRD49	21	ENSSSCG00000014956	ENSSSCT00000016317, ENSSSCT00000043078	9:26633996-26642512:+1	ankyrin repeat domain 49	Cluster001
ANKS1A	286	ENSSSCG00000001534	ENSSSCT00000001709, ENSSSCT00000048052, ENSSSCT00000056822, XM_021098214, XM_021098215, XM_021098216, XM_021098217, XM_021098218, XM_021098219, XM_021098220, XM_021098221, XM_021098222, XM_021098223, XM_021098224	7:30812920-30995360:+1	ankyrin repeat and sterile alpha motif domain containing 1A	Cluster001
ANO1	331	ENSSSCG00000024158	ENSSSCT00000014065, ENSSSCT00000014066, ENSSSCT00000027944, ENSSSCT00000055302, XM_021082670, XM_021082671, XM_021082672, XM_021082673, XM_021082675, XM_021082676, XM_021082677, XM_021082678, XM_021082679, XM_021082680, XM_021082681, XM_021082682, XM_021082683	2:3200477-3356630:-1	anoctamin 1	Cluster001
ANO6	52	ENSSSCG00000000804	ENSSSCT00000000873, ENSSSCT00000045644, XM_005655713	5:76238923-76334021:+1	anoctamin 6	Cluster001
ANP32A	34	.	XM_003121759	.	acidic nuclear phosphoprotein 32 family member A	Cluster001
ANP32E	141	.	XM_021089919, XM_021089920, XM_021089921, XM_021089922	.	acidic nuclear phosphoprotein 32 family member E	Cluster001
ANTXR2	370	ENSSSCG00000009256	ENSSSCT00000010136, ENSSSCT00000037635, ENSSSCT00000037987, ENSSSCT00000038341, ENSSSCT00000041593, ENSSSCT00000044187, ENSSSCT00000049224, ENSSSCT00000054711, XM_003129371	8:137611222-137879187:+1	anthrax toxin receptor 2	Cluster001
AP1AR	35	.	XM_003129244, XM_003482454, XM_013978945	.	adaptor related protein complex 1 associated regulatory protein	Cluster001
AP1B1	756	ENSSSCG00000009978	ENSSSCT00000010934, ENSSSCT00000028355, ENSSSCT00000037447, ENSSSCT00000041975, ENSSSCT00000046756, XM_005657365, XM_005657371, XM_005657373, XM_013990389, XM_013990391, XM_021074363, XM_021074364, XM_021074365, XM_021074367, XM_021074368, XM_021074369	14:46469457-46520135:-1	adaptor related protein complex 1 beta 1 subunit	Cluster001
AP1G1	656	ENSSSCG00000002740	ENSSSCT00000003036, XM_003126897, XM_021093827	6:14719953-14809756:-1	adaptor related protein complex 1 gamma 1 subunit	Cluster001
AP1M1	336	ENSSSCG00000013856	ENSSSCT00000015135, ENSSSCT00000041727, ENSSSCT00000043339, XM_005661197	2:61355130-61386208:-1	adaptor related protein complex 1 mu 1 subunit	Cluster001
AP3B1	324	ENSSSCG00000014101	ENSSSCT00000015403, ENSSSCT00000029238, ENSSSCT00000052638, ENSSSCT00000061850, XM_021076471	2:86875445-87142784:-1	adaptor related protein complex 3 beta 1 subunit	Cluster001
AP3D1	1206	ENSSSCG00000040157	ENSSSCT00000055004, XM_021084196, XM_021084197, XM_021084198	2:76428364-76474672:+1	adaptor related protein complex 3 delta 1 subunit	Cluster001
AP3M1	685	ENSSSCG00000010314	ENSSSCT00000011291, ENSSSCT00000036753, ENSSSCT00000040274, ENSSSCT00000054294, XM_005671062, XM_013983315	14:76809471-76835678:-1	adaptor related protein complex 3 mu 1 subunit	Cluster001
AP4E1	835	ENSSSCG00000004634	ENSSSCT00000005118, ENSSSCT00000025088, XM_001924871, XM_013992999, XM_013993000	1:120807328-120946698:-1	adaptor related protein complex 4 epsilon 1 subunit	Cluster001
AP5M1	87	ENSSSCG00000005065	ENSSSCT00000005582, ENSSSCT00000037259, ENSSSCT00000052868	1:186430248-186459932:+1	adaptor related protein complex 5 subunit mu 1	Cluster001
AP5S1	98	ENSSSCG00000033297	ENSSSCT00000049383, XM_021077708, XM_021077709, XM_021077710, XM_021077711, XM_021077712	17:31895812-31900457:-1	adaptor related protein complex 5 sigma 1 subunit	Cluster001
APAF1	112	ENSSSCG00000000884	ENSSSCT00000000968, ENSSSCT00000028858, ENSSSCT00000033603, ENSSSCT00000064350, XM_003481742, XM_013998050, XM_021093025	5:85166460-85258707:-1	apoptotic peptidase activating factor 1	Cluster001
APBB1IP	193	ENSSSCG00000030156	ENSSSCT00000028862, ENSSSCT00000066108, XM_003130751	10:49124642-49304347:-1	amyloid beta precursor protein binding family B member 1 interacting protein	Cluster001
APBB2	604	ENSSSCG00000022168	ENSSSCT00000029046, ENSSSCT00000044061, ENSSSCT00000051041, ENSSSCT00000054947, ENSSSCT00000055771, ENSSSCT00000058359, ENSSSCT00000059697, XM_005666611, XM_005666613, XM_005666615, XM_013978617, XM_013978618, XM_013978621, XM_021101138, XM_021101139, XM_021101140, XM_021101141, XM_021101142, XM_021101144, XM_021101146, XM_021101147, XM_021101148, XM_021101150, XM_021101151, XM_021101152, XM_0211…	8:31921427-32301983:-1	amyloid beta precursor protein binding family B member 2	Cluster001
APBB3	33	ENSSSCG00000014366	ENSSSCT00000015696, ENSSSCT00000049861, XM_003124011, XM_005661738, XM_005661741, XM_005661742	2:142314076-142323475:-1	amyloid beta precursor protein binding family B member 3	Cluster001
APC	1169	ENSSSCG00000014207	ENSSSCT00000015525, ENSSSCT00000045270, ENSSSCT00000046118, ENSSSCT00000053067, ENSSSCT00000057827, ENSSSCT00000057845, ENSSSCT00000058870, ENSSSCT00000062928, ENSSSCT00000063550, ENSSSCT00000066290	2:116912626-117097925:-1	APC, WNT signaling pathway regulator	Cluster001
APMAP	22	ENSSSCG00000036286	ENSSSCT00000036964, ENSSSCT00000039991, ENSSSCT00000066272, XM_001927087	17:30768489-30795556:-1	adipocyte plasma membrane associated protein	Cluster001
APOB	272	ENSSSCG00000008595	ENSSSCT00000009406, ENSSSCT00000037331, ENSSSCT00000062425, XM_021085692	3:117250096-117319868:+1	apolipoprotein B	Cluster001
APP	527	ENSSSCG00000012022	ENSSSCT00000013153, ENSSSCT00000013154, ENSSSCT00000041749, ENSSSCT00000050470, ENSSSCT00000053164, ENSSSCT00000054301, ENSSSCT00000066382, XM_005670302, XM_005670303, XM_005670304, XM_005670305, XM_005670306, XM_021068567, XM_021068568	13:189432066-189715911:-1	amyloid beta precursor protein	Cluster001
APPBP2	962	ENSSSCG00000017678	ENSSSCT00000019242, ENSSSCT00000054052, XM_013981135	12:37613770-37678712:+1	amyloid beta precursor protein binding protein 2	Cluster001
APPL1	430	ENSSSCG00000032357	ENSSSCT00000047890, ENSSSCT00000057301, ENSSSCT00000060109, ENSSSCT00000060859	13:39088704-39129433:+1	adaptor protein, phosphotyrosine interacting with PH domain and leucine zipper 1	Cluster001
APPL2	286	ENSSSCG00000000841	ENSSSCT00000000915, ENSSSCT00000042610, XM_013997990	5:79356067-79412235:+1	adaptor protein, phosphotyrosine interacting with PH domain and leucine zipper 2	Cluster001
AQR	1066	ENSSSCG00000004802	ENSSSCT00000005301, ENSSSCT00000040622, XM_021098271, XM_021098273	1:136121111-136236356:+1	aquarius intron-binding spliceosomal factor	Cluster001
ARAP3	305	ENSSSCG00000014391	ENSSSCT00000015728, ENSSSCT00000048088, ENSSSCT00000056738, XM_003124002, XM_013995284, XM_021084932, XM_021084933, XM_021084934, XM_021084935, XM_021084936	2:143304075-143325905:-1	ArfGAP with RhoGAP domain, ankyrin repeat and PH domain 3	Cluster001
ARCN1	397	ENSSSCG00000030053	ENSSSCT00000028599, ENSSSCT00000053716, ENSSSCT00000061951, XM_003357318	9:45862080-45898254:+1	archain 1	Cluster001
AREL1	582	ENSSSCG00000002370	ENSSSCT00000002634, ENSSSCT00000042760, ENSSSCT00000045456, ENSSSCT00000057545, ENSSSCT00000057866, XM_003356746, XM_005656411, XM_005656412, XM_005656413, XM_013989165, XM_013989166, XM_013989167, XM_021099522, XM_021099523, XM_021099524, XM_021099525, XM_021099526, XM_021099528	7:97892568-97940908:-1	apoptosis resistant E3 ubiquitin protein ligase 1	Cluster001
ARFGAP2	512	ENSSSCG00000013245	ENSSSCT00000014465, ENSSSCT00000027492, ENSSSCT00000062485	2:15390427-15401228:+1	ADP ribosylation factor GTPase activating protein 2	Cluster001
ARFGAP3	6	ENSSSCG00000000037	ENSSSCT00000000039, ENSSSCT00000040515, ENSSSCT00000044776, ENSSSCT00000048753	5:5993808-6050539:+1	ADP ribosylation factor GTPase activating protein 3	Cluster001
ARFGEF1	1109	ENSSSCG00000006201	ENSSSCT00000006796, ENSSSCT00000035957, XM_001928010	4:67465517-67613622:+1	ADP ribosylation factor guanine nucleotide exchange factor 1	Cluster001
ARFGEF2	829	ENSSSCG00000007460	ENSSSCT00000008164, XM_003483981, XM_005654245	17:50631850-50732243:+1	ADP ribosylation factor guanine nucleotide exchange factor 2	Cluster001
ARFIP1	243	ENSSSCG00000009010	ENSSSCT00000009867, ENSSSCT00000040238, ENSSSCT00000041949, ENSSSCT00000042085, ENSSSCT00000048346, ENSSSCT00000049933, ENSSSCT00000059149, ENSSSCT00000059627, XM_021100360, XM_021100361, XM_021100362, XM_021100363, XM_021100364, XM_021100365, XM_021100366, XM_021100367, XM_021100369, XM_021100370, XM_021100371, XM_021100372, XM_021100373, XM_021100374, XM_021100375, XM_021100376, XM_021100377, X…	8:76168434-76270787:-1	ADP ribosylation factor interacting protein 1	Cluster001
ARFIP2	80	ENSSSCG00000014624	ENSSSCT00000015975, ENSSSCT00000050270, ENSSSCT00000057155, XM_003357136, XM_013989457	9:3249995-3256735:+1	ADP ribosylation factor interacting protein 2	Cluster001
ARFRP1	313	ENSSSCG00000035304	ENSSSCT00000051782, XM_021078377, XM_021078378, XM_021078379, XM_021078380	17:62636588-62642451:-1	ADP ribosylation factor related protein 1	Cluster001
ARGLU1	626	ENSSSCG00000009536	ENSSSCT00000010454, XM_001927201	11:74239414-74267421:-1	arginine and glutamate rich 1	Cluster001
ARHGAP1	54	ENSSSCG00000013256	ENSSSCT00000014480, ENSSSCT00000056878, XM_003122825, XM_013994368, XM_021085239, XM_021085240	2:15834270-15857543:+1	Rho GTPase activating protein 1	Cluster001
ARHGAP12	731	ENSSSCG00000011026	ENSSSCT00000012068, ENSSSCT00000041109, ENSSSCT00000042987, ENSSSCT00000045314, ENSSSCT00000045467, ENSSSCT00000050368, ENSSSCT00000056090, ENSSSCT00000062860, ENSSSCT00000066336, XM_005668094, XM_013980219, XM_013980220, XM_013980221, XM_021064793, XM_021064794, XM_021064795, XM_021064797, XM_021064798, XM_021064800, XM_021064802, XM_021064803, XM_021064804	10:42458052-42577350:-1	Rho GTPase activating protein 12	Cluster001
ARHGAP17	68	ENSSSCG00000031488	ENSSSCT00000040769, ENSSSCT00000050654, ENSSSCT00000053600, ENSSSCT00000064629, ENSSSCT00000065275, XM_021081340, XM_021081342, XM_021081343, XM_021081344, XM_021081345	AEMK02000510.1:357435-465583:+1	Rho GTPase activating protein 17	Cluster001
ARHGAP29	580	ENSSSCG00000006889	ENSSSCT00000007543, ENSSSCT00000007544, XM_005663656, XM_013997364	4:123073602-123158548:+1	Rho GTPase activating protein 29	Cluster001
ARHGAP35	1131	ENSSSCG00000003107	ENSSSCT00000003446, ENSSSCT00000056625, ENSSSCT00000062506, XM_021094622	6:52704367-52841807:+1	Rho GTPase activating protein 35	Cluster001
ARHGAP42	204	ENSSSCG00000014976	ENSSSCT00000016338	9:31721350-31997616:+1	Rho GTPase activating protein 42	Cluster001
ARHGAP5	1058	ENSSSCG00000001966	ENSSSCT00000002199, ENSSSCT00000028957, ENSSSCT00000039111, ENSSSCT00000060419, ENSSSCT00000065462, XM_013978128, XM_021099176, XM_021099177, XM_021099178, XM_021099179, XM_021099182, XM_021099183, XM_021099184	7:67493997-67631449:-1	Rho GTPase activating protein 5	Cluster001
ARHGEF1	432	ENSSSCG00000003040	ENSSSCT00000003377, ENSSSCT00000042668, ENSSSCT00000045905, ENSSSCT00000045918, ENSSSCT00000050245, ENSSSCT00000066326, XM_005655907, XM_021094441, XM_021094442, XM_021094443, XM_021094444, XM_021094445, XM_021094447, XM_021094448, XM_021094450, XM_021094451, XM_021094452, XM_021094454, XM_021094455, XM_021094456, XM_021094457, XM_021094458, XM_021094459, XM_021094460	6:49975876-49995140:-1	Rho guanine nucleotide exchange factor 1	Cluster001
ARHGEF10L	103	ENSSSCG00000003486	ENSSSCT00000003872, ENSSSCT00000031460, ENSSSCT00000037765, ENSSSCT00000042356, ENSSSCT00000043364, ENSSSCT00000050296, ENSSSCT00000050636, ENSSSCT00000056304, XM_021095431, XM_021095432, XM_021095433, XM_021095435, XM_021095436, XM_021095437, XM_021095438, XM_021095439, XM_021095440, XM_021095441, XM_021095442, XM_021095443, XM_021095444, XM_021095446, XM_021095447, XM_021095448, XM_021095449, X…	6:76064142-76230107:+1	Rho guanine nucleotide exchange factor 10 like	Cluster001
ARHGEF11	1098	ENSSSCG00000006461	ENSSSCT00000007078, XM_021089639, XM_021089640, XM_021089641, XM_021089642, XM_021089643, XM_021089644, XM_021089645, XM_021089647, XM_021089648, XM_021089649, XM_021089650, XM_021089651, XM_021089652	4:93045852-93160098:+1	Rho guanine nucleotide exchange factor 11	Cluster001
ARHGEF12	550	ENSSSCG00000015129	ENSSSCT00000016495, ENSSSCT00000048704, ENSSSCT00000048768, ENSSSCT00000053259, ENSSSCT00000058555, XM_013979482, XM_021062982, XM_021062983, XM_021062984	9:47475134-47621287:+1	Rho guanine nucleotide exchange factor 12	Cluster001
ARHGEF7	476	ENSSSCG00000009551	ENSSSCT00000010470, ENSSSCT00000025748, ENSSSCT00000044668, ENSSSCT00000056474, ENSSSCT00000058962, ENSSSCT00000060938, ENSSSCT00000061094, ENSSSCT00000065515, XM_021065922, XM_021065923, XM_021065924, XM_021065925, XM_021065926, XM_021065927, XM_021065929, XM_021065930, XM_021065931, XM_021065932	11:77427022-77532331:+1	Rho guanine nucleotide exchange factor 7	Cluster001
ARID1A	1283	ENSSSCG00000003559	ENSSSCT00000003953, ENSSSCT00000057023, ENSSSCT00000063135, XM_021095630, XM_021095631	6:84049087-84127790:+1	AT-rich interaction domain 1A	Cluster001
ARID1B	1244	ENSSSCG00000004064	ENSSSCT00000004493, ENSSSCT00000043067, ENSSSCT00000049334, ENSSSCT00000053144, ENSSSCT00000058325, XM_021071879, XM_021071886, XM_021071887, XM_021071900, XM_021071908, XM_021071920, XM_021071923	1:9791634-10227947:-1	AT-rich interaction domain 1B	Cluster001
ARID2	966	ENSSSCG00000030685	ENSSSCT00000030858, ENSSSCT00000049846, ENSSSCT00000063011, ENSSSCT00000064554, XM_021092987	5:76634700-76799691:+1	AT-rich interaction domain 2	Cluster001
ARID4A	746	ENSSSCG00000005073	ENSSSCT00000005590, XM_005660000, XM_021088206	1:187385395-187452537:+1	AT-rich interaction domain 4A	Cluster001
ARID5B	3	ENSSSCG00000010219	ENSSSCT00000011185, ENSSSCT00000037566, XM_003359209, XM_021072755, XM_021072756, XM_021072757, XM_021072758	14:65408598-65598485:+1	AT-rich interaction domain 5B	Cluster001
ARIH1	332	ENSSSCG00000023188	ENSSSCT00000030450, XM_021099101, XM_021099102, XM_021099103	7:60707489-60824123:-1	ariadne RBR E3 ubiquitin protein ligase 1	Cluster001
ARL10	39	ENSSSCG00000029985	ENSSSCT00000027990, ENSSSCT00000060738	2:81496833-81506480:-1	ADP ribosylation factor like GTPase 10	Cluster001
ARL13B	469	ENSSSCG00000027571	ENSSSCT00000024264, ENSSSCT00000027056, XM_013991457, XM_013991460, XM_021070732, XM_021070733, XM_021070735	13:165828077-165910937:-1	ADP ribosylation factor like GTPase 13B	Cluster001
ARL14EP	1073	ENSSSCG00000039889	ENSSSCT00000039547, ENSSSCT00000043056, XM_021083232	2:30295066-30311535:-1	ADP ribosylation factor like GTPase 14 effector protein	Cluster001
ARL15	26	ENSSSCG00000016894	ENSSSCT00000018399, XM_021076683, XM_021076685, XM_021076686, XM_021076687, XM_021076688, XM_021076689, XM_021076690	16:33208136-33565599:-1	ADP ribosylation factor like GTPase 15	Cluster001
ARL16	409	ENSSSCG00000038161	ENSSSCT00000057348, XM_021066456, XM_021066457, XM_021066458, XM_021066459, XM_021066460, XM_021066461, XM_021066462	12:1219923-1225521:+1	ADP ribosylation factor like GTPase 16	Cluster001
ARL5A	294	ENSSSCG00000031541	ENSSSCT00000038014, ENSSSCT00000047745, ENSSSCT00000059749, XM_021076258	15:467941-498964:+1	ADP ribosylation factor like GTPase 5A	Cluster001
ARL6	67	ENSSSCG00000027278	ENSSSCT00000023112, ENSSSCT00000045020, ENSSSCT00000053845, XM_003358869, XM_013990169, XM_013990170, XM_021070699, XM_021070700	13:162504022-162556089:-1	ADP ribosylation factor like GTPase 6	Cluster001
ARL8B	282	ENSSSCG00000011535	ENSSSCT00000012625, ENSSSCT00000053954, XM_021068425	13:61640577-61694526:+1	ADP ribosylation factor like GTPase 8B	Cluster001
ARMC6	201	ENSSSCG00000013927	ENSSSCT00000015213, ENSSSCT00000039177, ENSSSCT00000041774, ENSSSCT00000041961, ENSSSCT00000050030, ENSSSCT00000059715, XM_005652913, XM_005652914, XM_005652915, XM_013991265, XM_021078163, XM_021078189, XM_021078195	2:58753361-58828510:-1	armadillo repeat containing 6	Cluster001
ARMC7	413	ENSSSCG00000017214	ENSSSCT00000018739, XM_013980751, XM_021066073, XM_021066074, XM_021066075, XM_021066076, XM_021066077, XM_021066078, XM_021066079, XM_021066082, XM_021066083, XM_021066084	12:6164141-6183109:-1	armadillo repeat containing 7	Cluster001
ARMC8	771	ENSSSCG00000036610	ENSSSCT00000026476, ENSSSCT00000036720, ENSSSCT00000036952, ENSSSCT00000052893, XM_021069500	13:78982605-79083809:+1	armadillo repeat containing 8	Cluster001
ARMCX1	29	ENSSSCG00000038569	ENSSSCT00000050927, ENSSSCT00000055538, ENSSSCT00000056479, XM_005658221, XM_013991390, XM_013991391, XM_013991392, XM_013991393, XM_013991394, XM_013991396, XM_013991398, XM_013991399, XM_013991400, XM_013991401, XM_013991402, XM_021079821, XM_021079822, XM_021079823, XM_021079824, XM_021079825, XM_021079826, XM_021079828, XM_021079829	X:83132835-83137131:+1	armadillo repeat containing, X-linked 1	Cluster001
ARMCX2	25	ENSSSCG00000012510	ENSSSCT00000013679, ENSSSCT00000034390, ENSSSCT00000035740, XM_005657858, XM_005657861, XM_005657863, XM_005657864, XM_013990951, XM_013990952, XM_013990953, XM_013990954, XM_021080773	X:83213947-83223849:-1	armadillo repeat containing, X-linked 2	Cluster001
ARMCX5	418	ENSSSCG00000012518	ENSSSCT00000013687, ENSSSCT00000042287, ENSSSCT00000055461, XM_021079854	X:83765260-83773817:+1	armadillo repeat containing, X-linked 5	Cluster001
ARMH3	462	ENSSSCG00000010571	ENSSSCT00000011564, ENSSSCT00000040717, ENSSSCT00000050290, ENSSSCT00000066186	14:112877308-113073591:-1	armadillo-like helical domain containing 3	Cluster001
ARMT1	61	ENSSSCG00000004088	ENSSSCT00000004519	1:14776607-14795458:-1	acidic residue methyltransferase 1	Cluster001
ARNT	363	ENSSSCG00000006646	ENSSSCT00000007282, ENSSSCT00000034834, XM_005663493, XM_013997187, XM_021088678, XM_021088679, XM_021088680, XM_021088681	4:98333459-98404961:+1	aryl hydrocarbon receptor nuclear translocator	Cluster001
ARSB	9	ENSSSCG00000038535	ENSSSCT00000052892, ENSSSCT00000060137, XM_021084478, XM_021084479	2:87614963-87828552:-1	arylsulfatase B	Cluster001
ARSG	20	ENSSSCG00000017261	ENSSSCT00000018790, ENSSSCT00000056612, XM_013989908, XM_013989909, XM_021066717, XM_021066719	12:11749971-11838504:-1	arylsulfatase G	Cluster001
ASAP1	171	ENSSSCG00000028759	ENSSSCT00000024990, ENSSSCT00000041003, ENSSSCT00000046448, ENSSSCT00000050422, XM_021088906, XM_021088907, XM_021088908, XM_021088910, XM_021088911, XM_021088912, XM_021088913, XM_021088914, XM_021088915, XM_021088916, XM_021088917, XM_021088918, XM_021088919	4:10103193-10451924:+1	ArfGAP with SH3 domain, ankyrin repeat and PH domain 1	Cluster001
ASAP2	46	ENSSSCG00000008642	ENSSSCT00000009454, ENSSSCT00000043441, XM_021087863, XM_021087864, XM_021087865, XM_021087866, XM_021087867, XM_021087868	3:126920974-127083615:-1	ArfGAP with SH3 domain, ankyrin repeat and PH domain 2	Cluster001
ASB4	24	ENSSSCG00000015333	ENSSSCT00000016706, XM_021102411, XM_021102412, XM_021102413, XM_021102414, XM_021102415, XM_021102416	9:75110379-75203446:+1	ankyrin repeat and SOCS box containing 4	Cluster001
ASB7	395	ENSSSCG00000004821	ENSSSCT00000005323, XM_005659791, XM_013993233, XM_021098558	1:139191407-139240198:+1	ankyrin repeat and SOCS box containing 7	Cluster001
ASB8	104	ENSSSCG00000021024	ENSSSCT00000024909, XM_021092614, XM_021092615, XM_021092616, XM_021092617, XM_021092618	5:78526107-78534815:-1	ankyrin repeat and SOCS box containing 8	Cluster001
ASCC2	1133	ENSSSCG00000025186	ENSSSCT00000010939, ENSSSCT00000038323, ENSSSCT00000042954, XM_021072414, XM_021072415, XM_021072418	14:46795413-46842631:-1	activating signal cointegrator 1 complex subunit 2	Cluster001
ASCC3	135	ENSSSCG00000004358	ENSSSCT00000004815, ENSSSCT00000004816, ENSSSCT00000058812, XM_021090356, XM_021090357, XM_021090366	1:67331948-67657114:-1	activating signal cointegrator 1 complex subunit 3	Cluster001
ASH1L	1004	ENSSSCG00000006508	ENSSSCT00000007128, ENSSSCT00000026228, ENSSSCT00000027588, XM_013997001, XM_021089695, XM_021089696, XM_021089697	4:94298139-94483792:+1	ASH1 like histone lysine methyltransferase	Cluster001
ASH2L	425	ENSSSCG00000021898	ENSSSCT00000023044, ENSSSCT00000048058, XM_021074651, XM_021074652, XM_021074653	15:48385960-48417543:-1	ASH2 like histone lysine methyltransferase complex subunit	Cluster001
ASPH	139	ENSSSCG00000025087	ENSSSCT00000006826, ENSSSCT00000028806, ENSSSCT00000039192, ENSSSCT00000046542, ENSSSCT00000046930, ENSSSCT00000057627, XM_003125613, XM_003361106, XM_021089315, XM_021089316, XM_021089317, XM_021089318, XM_021089319, XM_021089320, XM_021089321, XM_021089322, XM_021089324, XM_021089325, XM_021089326, XM_021089328, XM_021089329, XM_021089330, XM_021089332, XM_021089333	4:71903359-72107045:+1	aspartate beta-hydroxylase	Cluster001
ASXL1	11	ENSSSCG00000007248	ENSSSCT00000007930, ENSSSCT00000038792, ENSSSCT00000051049, ENSSSCT00000053508, ENSSSCT00000054073, ENSSSCT00000058891, ENSSSCT00000063789, XM_021077426, XM_021077427, XM_021077428	17:35985535-36068178:+1	additional sex combs like 1, transcriptional regulator	Cluster001
ATAD1	530	ENSSSCG00000010438	ENSSSCT00000011423, XM_001927977, XM_005671257, XM_013983524, XM_021073106, XM_021073107	14:99812050-99886058:-1	ATPase family, AAA domain containing 1	Cluster001
ATAD2B	674	ENSSSCG00000008591	ENSSSCT00000009401, ENSSSCT00000009403, ENSSSCT00000066132, XM_021087780, XM_021087781	3:114722150-114846644:+1	ATPase family, AAA domain containing 2B	Cluster001
ATF1	760	ENSSSCG00000016138	ENSSSCT00000017571, XM_021091659	5:16628238-16680025:+1	activating transcription factor 1	Cluster001
ATF2	796	ENSSSCG00000038076	ENSSSCT00000017391, ENSSSCT00000039068, ENSSSCT00000047269, ENSSSCT00000063886, XM_021075925, XM_021075926	15:80984162-81091532:-1	activating transcription factor 2	Cluster001
ATF6	682	ENSSSCG00000006346	ENSSSCT00000006954, ENSSSCT00000043085, ENSSSCT00000052399, XM_021089510, XM_021089512, XM_021089513, XM_021089514, XM_021089515, XM_021089516	4:88591281-88805299:-1	activating transcription factor 6	Cluster001
ATF7IP	606	ENSSSCG00000000612	ENSSSCT00000000658, ENSSSCT00000022782, ENSSSCT00000039240, ENSSSCT00000039361, ENSSSCT00000051931, ENSSSCT00000052005, ENSSSCT00000052841, ENSSSCT00000061398, ENSSSCT00000063620, ENSSSCT00000064888, XM_003126462, XM_021092310, XM_021092311, XM_021092313	5:58022733-58150185:-1	activating transcription factor 7 interacting protein	Cluster001
ATG10	29	ENSSSCG00000025210	ENSSSCT00000024808, XM_005661529	2:90437020-90665380:+1	autophagy related 10	Cluster001
ATG12	141	ENSSSCG00000033912	ENSSSCT00000043744, ENSSSCT00000049974	2:119941897-119965803:-1	autophagy related 12	Cluster001
ATG13	244	ENSSSCG00000013257	ENSSSCT00000014481, ENSSSCT00000039071, ENSSSCT00000042777, ENSSSCT00000053628, ENSSSCT00000060155, XM_003122826, XM_005660944, XM_005660945, XM_005660946, XM_005660949, XM_005660950, XM_005660951, XM_021085237, XM_021085238	2:15856860-15916399:-1	autophagy related 13	Cluster001
ATG16L1	355	ENSSSCG00000016300	ENSSSCT00000017750, ENSSSCT00000028201, ENSSSCT00000039133, ENSSSCT00000056639, XM_021074592	15:133651280-133693468:+1	autophagy related 16 like 1	Cluster001
ATG4A	271	ENSSSCG00000012569	ENSSSCT00000013744, ENSSSCT00000033275, ENSSSCT00000033291, ENSSSCT00000043740, XM_021079699, XM_021079700, XM_021079701, XM_021079702, XM_021079703, XM_021079704	X:88543972-88635465:+1	autophagy related 4A cysteine peptidase	Cluster001
ATG7	147	ENSSSCG00000011575	ENSSSCT00000012667, ENSSSCT00000038198, ENSSSCT00000040709, ENSSSCT00000042380, ENSSSCT00000054142, ENSSSCT00000064655, ENSSSCT00000065896, XM_013981976, XM_013981977, XM_013981979, XM_021068377, XM_021068378, XM_021068379, XM_021068380, XM_021068381, XM_021068382, XM_021068383, XM_021068385, XM_021068386, XM_021068387, XM_021068388, XM_021068389, XM_021068390, XM_021068393, XM_021068394, XM_0210…	13:67417938-67699655:+1	autophagy related 7	Cluster001
ATL3	450	ENSSSCG00000013054	ENSSSCT00000014268, ENSSSCT00000041510, XM_013994185	2:8361693-8408918:+1	atlastin GTPase 3	Cluster001
ATM	817	ENSSSCG00000025606	ENSSSCT00000016371, ENSSSCT00000028051, ENSSSCT00000054007, ENSSSCT00000055430, ENSSSCT00000063833, ENSSSCT00000065931, XM_021101922, XM_021101923, XM_021101924, XM_021101925, XM_021101926, XM_021101927, XM_021101928, XM_021101929, XM_021101931, XM_021101932, XM_021101933, XM_021101934, XM_021101935, XM_021101936	9:36620587-36759552:+1	ATM serine/threonine kinase	Cluster001
ATN1	392	ENSSSCG00000025117	ENSSSCT00000028309, ENSSSCT00000061206, XM_003126540, XM_005652594	5:63782162-63796169:-1	atrophin 1	Cluster001
ATP11B	731	ENSSSCG00000011772	ENSSSCT00000012884, ENSSSCT00000038416, ENSSSCT00000050824, ENSSSCT00000053777, ENSSSCT00000062766, ENSSSCT00000065991, XM_021069865, XM_021069866, XM_021069868, XM_021069869, XM_021069870, XM_021069871, XM_021069872, XM_021069873, XM_021069874, XM_021069875, XM_021069876, XM_021069877, XM_021069878, XM_021069880, XM_021069882, XM_021069883, XM_021069884	13:120727597-120873932:+1	ATPase phospholipid transporting 11B (putative)	Cluster001
ATP11C	18	ENSSSCG00000012713	ENSSSCT00000013899, ENSSSCT00000035711, ENSSSCT00000036522, ENSSSCT00000038310, ENSSSCT00000044077, ENSSSCT00000046314, ENSSSCT00000049594, ENSSSCT00000053041, ENSSSCT00000063255, ENSSSCT00000065618, XM_021080194, XM_021080196, XM_021080197, XM_021080198, XM_021080199, XM_021080201, XM_021080202	X:114394433-114574071:-1	ATPase phospholipid transporting 11C	Cluster001
ATP13A1	368	ENSSSCG00000013930	ENSSSCT00000015216, ENSSSCT00000041308, XM_013987501	2:58267720-58296258:+1	ATPase 13A1	Cluster001
ATP2B1	593	ENSSSCG00000027898	ENSSSCT00000001005, ENSSSCT00000001006, ENSSSCT00000046212, ENSSSCT00000048359, ENSSSCT00000059392, XM_021091175, XM_021091176, XM_021091177, XM_021091178, XM_021091180, XM_021091181, XM_021091182	5:92936006-93061412:+1	ATPase plasma membrane Ca2+ transporting 1	Cluster001
ATP2B2	202	ENSSSCG00000023084	ENSSSCT00000012666, ENSSSCT00000013960, ENSSSCT00000038542, ENSSSCT00000044254, ENSSSCT00000053835, ENSSSCT00000056176, ENSSSCT00000061352, XM_021069321, XM_021069322, XM_021069323, XM_021069324, XM_021069325, XM_021069326, XM_021069328, XM_021069329, XM_021069331, XM_021069332, XM_021069333, XM_021069334, XM_021069335, XM_021069336	13:66528452-66897163:-1	ATPase plasma membrane Ca2+ transporting 2	Cluster001
ATP2C1	372	ENSSSCG00000011183	ENSSSCT00000012246, XM_013990075	13:1462231-1612359:-1	ATPase secretory pathway Ca2+ transporting 1	Cluster001
ATP5SL	15	.	XM_005655871, XM_005655872, XM_013988612, XM_021094422	.	ATP5S like	Cluster001
ATP6V0A1	637	ENSSSCG00000017401	ENSSSCT00000018941, ENSSSCT00000018946, ENSSSCT00000058628, ENSSSCT00000063144, ENSSSCT00000065605, ENSSSCT00000066140, XM_005668802, XM_005668803, XM_013980945, XM_013980946, XM_021066981	12:20288411-20344127:-1	ATPase H+ transporting V0 subunit a1	Cluster001
ATP6V0A2	287	ENSSSCG00000009766	ENSSSCT00000010708, XM_013982778, XM_021072229	14:29250404-29297695:-1	ATPase H+ transporting V0 subunit a2	Cluster001
ATP6V0D1	196	ENSSSCG00000002776	ENSSSCT00000003074, XM_003126946	6:28089647-28132085:-1	ATPase H+ transporting V0 subunit d1	Cluster001
ATP6V1A	246	ENSSSCG00000011916	ENSSSCT00000013040, ENSSSCT00000039822, ENSSSCT00000042306	13:146123918-146193113:-1	ATPase H+ transporting V1 subunit A	Cluster001
ATP6V1C1	80	ENSSSCG00000006054	ENSSSCT00000006643, ENSSSCT00000042075, ENSSSCT00000054974, XM_021088561, XM_021088562	4:34030296-34222147:-1	ATPase H+ transporting V1 subunit C1	Cluster001
ATP6V1D	81	ENSSSCG00000033278	ENSSSCT00000051423, XM_001928314	7:91063261-91084757:-1	ATPase H+ transporting V1 subunit D	Cluster001
ATP7B	279	.	XM_021065286	.	ATPase copper transporting beta	Cluster001
ATP8B1	730	ENSSSCG00000004921	ENSSSCT00000005431, ENSSSCT00000047926, ENSSSCT00000063184, XM_021100031, XM_021100035, XM_021100041	1:162936675-163065872:+1	ATPase phospholipid transporting 8B1	Cluster001
ATP9B	191	ENSSSCG00000004857	ENSSSCT00000005360, ENSSSCT00000005363, XM_013985712	1:146023378-146221618:-1	ATPase phospholipid transporting 9B (putative)	Cluster001
ATR	16	ENSSSCG00000011679	ENSSSCT00000012786, XM_021069571	13:83175883-83289831:-1	ATR serine/threonine kinase	Cluster001
ATRN	550	ENSSSCG00000007153	ENSSSCT00000007826, ENSSSCT00000035365, XM_001927289, XM_021077389, XM_021077390, XM_021077391, XM_021077392	17:32054251-32239582:-1	attractin	Cluster001
ATRX	917	ENSSSCG00000012434	ENSSSCT00000013595, ENSSSCT00000027012, ENSSSCT00000036526, ENSSSCT00000036604, XM_003360375, XM_021080080, XM_021080081, XM_021080082, XM_021080083, XM_021080084, XM_021080085, XM_021080086, XM_021080087, XM_021080089, XM_021080090	X:61583574-61872266:-1	ATRX, chromatin remodeler	Cluster001
ATXN1	119	ENSSSCG00000001065	ENSSSCT00000001160, ENSSSCT00000042223, ENSSSCT00000051224, XM_013977446, XM_013977447, XM_013977449, XM_021099771, XM_021099772, XM_021099774, XM_021099775, XM_021099776, XM_021099777, XM_021099778, XM_021099779	7:12304036-12721993:-1	ataxin 1	Cluster001
ATXN1L	1219	ENSSSCG00000038917	ENSSSCT00000043461	6:14841112-14848259:+1	ataxin 1 like	Cluster001
ATXN2	655	ENSSSCG00000009834	ENSSSCT00000010778, ENSSSCT00000031994, ENSSSCT00000038091, ENSSSCT00000041356, ENSSSCT00000041394, ENSSSCT00000052661, ENSSSCT00000063654, XM_001929533, XM_005670651, XM_005670654, XM_005670655, XM_005670656, XM_021072908, XM_021072909, XM_021072910, XM_021072911, XM_021072913, XM_021072914, XM_021072915, XM_021072917, XM_021072918, XM_021072920, XM_021072921, XM_021072922, XM_021072923, XM_0210…	14:32664091-32771813:-1	ataxin 2	Cluster001
ATXN2L	1065	ENSSSCG00000021845	ENSSSCT00000029453, ENSSSCT00000037339, ENSSSCT00000048591, ENSSSCT00000050424, ENSSSCT00000060828, ENSSSCT00000063630, XM_003124511, XM_003354561, XM_003354562, XM_003354564, XM_005662049, XM_005662050, XM_005662052, XM_005662054, XM_021088042, XM_021088044, XM_021088045, XM_021088046, XM_021088048	3:18506052-18519056:+1	ataxin 2 like	Cluster001
ATXN3L	463	ENSSSCG00000002446	ENSSSCT00000002716	7:113608781-113645844:-1	ataxin 3	Cluster001
ATXN7L1	357	ENSSSCG00000015432	ENSSSCT00000016812, ENSSSCT00000049273, ENSSSCT00000057945, ENSSSCT00000060170, ENSSSCT00000062120, ENSSSCT00000063788, ENSSSCT00000063828, XM_003482700, XM_005667724, XM_021063506	9:105464484-105733419:-1	ataxin 7 like 1	Cluster001
ATXN7L3	808	ENSSSCG00000017362	ENSSSCT00000018901, ENSSSCT00000045085, ENSSSCT00000064457, XM_003482973, XM_013980916, XM_013980917, XM_013980918, XM_021066884, XM_021066885	12:19012736-19019783:+1	ataxin 7 like 3	Cluster001
ATXN7L3B	482	ENSSSCG00000040327	ENSSSCT00000045604	5:37978739-37982422:+1	ataxin 7 like 3B	Cluster001
AUTS2	398	ENSSSCG00000007727	ENSSSCT00000008472	3:14705783-14794365:+1	AUTS2, activator of transcription and developmental regulator	Cluster001
AVL9	1226	ENSSSCG00000023445	ENSSSCT00000029825, ENSSSCT00000053149, ENSSSCT00000055803, ENSSSCT00000060396, XM_021079002, XM_021079003	18:40656660-40739172:-1	AVL9 cell migration associated	Cluster001
AXIN2	7	ENSSSCG00000017265	ENSSSCT00000018794, ENSSSCT00000055385, XM_021066733, XM_021066734, XM_021066735, XM_021066737, XM_021066738, XM_021066739	12:12311298-12343200:-1	axin 2	Cluster001
AZI2	11	ENSSSCG00000028258	ENSSSCT00000030647, ENSSSCT00000053342, XM_003358349, XM_021071480, XM_021071481, XM_021071482	13:14754011-14785502:-1	5-azacytidine induced 2	Cluster001
AZIN1	250	ENSSSCG00000023873	ENSSSCT00000024569, XM_021088634, XM_021088635, XM_021088636, XM_021088637, XM_021088638	4:34242981-34254926:+1	antizyme inhibitor 1	Cluster001
B3GALT5	590	ENSSSCG00000038056	ENSSSCT00000053227, ENSSSCT00000061010, ENSSSCT00000065285, ENSSSCT00000065837, XM_021070992	13:203203677-203360435:+1	beta-1,3-galactosyltransferase 5	Cluster001
B4GALT3	472	.	XM_001927335, XM_001927348, XM_013996833, XM_013996834, XM_021089531, XM_021089532	.	beta-1,4-galactosyltransferase 3	Cluster001
B4GALT7	143	ENSSSCG00000014035	ENSSSCT00000015331, ENSSSCT00000047565	2:80346568-80359959:-1	beta-1,4-galactosyltransferase 7	Cluster001
BABAM1	480	ENSSSCG00000031073	ENSSSCT00000050512, XM_021083571, XM_021083572	2:60397400-60407921:-1	BRISC and BRCA1 A complex member 1	Cluster001
BACE1	175	ENSSSCG00000015079	ENSSSCT00000016445, ENSSSCT00000043835, ENSSSCT00000061782, XM_021102012	9:44639281-44666114:-1	beta-secretase 1	Cluster001
BACE2	261	.	XM_005670363, XM_021071002, XM_021071004, XM_021071005, XM_021071006	.	beta-site APP-cleaving enzyme 2	Cluster001
BACH2	7	ENSSSCG00000004332	ENSSSCT00000004788, ENSSSCT00000064722, XM_013992698, XM_021090081, XM_021090087, XM_021090092, XM_021090103, XM_021090108	1:57899809-58204804:-1	BTB domain and CNC homolog 2	Cluster001
BAG4	774	ENSSSCG00000034468	ENSSSCT00000037183, XM_013984080	15:48300132-48348525:-1	BCL2 associated athanogene 4	Cluster001
BAIAP2	35	ENSSSCG00000017142	ENSSSCT00000018662, ENSSSCT00000049168, ENSSSCT00000054836, XM_003131154, XM_013980718, XM_021066480, XM_021066481, XM_021066482, XM_021066483, XM_021066484, XM_021066485, XM_021066486, XM_021066487, XM_021066488, XM_021066489, XM_021066490, XM_021066491	12:1603540-1670075:-1	BAI1 associated protein 2	Cluster001
BAMBI	80	ENSSSCG00000011014	ENSSSCT00000012056, ENSSSCT00000037175	10:40053341-40060319:+1	BMP and activin membrane bound inhibitor	Cluster001
BANK1	168	.	XM_021101719	.	B-cell scaffold protein with ankyrin repeats 1	Cluster001
BAP1	643	ENSSSCG00000011438	ENSSSCT00000012518, ENSSSCT00000037523, ENSSSCT00000061123, ENSSSCT00000065124, XM_001925236	13:34544572-34553621:-1	BRCA1 associated protein 1	Cluster001
BAZ1B	1431	ENSSSCG00000027342	ENSSSCT00000030732, ENSSSCT00000050875, XM_003354497, XM_005661976, XM_021086315	3:10761474-10844544:-1	bromodomain adjacent to zinc finger domain 1B	Cluster001
BAZ2A	890	ENSSSCG00000000403	ENSSSCT00000000436, ENSSSCT00000032195, ENSSSCT00000039515, ENSSSCT00000039733, ENSSSCT00000049648, ENSSSCT00000055700, ENSSSCT00000059488, ENSSSCT00000062902, XM_005663890, XM_013997625, XM_021092877, XM_021092878, XM_021092881, XM_021092882, XM_021092883, XM_021092884, XM_021092885, XM_021092886, XM_021092887, XM_021092888	5:21933281-21983034:-1	bromodomain adjacent to zinc finger domain 2A	Cluster001
BAZ2B	579	ENSSSCG00000015882	ENSSSCT00000017293, ENSSSCT00000017294, ENSSSCT00000024565, ENSSSCT00000044120, XM_021074758	15:66255010-66681077:-1	bromodomain adjacent to zinc finger domain 2B	Cluster001
BBS10	283	ENSSSCG00000000523	ENSSSCT00000000565	5:39562062-39566329:-1	Bardet-Biedl syndrome 10	Cluster001
BBS4	2	ENSSSCG00000001924	ENSSSCT00000002153, ENSSSCT00000044273, ENSSSCT00000047516, XM_021098191, XM_021098193, XM_021098194, XM_021098195, XM_021098196, XM_021098197	7:60631914-60693747:-1	Bardet-Biedl syndrome 4	Cluster001
BBX	1004	ENSSSCG00000011943	ENSSSCT00000013069, ENSSSCT00000024394, ENSSSCT00000037798, ENSSSCT00000043746, ENSSSCT00000049495, ENSSSCT00000053393, ENSSSCT00000053558, ENSSSCT00000061993, XM_021070457, XM_021070458, XM_021070459, XM_021070460, XM_021070461, XM_021070462, XM_021070463, XM_021070464, XM_021070466, XM_021070467, XM_021070468, XM_021070469, XM_021070470, XM_021070471, XM_021070472, XM_021070473, XM_021070474, X…	13:151722098-152005232:-1	BBX, HMG-box containing	Cluster001
BCAP29	55	ENSSSCG00000022869	ENSSSCT00000027982, ENSSSCT00000041996, ENSSSCT00000055016, ENSSSCT00000058951, XM_021102602, XM_021102604, XM_021102605	9:107273674-107337943:+1	B-cell receptor associated protein 29	Cluster001
BCCIP	20	ENSSSCG00000010743	ENSSSCT00000011755, ENSSSCT00000054388, XM_001926083	14:135131115-135143307:+1	BRCA2 and CDKN1A interacting protein	Cluster001
BCDIN3D	40	ENSSSCG00000040144	ENSSSCT00000055995, ENSSSCT00000064868, XM_005663848	5:15750504-15761536:-1	BCDIN3 domain containing RNA methyltransferase	Cluster001
BCHE	11	.	XM_021069753	.	butyrylcholinesterase	Cluster001
BCKDHA	8	.	XM_005655860, XM_021093214, XM_021093215	.	branched chain keto acid dehydrogenase E1, alpha polypeptide	Cluster001
BCL2L12	83	ENSSSCG00000003177	ENSSSCT00000003528, ENSSSCT00000043787, ENSSSCT00000061857, XM_013998657	6:54707237-54714132:+1	BCL2 like 12	Cluster001
BCL2L13	389	ENSSSCG00000040373	ENSSSCT00000060371, XM_003126595, XM_013997921, XM_021092504, XM_021092505	5:69778622-69841781:+1	BCL2 like 13	Cluster001
BCL6	17	ENSSSCG00000011810	ENSSSCT00000012922, ENSSSCT00000044599, ENSSSCT00000051455, XM_003358748, XM_005657112, XM_013990147, XM_013990148, XM_021068253	13:125377250-125428606:-1	B-cell CLL/lymphoma 6	Cluster001
BCL9L	500	ENSSSCG00000015099	ENSSSCT00000016465, ENSSSCT00000044405, ENSSSCT00000058148, ENSSSCT00000065383, XM_003129916, XM_005667413, XM_013979456, XM_013979459, XM_021062948	9:46146398-46174742:-1	B-cell CLL/lymphoma 9 like	Cluster001
BCLAF1	127	ENSSSCG00000004163	ENSSSCT00000004602, ENSSSCT00000037556, ENSSSCT00000043883, ENSSSCT00000048439, ENSSSCT00000058049, ENSSSCT00000060649, XM_005654382, XM_005654383, XM_005654384	1:27872183-27919899:+1	BCL2 associated transcription factor 1	Cluster001
BDP1	1036	ENSSSCG00000016968	ENSSSCT00000018477, ENSSSCT00000039274, ENSSSCT00000048269, XM_005672527	16:47801293-47907221:+1	B double prime 1, subunit of RNA polymerase III transcription initiation factor IIIB	Cluster001
BECN1	463	ENSSSCG00000017386	ENSSSCT00000018925, ENSSSCT00000063037, XM_013980932	12:20041638-20057256:+1	beclin 1	Cluster001
BICRAL	1264	ENSSSCG00000001646	ENSSSCT00000001830, ENSSSCT00000037067, ENSSSCT00000044198, XM_003356632, XM_021098728, XM_021098729, XM_021098730, XM_021098731	7:37853036-37933661:+1	BRD4 interacting chromatin remodeling complex associated protein like	Cluster001
BIN3	114	ENSSSCG00000009629	ENSSSCT00000010556, XM_021073387, XM_021073388, XM_021073389, XM_021073390	14:6874313-6923362:-1	bridging integrator 3	Cluster001
BIRC6	1239	ENSSSCG00000008513	ENSSSCT00000009316, XM_021087656	3:107013931-107269370:-1	baculoviral IAP repeat containing 6	Cluster001
BLCAP	42	.	XM_001928462	.	bladder cancer associated protein	Cluster001
BLOC1S5	70	ENSSSCG00000040593	ENSSSCT00000049831, ENSSSCT00000062571	7:5322707-5363431:-1	biogenesis of lysosomal organelles complex 1 subunit 5	Cluster001
BLOC1S6	460	ENSSSCG00000037384	ENSSSCT00000029227, ENSSSCT00000047121	1:126165986-126185033:-1	biogenesis of lysosomal organelles complex 1 subunit 6	Cluster001
BLZF1	298	ENSSSCG00000022396	ENSSSCT00000030933	4:81597314-81639577:-1	basic leucine zipper nuclear factor 1	Cluster001
BMI1	872	.	XM_021063998, XM_021063999, XM_021064000	.	BMI1 proto-oncogene, polycomb ring finger	Cluster001
BMPR1A	445	ENSSSCG00000010360	ENSSSCT00000011342, ENSSSCT00000046751, XM_005671180, XM_021072032, XM_021072033	14:87743388-87891780:+1	bone morphogenetic protein receptor type 1A	Cluster001
BMPR2	760	ENSSSCG00000016113	ENSSSCT00000034069	15:105970321-106139772:+1	bone morphogenetic protein receptor type 2	Cluster001
BMT2	322	ENSSSCG00000021466	ENSSSCT00000032557, ENSSSCT00000038521	18:32798061-32900764:+1	base methyltransferase of 25S rRNA 2 homolog	Cluster001
BNIP2	573	ENSSSCG00000004582	ENSSSCT00000005061, ENSSSCT00000040315, ENSSSCT00000065435, XM_003121469	1:112344060-112369245:+1	BCL2 interacting protein 2	Cluster001
BNIP3L	2	ENSSSCG00000009658	ENSSSCT00000010590, ENSSSCT00000040401, ENSSSCT00000040711, ENSSSCT00000047220, XM_001927592, XM_021072217, XM_021072218	14:10318696-10345754:+1	BCL2 interacting protein 3 like	Cluster001
BOD1L1	861	ENSSSCG00000008735	ENSSSCT00000009555, ENSSSCT00000058998, XM_003128856, XM_005656496, XM_005656497	8:9194887-9254469:-1	biorientation of chromosomes in cell division 1 like 1	Cluster001
BORCS8	2	.	XM_003362134, XM_005659025, XM_013992335	.	BLOC-1 related complex subunit 8	Cluster001
BPGM	6	ENSSSCG00000039425	ENSSSCT00000049393, ENSSSCT00000056018	18:14553829-14593316:-1	bisphosphoglycerate mutase	Cluster001
BPTF	863	ENSSSCG00000033528	ENSSSCT00000039908, ENSSSCT00000043587, ENSSSCT00000046760, ENSSSCT00000062661, XM_021068118	12:14112643-14255404:+1	bromodomain PHD finger transcription factor	Cluster001
BRAF	858	ENSSSCG00000016494	ENSSSCT00000017958, ENSSSCT00000036816, ENSSSCT00000040418, ENSSSCT00000046523, ENSSSCT00000053983, ENSSSCT00000055445, XM_005654267, XM_021078583, XM_021078585, XM_021078586, XM_021078587, XM_021078588	18:8957353-9132553:+1	B-Raf proto-oncogene, serine/threonine kinase	Cluster001
BRAP	506	ENSSSCG00000040595	ENSSSCT00000056181, XM_021073840	14:32799937-32841884:-1	BRCA1 associated protein	Cluster001
BRD2	140	ENSSSCG00000001471	ENSSSCT00000001637, ENSSSCT00000033075, ENSSSCT00000066371, XM_013977720, XM_013977721, XM_013977722, XM_013977724, XM_021097887, XM_021097888, XM_021097889, XM_021097890, XM_021097891, XM_021097892, XM_021097893, XM_021097894, XM_021097895, XM_021097896, XM_021097897, XM_021097898, XM_021097899, XM_021097900, XM_021097901, XM_021097902, XM_021097903, XM_021097904, XM_021097905	7:25150658-25165433:+1	bromodomain containing 2	Cluster001
BRD4	897	ENSSSCG00000022227	ENSSSCT00000027972, ENSSSCT00000039815, XM_005652892, XM_013991076, XM_021079673, XM_021079676, XM_021079688	2:62251583-62345327:+1	bromodomain containing 4	Cluster001
BRD8	720	ENSSSCG00000014327	ENSSSCT00000015653, ENSSSCT00000041311, ENSSSCT00000054777, XM_005661688	2:140182193-140202275:-1	bromodomain containing 8	Cluster001
BRMS1L	223	ENSSSCG00000001947	ENSSSCT00000002179, ENSSSCT00000061334, XM_001926256, XM_013989042	7:64083289-64123857:-1	breast cancer metastasis-suppressor 1 like	Cluster001
BROX	549	ENSSSCG00000010836	ENSSSCT00000011855, ENSSSCT00000044579, ENSSSCT00000056725, XM_005667929, XM_013980031, XM_013980032	10:11466004-11487440:+1	BRO1 domain and CAAX motif containing	Cluster001
BRPF3	774	ENSSSCG00000020803	ENSSSCT00000029689, ENSSSCT00000047983, ENSSSCT00000050882, XM_021098638	7:31925546-31966002:+1	bromodomain and PHD finger containing 3	Cluster001
BRWD3	878	ENSSSCG00000025156	ENSSSCT00000031239, ENSSSCT00000033174, ENSSSCT00000040534, ENSSSCT00000045006, ENSSSCT00000058949, ENSSSCT00000062528, XM_021080763	X:64237200-64403851:-1	bromodomain and WD repeat domain containing 3	Cluster001
BSDC1	618	ENSSSCG00000026392	ENSSSCT00000027595, ENSSSCT00000037070, ENSSSCT00000042296, ENSSSCT00000061096, XM_003356284	6:88808635-88839114:-1	BSD domain containing 1	Cluster001
BTAF1	704	ENSSSCG00000010467	ENSSSCT00000011455, ENSSSCT00000027675, ENSSSCT00000029375, ENSSSCT00000047194, ENSSSCT00000065436, XM_003359291	14:103530636-103641746:+1	B-TFIID TATA-box binding protein associated factor 1	Cluster001
BTBD3	242	ENSSSCG00000020853	ENSSSCT00000022744, ENSSSCT00000039800, ENSSSCT00000056940, XM_003134254, XM_005657665, XM_021078053	17:20844754-20878651:+1	BTB domain containing 3	Cluster001
BTBD7	1293	ENSSSCG00000002461	ENSSSCT00000002732, XM_013989219	7:114619396-114707051:-1	BTB domain containing 7	Cluster001
BTBD9	80	ENSSSCG00000037507	ENSSSCT00000065662, XM_021098099, XM_021098100, XM_021098101, XM_021098102	7:33724156-34089220:-1	BTB domain containing 9	Cluster001
BTRC	619	ENSSSCG00000010563	ENSSSCT00000011555, ENSSSCT00000046264, ENSSSCT00000049083, ENSSSCT00000052856, ENSSSCT00000055250, ENSSSCT00000055591, XM_001924828, XM_003483545, XM_003483546, XM_013983675, XM_021072708, XM_021072709, XM_021072710, XM_021072712, XM_021072713	14:112398000-112588039:+1	beta-transducin repeat containing E3 ubiquitin protein ligase	Cluster001
BUB3	510	ENSSSCG00000010726	ENSSSCT00000011737, ENSSSCT00000061422, XM_001928045	14:132703083-132715348:+1	BUB3, mitotic checkpoint protein	Cluster001
BUD13	2	ENSSSCG00000015065	ENSSSCT00000016431, XM_021062875, XM_021062876	9:44134953-44165198:-1	BUD13 homolog	Cluster001
C12orf29	34	ENSSSCG00000000925	ENSSSCT00000001010, ENSSSCT00000046326	5:94473176-94489661:-1	chromosome 5 C12orf29 homolog	Cluster001
C12orf4	52	ENSSSCG00000000723	ENSSSCT00000000786, ENSSSCT00000063252	5:65892910-65939569:+1	chromosome 5 C12orf4 homolog	Cluster001
C12orf43	14	ENSSSCG00000024329	ENSSSCT00000028422, ENSSSCT00000056417, ENSSSCT00000062436	14:40884585-40899050:-1	chromosome 14 C12orf43 homolog	Cluster001
C12orf45	316	ENSSSCG00000027792	ENSSSCT00000028485, ENSSSCT00000037000, ENSSSCT00000065347	5:79545430-79575998:-1	chromosome 5 C12orf45 homolog	Cluster001
C12orf65	51	ENSSSCG00000009774	ENSSSCT00000010716	14:29644969-29658842:-1	chromosome 14 C12orf65 homolog	Cluster001
C13H21orf91	260	.	XM_003483342	.	chromosome 13 C21orf91 homolog	Cluster001
C14H10orf62	359	.	XM_021074392	.	chromosome 14 C10orf62 homolog	Cluster001
C16H5orf22	127	.	XM_003359737	.	chromosome 16 C5orf22 homolog	Cluster001
C16H5orf34	161	.	XM_021077011	.	chromosome 16 C5orf34 homolog	Cluster001
C17orf75	539	ENSSSCG00000017733	ENSSSCT00000019300, ENSSSCT00000058186	12:42611547-42627053:+1	chromosome 12 C17orf75 homolog	Cluster001
C17orf80	1	ENSSSCG00000017246	ENSSSCT00000018775, ENSSSCT00000027741, ENSSSCT00000046965, ENSSSCT00000051746, ENSSSCT00000058576, ENSSSCT00000060229	12:7710265-7727656:-1	chromosome 12 C17orf80 homolog	Cluster001
C18orf25	181	ENSSSCG00000004500	ENSSSCT00000004972, ENSSSCT00000044561, ENSSSCT00000045747, ENSSSCT00000060349	1:95808695-95895027:+1	chromosome 1 C18orf25 homolog	Cluster001
C19orf12	160	ENSSSCG00000032153	ENSSSCT00000061902	6:39813646-39824388:-1	chromosome 6 C19orf12 homolog	Cluster001
C19orf25	13	ENSSSCG00000022265	ENSSSCT00000031752	2:76998977-77003327:+1	chromosome 2 C19orf25 homolog	Cluster001
C1D	120	.	XM_003125076, XM_005662505, XM_021087427, XM_021087428, XM_021087429	.	C1D nuclear receptor corepressor	Cluster001
C1orf115	246	ENSSSCG00000027882	ENSSSCT00000022625	10:10115927-10127714:+1	chromosome 10 C1orf115 homolog	Cluster001
C1orf131	91	ENSSSCG00000010176	ENSSSCT00000011142	14:59239854-59262187:+1	chromosome 14 C1orf131 homolog	Cluster001
C1orf198	302	ENSSSCG00000010181	ENSSSCT00000011147, ENSSSCT00000058472	14:59515681-59552282:+1	chromosome 14 C1orf198 homolog	Cluster001
C21orf91	12	ENSSSCG00000033025	ENSSSCT00000053190	13:182374587-182409472:-1	chromosome 13 C21orf91 homolog	Cluster001
C2CD3	907	ENSSSCG00000014835	ENSSSCT00000016187, XM_021062487	9:8394152-8512639:-1	C2 calcium dependent domain containing 3	Cluster001
C2CD5	219	ENSSSCG00000000570	ENSSSCT00000000613, ENSSSCT00000038149, ENSSSCT00000038815, ENSSSCT00000054563, ENSSSCT00000058783, ENSSSCT00000061175, ENSSSCT00000064561, XM_021092212, XM_021092213, XM_021092215, XM_021092216, XM_021092217, XM_021092218, XM_021092219, XM_021092221, XM_021092222, XM_021092223, XM_021092224, XM_021092225, XM_021092226, XM_021092227, XM_021092228, XM_021092229, XM_021092231, XM_021092232	5:51040519-51132282:+1	C2 calcium dependent domain containing 5	Cluster001
C2orf42	115	ENSSSCG00000008332	ENSSSCT00000009124, ENSSSCT00000043042, ENSSSCT00000045324, ENSSSCT00000055423, ENSSSCT00000057430, ENSSSCT00000064950	3:72289392-72320499:+1	chromosome 3 C2orf42 homolog	Cluster001
C2orf49	9	ENSSSCG00000035390	ENSSSCT00000040386	3:49454557-49465449:-1	chromosome 3 C2orf49 homolog	Cluster001
C2orf68	1103	ENSSSCG00000028287	ENSSSCT00000028572	3:59156682-59163173:+1	chromosome 3 C2orf68 homolog	Cluster001
C2orf69	544	ENSSSCG00000016086	ENSSSCT00000017514	15:103542938-103558166:+1	chromosome 2 open reading frame 69	Cluster001
C3AR1	368	.	XM_021092394	.	complement C3a receptor 1	Cluster001
C3H16orf58	9	.	XM_021086379	.	chromosome 3 C16orf58 homolog	Cluster001
C3H16orf62	206	.	XM_021086526, XM_021086527, XM_021086528	.	chromosome 3 C16orf62 homolog	Cluster001
C3H7orf26	132	.	XM_021086073, XM_021086074	.	chromosome 3 C7orf26 homolog	Cluster001
C4A	211	ENSSSCG00000001427	ENSSSCT00000001570	7:24068070-24086128:+1	complement C4A (Rodgers blood group)	Cluster001
C4orf47	2	ENSSSCG00000015794	ENSSSCT00000017197, ENSSSCT00000061654	15:46470765-46490010:+1	chromosome 15 C4orf47 homolog	Cluster001
C5	161	ENSSSCG00000005512	ENSSSCT00000006062, ENSSSCT00000042810, ENSSSCT00000044735, ENSSSCT00000045588, ENSSSCT00000064155	1:260995666-261133505:-1	complement C5	Cluster001
C5H12orf4	1	.	XM_005655700, XM_013988430, XM_013988431, XM_021090919, XM_021090921, XM_021090922, XM_021090923, XM_021090924	.	chromosome 5 C12orf4 homolog	Cluster001
C5orf24	1005	ENSSSCG00000034954	ENSSSCT00000039433, ENSSSCT00000047815	2:137017027-137049441:+1	chromosome 2 C5orf24 homolog	Cluster001
C5orf51	1239	ENSSSCG00000040855	ENSSSCT00000051159, ENSSSCT00000051201	16:26681712-26702537:+1	chromosome 16 C5orf51 homolog	Cluster001
C6H19orf54	30	.	XM_003127147, XM_005655850	.	chromosome 6 C19orf54 homolog	Cluster001
C6H1orf168	53	.	XM_021096577, XM_021096578, XM_021096579, XM_021096580	.	chromosome 6 C1orf168 homolog	Cluster001
C6orf106	664	ENSSSCG00000001527	ENSSSCT00000001702, ENSSSCT00000049038	7:30561754-30667184:-1	chromosome 7 C6orf106 homolog	Cluster001
C6orf62	2	ENSSSCG00000038752	ENSSSCT00000060393	7:19509689-19524895:-1	chromosome 7 C6orf62 homolog	Cluster001
C6orf89	316	ENSSSCG00000035341	ENSSSCT00000050587, ENSSSCT00000059917	7:32547936-32584311:+1	chromosome 7 C6orf89 homolog	Cluster001
C7H6orf62	3	.	XM_001928389, XM_005665633	.	chromosome 7 C6orf62 homolog	Cluster001
C8orf37	451	ENSSSCG00000034398	ENSSSCT00000040863	4:41372785-41397071:+1	chromosome 4 C8orf37 homolog	Cluster001
C9	1	ENSSSCG00000016856	ENSSSCT00000018356, ENSSSCT00000046237, ENSSSCT00000058247, ENSSSCT00000063784	16:24521318-24588030:-1	complement C9	Cluster001
C9orf85	219	ENSSSCG00000031105	ENSSSCT00000050062	1:225193703-225258921:+1	chromosome 1 C9orf85 homolog	Cluster001
CA13	452	ENSSSCG00000006143	ENSSSCT00000006736, ENSSSCT00000043037, ENSSSCT00000057817, ENSSSCT00000060972	4:51407809-51468961:-1	carbonic anhydrase 13	Cluster001
CAAP1	492	ENSSSCG00000005127	ENSSSCT00000005652, XM_003121874, XM_021062724	1:196229391-196276252:+1	caspase activity and apoptosis inhibitor 1	Cluster001
CAB39	5	ENSSSCG00000016266	ENSSSCT00000017712, ENSSSCT00000060071, XM_021075733, XM_021075734	15:131492570-131585105:+1	calcium binding protein 39	Cluster001
CABIN1	843	ENSSSCG00000010062	ENSSSCT00000011023, ENSSSCT00000016270, ENSSSCT00000043820, ENSSSCT00000048304, ENSSSCT00000050972, ENSSSCT00000058963, ENSSSCT00000060726, ENSSSCT00000064360, XM_013983133, XM_013983134, XM_013983135, XM_013983136, XM_013983137, XM_013983138, XM_013983139, XM_021074228, XM_021074229, XM_021074230, XM_021074231, XM_021074232, XM_021074233, XM_021074234, XM_021074235, XM_021074237, XM_021074238, X…	14:49615278-49787687:-1	calcineurin binding protein 1	Cluster001
CABYR	251	ENSSSCG00000003711	ENSSSCT00000004110, ENSSSCT00000065058	6:108971340-108997297:+1	calcium binding tyrosine phosphorylation regulated	Cluster001
CACNA2D1	64	ENSSSCG00000015402	ENSSSCT00000016777, ENSSSCT00000050104, ENSSSCT00000058929, ENSSSCT00000059421, ENSSSCT00000062250, XM_005667682, XM_005667683, XM_005667684, XM_013979783, XM_013979785, XM_021102218, XM_021102219, XM_021102220, XM_021102221, XM_021102222, XM_021102223, XM_021102224, XM_021102225, XM_021102226, XM_021102227, XM_021102228, XM_021102230, XM_021102231, XM_021102233	9:97781051-98266969:+1	calcium voltage-gated channel auxiliary subunit alpha2delta 1	Cluster001
CACTIN	356	ENSSSCG00000032085	ENSSSCT00000037250, XM_021084097, XM_021084098	2:75049315-75068260:+1	cactin, spliceosome C complex subunit	Cluster001
CACUL1	972	ENSSSCG00000038222	ENSSSCT00000036843, XM_003483565	14:128682657-128749062:-1	CDK2 associated cullin domain 1	Cluster001
CALCRL	434	ENSSSCG00000016031	ENSSSCT00000017456, ENSSSCT00000041204, ENSSSCT00000054034, XM_005672014, XM_005672015, XM_013984331, XM_021074680	15:92210870-92332385:-1	calcitonin receptor like receptor	Cluster001
CALM3	301	ENSSSCG00000022545	ENSSSCT00000032084, ENSSSCT00000038935	6:52506708-52519581:+1	calmodulin 3	Cluster001
CALU	484	ENSSSCG00000016581	ENSSSCT00000018052, ENSSSCT00000048213, ENSSSCT00000051908, XM_003134705, XM_003484023, XM_021079308	18:19841425-19875793:-1	calumenin	Cluster001
CAMK1D	17	ENSSSCG00000011111	ENSSSCT00000012160, ENSSSCT00000026201, XM_021063978, XM_021063979, XM_021063980, XM_021063982, XM_021063983, XM_021063984, XM_021063985	10:59205631-59630946:-1	calcium/calmodulin dependent protein kinase ID	Cluster001
CAMK2D	899	ENSSSCG00000009123	ENSSSCT00000009990, ENSSSCT00000049835	8:108916356-109221311:+1	calcium/calmodulin dependent protein kinase II delta	Cluster001
CAMK2G	137	ENSSSCG00000010311	ENSSSCT00000011284, ENSSSCT00000011285, ENSSSCT00000011286, ENSSSCT00000049619, ENSSSCT00000054416, ENSSSCT00000055835, ENSSSCT00000058449, ENSSSCT00000064663, XM_005671076, XM_005671077, XM_005671078, XM_005671080, XM_005671081, XM_005671082, XM_005671083, XM_005671085, XM_005671086, XM_005671087, XM_005671088, XM_013983319, XM_013983321, XM_013983322, XM_021072108, XM_021072109, XM_021072110, X…	14:76534755-76592909:-1	calcium/calmodulin dependent protein kinase II gamma	Cluster001
CAMKK1	415	ENSSSCG00000017873	ENSSSCT00000019449, XM_021067685, XM_021067686, XM_021067687, XM_021067688, XM_021067689	12:49922848-49950849:-1	calcium/calmodulin dependent protein kinase kinase 1	Cluster001
CAMKK2	251	ENSSSCG00000009815	ENSSSCT00000010758, ENSSSCT00000037751, ENSSSCT00000040130, ENSSSCT00000063018, ENSSSCT00000065549, XM_001929310, XM_005670630, XM_005670634, XM_021073026, XM_021073027, XM_021073028, XM_021073029, XM_021073030, XM_021073033, XM_021073034, XM_021073035, XM_021073036, XM_021073037	14:31312049-31366500:+1	calcium/calmodulin dependent protein kinase kinase 2	Cluster001
CAMSAP2	345	ENSSSCG00000027314	ENSSSCT00000030669, ENSSSCT00000041321, XM_021064501	10:23275402-23357525:+1	calmodulin regulated spectrin associated protein family member 2	Cluster001
CAMTA2	1115	ENSSSCG00000017902	ENSSSCT00000019482, ENSSSCT00000037324, ENSSSCT00000040761, ENSSSCT00000046960, ENSSSCT00000049979, ENSSSCT00000054093, XM_005669159, XM_005669160, XM_005669161, XM_005669162, XM_005669163, XM_013981255, XM_013981256, XM_013981258, XM_013981259, XM_021067748, XM_021067750, XM_021067752, XM_021067753, XM_021067754, XM_021067755, XM_021067757, XM_021067758, XM_021067759	12:51932321-51953585:+1	calmodulin binding transcription activator 2	Cluster001
CAND1	720	ENSSSCG00000028869	ENSSSCT00000000517, ENSSSCT00000001046, XM_003126362	5:31657501-31699839:+1	cullin associated and neddylation dissociated 1	Cluster001
CANT1	43	ENSSSCG00000038130	ENSSSCT00000056815, ENSSSCT00000058155, XM_021066517	12:3188626-3204490:+1	calcium activated nucleotidase 1	Cluster001
CANX	372	ENSSSCG00000014020	ENSSSCT00000015315, ENSSSCT00000040961, ENSSSCT00000041740, ENSSSCT00000043326, ENSSSCT00000058492, ENSSSCT00000063958, XM_021079153	2:78877603-78915834:-1	calnexin	Cluster001
CAP1	358	ENSSSCG00000003672	ENSSSCT00000004068, XM_003127824, XM_021095996, XM_021095997, XM_021095998, XM_021095999, XM_021096000, XM_021096001, XM_021096002, XM_021096003, XM_021096004, XM_021096005, XM_021096006, XM_021096007, XM_021096008, XM_021096009	6:95811553-95840732:+1	adenylate cyclase associated protein 1	Cluster001
CAPN7	689	ENSSSCG00000030697	ENSSSCT00000022738	13:2452183-2504905:+1	calpain 7	Cluster001
CAPRIN1	579	ENSSSCG00000013305	ENSSSCT00000014531, ENSSSCT00000051606, ENSSSCT00000053740, ENSSSCT00000063553, XM_005661021	2:26809963-26875400:-1	cell cycle associated protein 1	Cluster001
CAPZB	208	ENSSSCG00000003493	ENSSSCT00000003880, ENSSSCT00000003881, ENSSSCT00000039951, ENSSSCT00000049440, ENSSSCT00000060352, XM_021093206	6:77780682-77913339:-1	capping actin protein of muscle Z-line beta subunit	Cluster001
CARD6	1137	ENSSSCG00000029367	ENSSSCT00000024821, XM_021077098	16:25810435-25816947:+1	caspase recruitment domain family member 6	Cluster001
CARM1	450	ENSSSCG00000013633	ENSSSCT00000014888, ENSSSCT00000062049, XM_021083821, XM_021083822, XM_021083823, XM_021083824	2:69602157-69647520:+1	coactivator associated arginine methyltransferase 1	Cluster001
CARNMT1	299	ENSSSCG00000005271	ENSSSCT00000005806, XM_003121964, XM_021064979	1:228054915-228092335:-1	carnosine N-methyltransferase 1	Cluster001
CASC3	926	ENSSSCG00000017477	ENSSSCT00000019028, ENSSSCT00000050003, XM_021067024	12:22196148-22220914:-1	cancer susceptibility 3	Cluster001
CASC4	226	ENSSSCG00000023996	ENSSSCT00000005183, ENSSSCT00000025826, XM_013993061, XM_021096541	1:127130089-127238624:-1	cancer susceptibility 4	Cluster001
CASD1	335	ENSSSCG00000015327	ENSSSCT00000016700, ENSSSCT00000060793, ENSSSCT00000062946, ENSSSCT00000064901, XM_021063368, XM_021063369	9:74275771-74347897:+1	CAS1 domain containing 1	Cluster001
CASKIN2	309	ENSSSCG00000040578	ENSSSCT00000052806, XM_021066645, XM_021066646	12:5855568-5873465:+1	CASK interacting protein 2	Cluster001
CASP10	529	ENSSSCG00000026940	ENSSSCT00000025501, ENSSSCT00000053464	15:104858101-104894921:+1	caspase 10	Cluster001
CASP7	55	ENSSSCG00000032408	ENSSSCT00000051241, ENSSSCT00000056242, XM_021073318, XM_021073319, XM_021073320, XM_021073321, XM_021073322, XM_021073323	14:124017702-124051764:+1	caspase 7	Cluster001
CATIP	270	ENSSSCG00000016187	ENSSSCT00000017627	15:120419473-120429632:+1	ciliogenesis associated TTC17 interacting protein	Cluster001
CATSPER2	265	ENSSSCG00000004701	ENSSSCT00000005191, ENSSSCT00000040220, XM_005659660, XM_005659663, XM_005659664, XM_005659666, XM_005659667, XM_013993066, XM_021074414	1:127814797-127830785:+1	cation channel sperm associated 2	Cluster001
CAVIN2	223	ENSSSCG00000026618	ENSSSCT00000025082, XM_005652440	15:96474284-96490236:-1	caveolae associated protein 2	Cluster001
CBLB	261	ENSSSCG00000022486	ENSSSCT00000023448, ENSSSCT00000031442, ENSSSCT00000052720, ENSSSCT00000058581, XM_013982478, XM_013982479, XM_021070489, XM_021070492, XM_021070493, XM_021070494, XM_021070495, XM_021070496	13:153479925-153700111:+1	Cbl proto-oncogene B	Cluster001
CBLL1	466	ENSSSCG00000028585	ENSSSCT00000024025, ENSSSCT00000051719, XM_003357515, XM_021063518, XM_021063519, XM_021063520	9:107455186-107475390:+1	Cbl proto-oncogene like 1	Cluster001
CBX1	290	ENSSSCG00000017529	ENSSSCT00000019083, XM_003131538, XM_013979992, XM_021067104, XM_021067105, XM_021067106, XM_021067108	12:24320573-24351052:-1	chromobox 1	Cluster001
CBX5	12	ENSSSCG00000039191	ENSSSCT00000059441, ENSSSCT00000060765, ENSSSCT00000066141, XM_005663849, XM_021091740, XM_021091742, XM_021091743, XM_021091744	5:19446089-19484629:-1	chromobox 5	Cluster001
CBX7	129	ENSSSCG00000000090	ENSSSCT00000000096, XM_013997510, XM_021091474	5:9070353-9087634:+1	chromobox 7	Cluster001
CC2D1A	645	ENSSSCG00000013761	ENSSSCT00000015035, ENSSSCT00000061070, XM_021077810, XM_021077815	2:65231458-65252549:-1	coiled-coil and C2 domain containing 1A	Cluster001
CC2D1B	186	ENSSSCG00000003862	ENSSSCT00000004274, ENSSSCT00000023805, ENSSSCT00000028298, ENSSSCT00000049292, XM_005665427, XM_005665429, XM_021096651, XM_021096653	6:159854280-159872015:+1	coiled-coil and C2 domain containing 1B	Cluster001
CCAR1	1096	ENSSSCG00000010243	ENSSSCT00000011212, ENSSSCT00000058683, ENSSSCT00000063279, ENSSSCT00000065106, XM_021072496, XM_021072497, XM_021072498, XM_021072499, XM_021072500, XM_021072501, XM_021072502	14:71827631-71894754:+1	cell division cycle and apoptosis regulator 1	Cluster001
CCAR2	912	ENSSSCG00000009628	ENSSSCT00000010555	14:6860772-6873550:+1	cell cycle and apoptosis regulator 2	Cluster001
CCDC115	104	ENSSSCG00000035628	ENSSSCT00000047941, XM_003483603	15:31974932-31980007:+1	coiled-coil domain containing 115	Cluster001
CCDC117	49	ENSSSCG00000032261	ENSSSCT00000058583, ENSSSCT00000064861, XM_021074024, XM_021074025	14:45995636-46008281:+1	coiled-coil domain containing 117	Cluster001
CCDC12	78	.	XM_005669466	.	coiled-coil domain containing 12	Cluster001
CCDC125	7	ENSSSCG00000016963	ENSSSCT00000018472, ENSSSCT00000018473, ENSSSCT00000030315, XM_005672514, XM_013984840, XM_013984842, XM_013984843, XM_021076889, XM_021076890	16:47442083-47477940:-1	coiled-coil domain containing 125	Cluster001
CCDC126	7	ENSSSCG00000029174	ENSSSCT00000028274, ENSSSCT00000037533, XM_003357478, XM_021102513, XM_021102514	9:92372064-92419237:+1	coiled-coil domain containing 126	Cluster001
CCDC149	19	ENSSSCG00000023001	ENSSSCT00000023266, ENSSSCT00000053427, ENSSSCT00000060500, XM_021100557, XM_021100558	8:18807732-18914011:-1	coiled-coil domain containing 149	Cluster001
CCDC174	32	ENSSSCG00000040702	ENSSSCT00000062059	13:69898810-69918896:-1	coiled-coil domain containing 174	Cluster001
CCDC186	917	ENSSSCG00000010648	ENSSSCT00000011647, XM_001927027	14:124472676-124510771:-1	coiled-coil domain containing 186	Cluster001
CCDC191	468	ENSSSCG00000011913	ENSSSCT00000013036, ENSSSCT00000023697, XM_021070332, XM_021070333, XM_021070334, XM_021070336, XM_021070337, XM_021070338, XM_021070339, XM_021070340, XM_021070341, XM_021070342, XM_021070343, XM_021070344	13:145880093-145981116:+1	coiled-coil domain containing 191	Cluster001
CCDC25	419	ENSSSCG00000024972	ENSSSCT00000027285, ENSSSCT00000062586, XM_005657250, XM_013990270, XM_013990271, XM_013990272	14:11454864-11495087:-1	coiled-coil domain containing 25	Cluster001
CCDC39	554	ENSSSCG00000011768	ENSSSCT00000012879, XM_021071236	13:118626330-118682281:-1	coiled-coil domain containing 39	Cluster001
CCDC43	25	.	XM_003131348, XM_005668755	.	coiled-coil domain containing 43	Cluster001
CCDC47	244	ENSSSCG00000028698	ENSSSCT00000030857, XM_021066771, XM_021066772	12:15165279-15187207:+1	coiled-coil domain containing 47	Cluster001
CCDC50	417	ENSSSCG00000036423	ENSSSCT00000045274, ENSSSCT00000050446, ENSSSCT00000055067, XM_003483296, XM_013982294, XM_013982295	13:128619230-128690649:+1	coiled-coil domain containing 50	Cluster001
CCDC59	242	ENSSSCG00000038987	ENSSSCT00000064425	5:99358244-99367980:+1	coiled-coil domain containing 59	Cluster001
CCDC6	259	ENSSSCG00000010211	ENSSSCT00000011177, ENSSSCT00000044153	14:63175653-63299917:-1	coiled-coil domain containing 6	Cluster001
CCDC61	83	ENSSSCG00000003100	ENSSSCT00000003439, ENSSSCT00000046858, XM_005664610, XM_021094595, XM_021094596, XM_021094597	6:52294535-52318003:+1	coiled-coil domain containing 61	Cluster001
CCDC71	45	ENSSSCG00000011378	ENSSSCT00000012456, XM_003132205	13:31767495-31771218:-1	coiled-coil domain containing 71	Cluster001
CCDC82	147	ENSSSCG00000014972	ENSSSCT00000016334, ENSSSCT00000037829, ENSSSCT00000047066, ENSSSCT00000053403, ENSSSCT00000054856, ENSSSCT00000059013, ENSSSCT00000063650, XM_003129800, XM_005667265, XM_013979307, XM_021062692, XM_021062694, XM_021062695, XM_021062696, XM_021062697, XM_021062698	9:28375047-28407374:-1	coiled-coil domain containing 82	Cluster001
CCDC90B	140	ENSSSCG00000014903	ENSSSCT00000016258, ENSSSCT00000052993, ENSSSCT00000065129, XM_003129718, XM_013979203	9:17414356-17446992:-1	coiled-coil domain containing 90B	Cluster001
CCDC91	127	ENSSSCG00000024232	ENSSSCT00000000586, ENSSSCT00000022730, ENSSSCT00000027192, ENSSSCT00000052045, ENSSSCT00000052773, ENSSSCT00000059615, ENSSSCT00000064471, XM_021090990, XM_021090992, XM_021090993, XM_021090994, XM_021090995	5:45138291-45525848:-1	coiled-coil domain containing 91	Cluster001
CCDC93	166	ENSSSCG00000015714	ENSSSCT00000017114, ENSSSCT00000037048, ENSSSCT00000058589, ENSSSCT00000063826, XM_001927273, XM_021075794	15:23493388-23593752:-1	coiled-coil domain containing 93	Cluster001
CCDC94	4	.	XM_003123059, XM_013994769	.	coiled-coil domain containing 94	Cluster001
CCNDBP1	55	ENSSSCG00000034771	ENSSSCT00000050583, XM_021097082, XM_021097084	1:128255091-128269539:-1	cyclin D1 binding protein 1	Cluster001
CCNH	294	ENSSSCG00000014147	ENSSSCT00000015451, ENSSSCT00000054912, ENSSSCT00000065980, XM_005661543, XM_005661544, XM_013994968, XM_013994969, XM_013994970, XM_013994971, XM_013994972, XM_021077281	2:94979956-95018726:-1	cyclin H	Cluster001
CCNK	572	ENSSSCG00000002509	ENSSSCT00000002787, XM_001925518	7:120486732-120513217:+1	cyclin K	Cluster001
CCNL2	130	ENSSSCG00000003354	ENSSSCT00000003723, ENSSSCT00000048582, ENSSSCT00000058533, ENSSSCT00000064315, XM_021097444, XM_021097445, XM_021097447, XM_021097448, XM_021097449	6:63657729-63668056:-1	cyclin L2	Cluster001
CCNT1	341	ENSSSCG00000038181	ENSSSCT00000060508, XM_003481561	5:14768425-14806821:-1	cyclin T1	Cluster001
CCNT2	768	ENSSSCG00000015697	ENSSSCT00000017097, XM_021075754, XM_021075756, XM_021075757, XM_021075758, XM_021075759, XM_021075760, XM_021075761, XM_021075762	15:16979672-17021248:-1	cyclin T2	Cluster001
CCP110	600	ENSSSCG00000023829	ENSSSCT00000030028, ENSSSCT00000030077, ENSSSCT00000036807, ENSSSCT00000039456, XM_003354585, XM_003354586, XM_005662110, XM_013995616, XM_013995617	3:26160198-26188056:-1	centriolar coiled-coil protein 110	Cluster001
CCZ1	218	.	XM_003124281	.	CCZ1 homolog, vacuolar protein trafficking and biogenesis associated	Cluster001
CD247	4	ENSSSCG00000006309	ENSSSCT00000036226, ENSSSCT00000048979, XM_005663131	4:83458419-83586639:+1	CD247 molecule	Cluster001
CD58	151	ENSSSCG00000006738	ENSSSCT00000007383	4:104170842-104219649:+1	CD58 molecule	Cluster001
CD80	404	ENSSSCG00000011899	ENSSSCT00000013021, ENSSSCT00000033659, ENSSSCT00000034815, ENSSSCT00000041623, ENSSSCT00000049779, XM_021068533, XM_021068535	13:140693432-140731247:+1	CD80 molecule	Cluster001
CD82	224	ENSSSCG00000029521	ENSSSCT00000030279, ENSSSCT00000061801, XM_021077185	2:17751148-17807441:-1	CD82 molecule	Cluster001
CDADC1	210	ENSSSCG00000031598	ENSSSCT00000062746	11:18468064-18502735:-1	cytidine and dCMP deaminase domain containing 1	Cluster001
CDAN1	148	ENSSSCG00000004719	ENSSSCT00000005211, XM_021097154	1:128641452-128654897:+1	codanin 1	Cluster001
CDC27	659	ENSSSCG00000017308	ENSSSCT00000018844, ENSSSCT00000046519, ENSSSCT00000054238, ENSSSCT00000058263, XM_003131307, XM_005656938, XM_005656939, XM_013989920, XM_021066795, XM_021066796, XM_021066797	12:16810859-16882371:+1	cell division cycle 27	Cluster001
CDC37L1	23	ENSSSCG00000005219	ENSSSCT00000005752, ENSSSCT00000055498	1:217241538-217288006:-1	cell division cycle 37 like 1	Cluster001
CDC40	533	ENSSSCG00000004403	ENSSSCT00000004866, ENSSSCT00000046475, XM_003121352, XM_005652465	1:76179164-76234685:+1	cell division cycle 40	Cluster001
CDC42BPA	679	ENSSSCG00000010862	ENSSSCT00000011884, ENSSSCT00000038398, ENSSSCT00000039715, ENSSSCT00000043351, ENSSSCT00000052341, ENSSSCT00000054261, ENSSSCT00000057313, ENSSSCT00000058000, ENSSSCT00000064427, XM_003482782, XM_021064422, XM_021064423, XM_021064425, XM_021064428, XM_021064430, XM_021064431, XM_021064432, XM_021064433, XM_021064434, XM_021064435, XM_021064437, XM_021064438, XM_021064440	10:14649277-14940830:-1	CDC42 binding protein kinase alpha	Cluster001
CDC42BPB	874	ENSSSCG00000002523	ENSSSCT00000002802, ENSSSCT00000036777, ENSSSCT00000038852, ENSSSCT00000049078, ENSSSCT00000050997, XM_021081620, XM_021081621, XM_021081622	AEMK02000452.1:1650035-1765830:-1	CDC42 binding protein kinase beta	Cluster001
CDC42SE1	1	ENSSSCG00000031881	ENSSSCT00000036769, ENSSSCT00000053900, XM_005663461, XM_013997164, XM_021088571	4:98172135-98180578:+1	CDC42 small effector 1	Cluster001
CDC5L	944	ENSSSCG00000001708	ENSSSCT00000001908, XM_001929597	7:39384392-39430143:+1	cell division cycle 5 like	Cluster001
CDC73	1222	ENSSSCG00000010801	ENSSSCT00000011817	10:575075-667480:-1	cell division cycle 73	Cluster001
CDCA7L	201	ENSSSCG00000015380	ENSSSCT00000016755, ENSSSCT00000048889, ENSSSCT00000053116, ENSSSCT00000057841, ENSSSCT00000061793, XM_005656682, XM_013989572	9:90766787-90807292:-1	cell division cycle associated 7 like	Cluster001
CDH2	289	ENSSSCG00000003722	ENSSSCT00000004122, XM_021096205	6:112396329-112628946:-1	cadherin 2	Cluster001
CDH7	316	ENSSSCG00000004886	ENSSSCT00000005392, ENSSSCT00000050457, ENSSSCT00000056490, XM_021099416, XM_021099426, XM_021099434, XM_021099443, XM_021099453, XM_021099464, XM_021099468	1:156295434-156436741:-1	cadherin 7	Cluster001
CDK12	1306	ENSSSCG00000017504	ENSSSCT00000019057, ENSSSCT00000040777, ENSSSCT00000053602, ENSSSCT00000057004, XM_003131505, XM_003358062, XM_005653930, XM_005653931, XM_021067051, XM_021067052, XM_021067053	12:22755956-22831356:-1	cyclin dependent kinase 12	Cluster001
CDK13	595	ENSSSCG00000016769	ENSSSCT00000018255, XM_021078845	18:54313147-54429939:-1	cyclin dependent kinase 13	Cluster001
CDK16	576	ENSSSCG00000012269	ENSSSCT00000035953, ENSSSCT00000036275, XM_003135047, XM_005657784, XM_013990861, XM_013990862, XM_013990864, XM_013990865, XM_021080398, XM_021080399, XM_021080400, XM_021080401, XM_021080402	X:41835987-41848578:+1	cyclin dependent kinase 16	Cluster001
CDK17	553	ENSSSCG00000028182	ENSSSCT00000032012, XM_021092731	5:87241479-87280348:+1	cyclin dependent kinase 17	Cluster001
CDK19	557	ENSSSCG00000037424	ENSSSCT00000004858, ENSSSCT00000044968, ENSSSCT00000046900, ENSSSCT00000053920, ENSSSCT00000057673, ENSSSCT00000059751, XM_021091146, XM_021091165, XM_021091179	1:76589052-76793931:-1	cyclin dependent kinase 19	Cluster001
CDK2	158	ENSSSCG00000000373	ENSSSCT00000000398, ENSSSCT00000053267, ENSSSCT00000057759, XM_003126260, XM_005655594	5:21364387-21373086:+1	cyclin dependent kinase 2	Cluster001
CDK5RAP3	156	ENSSSCG00000017524	ENSSSCT00000019078, XM_021067091	12:24224222-24235382:+1	CDK5 regulatory subunit associated protein 3	Cluster001
CDK8	321	ENSSSCG00000009298	ENSSSCT00000010186, ENSSSCT00000029736, ENSSSCT00000059226, XM_021065497, XM_021065498, XM_021065499, XM_021065500, XM_021065501	11:4053945-4218593:+1	cyclin dependent kinase 8	Cluster001
CDKAL1	115	ENSSSCG00000001080	ENSSSCT00000001175, ENSSSCT00000040980, ENSSSCT00000042404, ENSSSCT00000057787, ENSSSCT00000063418, XM_003128199, XM_005665616, XM_005665617, XM_005665619, XM_005665620, XM_005665623, XM_021099783, XM_021099784, XM_021099785, XM_021099786	7:15910494-16674989:+1	CDK5 regulatory subunit associated protein 1 like 1	Cluster001
CDKN1B	341	ENSSSCG00000037144	ENSSSCT00000040352, ENSSSCT00000065020	5:59731208-59736685:-1	cyclin dependent kinase inhibitor 1B	Cluster001
CDKN2AIP	32	ENSSSCG00000015779	ENSSSCT00000017180, XM_003133332, XM_021074832	15:44886256-44892246:+1	CDKN2A interacting protein	Cluster001
CDS2	584	ENSSSCG00000030123	ENSSSCT00000023936, ENSSSCT00000041812, ENSSSCT00000045551, XM_021077245	17:14151557-14220839:+1	CDP-diacylglycerol synthase 2	Cluster001
CEACAM1	224	.	XM_005655889, XM_021094420, XM_021094421	.	carcinoembryonic antigen related cell adhesion molecule 1	Cluster001
CEBPZOS	54	ENSSSCG00000039004	ENSSSCT00000040648, ENSSSCT00000041859, ENSSSCT00000044239, ENSSSCT00000051212, XM_021087632	3:102981632-102994528:-1	CEBPZ opposite strand	Cluster001
CELF1	1157	ENSSSCG00000013233	ENSSSCT00000014453, ENSSSCT00000036890, ENSSSCT00000038870, ENSSSCT00000039348, ENSSSCT00000044038, ENSSSCT00000047694, ENSSSCT00000049636, ENSSSCT00000053247, ENSSSCT00000053550, XM_021083076, XM_021083077, XM_021083078, XM_021083079, XM_021083080, XM_021083081, XM_021083082, XM_021083083, XM_021083084, XM_021083088, XM_021083089, XM_021083090, XM_021083091, XM_021083092, XM_021083093, XM_021083…	2:15066520-15154390:+1	CUGBP Elav-like family member 1	Cluster001
CEMIP2	173	ENSSSCG00000024257	ENSSSCT00000005795, ENSSSCT00000029766, ENSSSCT00000049032, ENSSSCT00000056660	1:224960877-225110645:-1	cell migration inducing hyaluronidase 2	Cluster001
CENPB	187	ENSSSCG00000035900	ENSSSCT00000044169	17:31929892-31931712:+1	centromere protein B	Cluster001
CENPC	124	ENSSSCG00000008921	ENSSSCT00000009769, ENSSSCT00000059921, XM_021101386	8:65238062-65315788:-1	centromere protein C	Cluster001
CENPQ	72	ENSSSCG00000001731	ENSSSCT00000001935, ENSSSCT00000055790, ENSSSCT00000058765, ENSSSCT00000059967, XM_003128431, XM_005666100	7:43623917-43642509:+1	centromere protein Q	Cluster001
CEP104	72	ENSSSCG00000003362	ENSSSCT00000003731, ENSSSCT00000046128, ENSSSCT00000046890, ENSSSCT00000051060, ENSSSCT00000061303, XM_021095224, XM_021095225, XM_021095226, XM_021095227, XM_021095228, XM_021095229, XM_021095230	6:65272108-65310740:-1	centrosomal protein 104	Cluster001
CEP120	182	ENSSSCG00000014239	ENSSSCT00000015559, ENSSSCT00000038553, ENSSSCT00000061703, XM_005661594, XM_013995057	2:126840263-126930236:-1	centrosomal protein 120	Cluster001
CEP164	393	ENSSSCG00000015080	ENSSSCT00000016446, ENSSSCT00000038547, ENSSSCT00000043726, XM_021062884, XM_021062885, XM_021062886, XM_021062887, XM_021062888, XM_021062890, XM_021062891, XM_021062892, XM_021062893, XM_021062894, XM_021062895, XM_021062896, XM_021062897, XM_021062898, XM_021062899	9:44670824-44751255:+1	centrosomal protein 164	Cluster001
CEP19	30	ENSSSCG00000021918	ENSSSCT00000023388, XM_003358761, XM_005670112, XM_005670113, XM_005670115, XM_005670116, XM_005670117, XM_021070140	13:133420017-133427544:+1	centrosomal protein 19	Cluster001
CEP295	374	ENSSSCG00000014946	ENSSSCT00000016304, ENSSSCT00000047165, ENSSSCT00000053790, ENSSSCT00000054502, ENSSSCT00000061483, ENSSSCT00000065668, XM_021062639	9:26103132-26155065:+1	centrosomal protein 295	Cluster001
CEP350	1292	ENSSSCG00000015531	ENSSSCT00000016919, XM_021063750	9:121607078-121741125:+1	centrosomal protein 350	Cluster001
CEP41	141	ENSSSCG00000016556	ENSSSCT00000018026, XM_021078823	18:18416237-18462575:+1	centrosomal protein 41	Cluster001
CEP57	336	.	XM_021062689, XM_021062690	.	centrosomal protein 57	Cluster001
CEP63	130	ENSSSCG00000011645	ENSSSCT00000012746, ENSSSCT00000024754, ENSSSCT00000038688, ENSSSCT00000042514, ENSSSCT00000044702, ENSSSCT00000054935, ENSSSCT00000064932, XM_005669856, XM_005669857, XM_005669858, XM_005669859, XM_013982034, XM_013982035, XM_013982037, XM_021069474, XM_021069475, XM_021069476, XM_021069477, XM_021069478	13:75605685-75711051:+1	centrosomal protein 63	Cluster001
CEP68	385	ENSSSCG00000008360	ENSSSCT00000009154, ENSSSCT00000039584, ENSSSCT00000057474, ENSSSCT00000058150, ENSSSCT00000060946, XM_021087447, XM_021087448	3:76837899-76932659:-1	centrosomal protein 68	Cluster001
CEP85	996	ENSSSCG00000026731	ENSSSCT00000022716, ENSSSCT00000036889, ENSSSCT00000039288, ENSSSCT00000045791, ENSSSCT00000046240, ENSSSCT00000057537, ENSSSCT00000063676	6:83651009-83686441:+1	centrosomal protein 85	Cluster001
CEP95	22	ENSSSCG00000028925	ENSSSCT00000030273, ENSSSCT00000046447, XM_021066755, XM_021066756, XM_021066757	12:14507846-14572477:-1	centrosomal protein 95	Cluster001
CFAP126	229	ENSSSCG00000023957	ENSSSCT00000028177	4:89130128-89133127:+1	cilia and flagella associated protein 126	Cluster001
CFAP97	428	ENSSSCG00000015791	ENSSSCT00000017194, XM_021075563	15:46210832-46248114:-1	cilia and flagella associated protein 97	Cluster001
CGNL1	176	ENSSSCG00000035038	ENSSSCT00000038569, ENSSSCT00000044055, ENSSSCT00000055276, XM_021094667, XM_021094672, XM_021094676	1:114424151-114598931:-1	cingulin like 1	Cluster001
CHCHD3	223	ENSSSCG00000016545	ENSSSCT00000018015, ENSSSCT00000047130, ENSSSCT00000048126, ENSSSCT00000055240, XM_021078525, XM_021078526, XM_021078527, XM_021078528, XM_021078529	18:16052623-16329393:+1	coiled-coil-helix-coiled-coil-helix domain containing 3	Cluster001
CHD1	952	ENSSSCG00000014177	ENSSSCT00000015489, ENSSSCT00000022643, ENSSSCT00000032432, ENSSSCT00000056887, XM_021085397, XM_021085398, XM_021085399, XM_021085400	2:105113163-105203206:-1	chromodomain helicase DNA binding protein 1	Cluster001
CHD2	663	ENSSSCG00000002266	ENSSSCT00000002524, ENSSSCT00000025402, ENSSSCT00000027293, ENSSSCT00000037867, ENSSSCT00000043688, ENSSSCT00000047171, ENSSSCT00000061746, ENSSSCT00000063923, XM_013978270, XM_013978275, XM_021099369, XM_021099370	7:85980766-86107778:-1	chromodomain helicase DNA binding protein 2	Cluster001
CHD3	626	ENSSSCG00000021363	ENSSSCT00000019543, ENSSSCT00000019548, ENSSSCT00000037530, ENSSSCT00000041969, ENSSSCT00000042642, ENSSSCT00000049398, ENSSSCT00000050125, ENSSSCT00000052611, ENSSSCT00000064898, XM_021067835, XM_021067836, XM_021067841, XM_021067842, XM_021067843, XM_021067844, XM_021067845, XM_021067846	12:53097729-53165653:+1	chromodomain helicase DNA binding protein 3	Cluster001
CHD4	241	.	XM_021092425, XM_021092426, XM_021092427, XM_021092428	.	chromodomain helicase DNA binding protein 4	Cluster001
CHD6	668	ENSSSCG00000007360	ENSSSCT00000008053, ENSSSCT00000043660, ENSSSCT00000045480, ENSSSCT00000047315, ENSSSCT00000055531, ENSSSCT00000058435, ENSSSCT00000065491, ENSSSCT00000065786, XM_021077868, XM_021077869, XM_021077870, XM_021077871, XM_021077872	17:44050008-44267340:-1	chromodomain helicase DNA binding protein 6	Cluster001
CHD7	612	ENSSSCG00000006231	ENSSSCT00000006828, ENSSSCT00000064674, XM_021089334, XM_021089335, XM_021089336, XM_021089338	4:72573566-72694141:-1	chromodomain helicase DNA binding protein 7	Cluster001
CHD8	1114	ENSSSCG00000002127	ENSSSCT00000002379, ENSSSCT00000052517, ENSSSCT00000056768, XM_003482263, XM_013978247, XM_013978249, XM_013978251, XM_013978252, XM_021099292, XM_021099293, XM_021099294, XM_021099295, XM_021099296, XM_021099297, XM_021099298, XM_021099300, XM_021099301, XM_021099302	7:77719517-77780205:+1	chromodomain helicase DNA binding protein 8	Cluster001
CHD9	1010	ENSSSCG00000033591	ENSSSCT00000040052, XM_021094174	6:31832493-31979935:-1	chromodomain helicase DNA binding protein 9	Cluster001
CHFR	212	ENSSSCG00000009732	ENSSSCT00000010669, ENSSSCT00000010670, ENSSSCT00000037873, ENSSSCT00000052956, ENSSSCT00000062579, ENSSSCT00000063413, ENSSSCT00000064261, XM_013990327	14:22613548-22683966:+1	checkpoint with forkhead and ring finger domains	Cluster001
CHL1	56	ENSSSCG00000011524	ENSSSCT00000012612, ENSSSCT00000012613, ENSSSCT00000038210, ENSSSCT00000045572, ENSSSCT00000046468, ENSSSCT00000051785, ENSSSCT00000053053, ENSSSCT00000059267, ENSSSCT00000063183, XM_013981901, XM_013981903, XM_021069241, XM_021069242, XM_021069243, XM_021069246, XM_021069247, XM_021069248, XM_021069249, XM_021069250, XM_021069251, XM_021069252, XM_021069253, XM_021069258, XM_021069260, XM_021069…	13:56804304-57034184:+1	cell adhesion molecule L1 like	Cluster001
CHM	757	ENSSSCG00000012463	ENSSSCT00000013630, ENSSSCT00000034355, ENSSSCT00000034485, ENSSSCT00000034932, XM_003135219, XM_021080638, XM_021080639, XM_021080640	X:68873359-69066325:-1	CHM, Rab escort protein 1	Cluster001
CHMP1B	425	.	XM_005674542	.	charged multivesicular body protein 1B	Cluster001
CHMP2B	87	ENSSSCG00000011997	ENSSSCT00000013128, ENSSSCT00000046434, XM_013990175, XM_013990176	13:168531817-168569669:-1	charged multivesicular body protein 2B	Cluster001
CHMP7	724	ENSSSCG00000033113	ENSSSCT00000058568, ENSSSCT00000065156, XM_021074113	14:7389791-7405751:+1	charged multivesicular body protein 7	Cluster001
CHRD	117	ENSSSCG00000025270	ENSSSCT00000022487, ENSSSCT00000041472, XM_003358731, XM_021069953, XM_021069954, XM_021069955, XM_021069956, XM_021069957, XM_021069958, XM_021069961, XM_021069962, XM_021069963, XM_021069964, XM_021069965, XM_021069966, XM_021069967, XM_021069968	13:122266626-122277510:+1	chordin	Cluster001
CHTOP	222	ENSSSCG00000022107	ENSSSCT00000030235, ENSSSCT00000033082, ENSSSCT00000034019, ENSSSCT00000035411, ENSSSCT00000039921, XM_005663348, XM_005663349, XM_005663350, XM_021088534, XM_021088536	4:95994258-96005647:-1	chromatin target of PRMT1	Cluster001
CHUK	682	ENSSSCG00000010548	ENSSSCT00000011540	14:111312022-111351669:-1	conserved helix-loop-helix ubiquitous kinase	Cluster001
CIC	526	ENSSSCG00000003030	ENSSSCT00000003361, ENSSSCT00000064651, XM_021094423	6:49638991-49660975:-1	capicua transcriptional repressor	Cluster001
CIDEC	36	ENSSSCG00000011557	ENSSSCT00000012648, ENSSSCT00000046201, XM_005669744, XM_005669745, XM_013981921, XM_013981922	13:66141206-66149851:-1	cell death inducing DFFA like effector c	Cluster001
CIZ1	618	ENSSSCG00000005640	ENSSSCT00000006202, ENSSSCT00000054044, ENSSSCT00000065692, XM_013993898	1:268620965-268640934:-1	CDKN1A interacting zinc finger protein 1	Cluster001
CKAP5	904	ENSSSCG00000013249	ENSSSCT00000014469, ENSSSCT00000030061, ENSSSCT00000039211, ENSSSCT00000053718, ENSSSCT00000058317, ENSSSCT00000061825, ENSSSCT00000063810, XM_013994362, XM_021085232, XM_021085233, XM_021085234, XM_021085235, XM_021085236	2:15680787-15792633:+1	cytoskeleton associated protein 5	Cluster001
CLASP1	450	ENSSSCG00000039157	ENSSSCT00000017131, ENSSSCT00000024092, ENSSSCT00000040879, ENSSSCT00000042638, ENSSSCT00000060889, XM_021075147, XM_021075148, XM_021075150, XM_021075151, XM_021075152, XM_021075153, XM_021075154, XM_021075155, XM_021075156, XM_021075157, XM_021075158, XM_021075159, XM_021075161, XM_021075162, XM_021075163, XM_021075164, XM_021075165, XM_021075166, XM_021075167, XM_021075168, XM_021075169, XM_02…	15:29782544-30042725:+1	cytoplasmic linker associated protein 1	Cluster001
CLCC1	828	ENSSSCG00000006841	ENSSSCT00000007492, ENSSSCT00000048533, ENSSSCT00000064047, XM_005663603, XM_005663604, XM_005663605, XM_013997304, XM_013997305, XM_021090100, XM_021090101, XM_021090102, XM_021090104, XM_021090105	4:111080609-111101832:+1	chloride channel CLIC like 1	Cluster001
CLCN3	807	ENSSSCG00000009713	ENSSSCT00000010649, ENSSSCT00000041373, ENSSSCT00000049716, ENSSSCT00000051389, ENSSSCT00000057616, XM_001926134, XM_003483404, XM_005670487, XM_013982713	14:20030474-20127155:-1	chloride voltage-gated channel 3	Cluster001
CLCN4	72	ENSSSCG00000024809	ENSSSCT00000022263, XM_001925227	X:6977164-7017734:+1	chloride voltage-gated channel 4	Cluster001
CLDN12	154	ENSSSCG00000035114	ENSSSCT00000036963, XM_005667576	9:70503154-70510076:+1	claudin 12	Cluster001
CLDND1	332	ENSSSCG00000011980	ENSSSCT00000013109, ENSSSCT00000040337, ENSSSCT00000049048, ENSSSCT00000056193, ENSSSCT00000058033, XM_005670258, XM_005670259, XM_005670260, XM_005670262	13:160384989-160407992:+1	claudin domain containing 1	Cluster001
CLEC16A	586	ENSSSCG00000026569	ENSSSCT00000024144, ENSSSCT00000035852, XM_021086613, XM_021086614, XM_021086615, XM_021086617, XM_021086618, XM_021086619, XM_021086621, XM_021086622, XM_021086623, XM_021086624, XM_021086625, XM_021086626, XM_021086627, XM_021086628, XM_021086629, XM_021086630, XM_021086631, XM_021086632, XM_021086633, XM_021086634	3:31938135-32158327:-1	C-type lectin domain containing 16A	Cluster001
CLHC1	107	ENSSSCG00000008402	ENSSSCT00000009199, ENSSSCT00000050610, XM_003354820, XM_013996158, XM_013996159, XM_021087532, XM_021087533, XM_021087534, XM_021087535, XM_021087536	3:85996668-86046897:+1	clathrin heavy chain linker domain containing 1	Cluster001
CLIC4	209	ENSSSCG00000038994	ENSSSCT00000043589, XM_021095589	6:82401036-82483729:+1	chloride intracellular channel 4	Cluster001
CLINT1	163	ENSSSCG00000017047	ENSSSCT00000018560, ENSSSCT00000047716, ENSSSCT00000060942, XM_021076893, XM_021076894	16:65497232-65555313:+1	clathrin interactor 1	Cluster001
CLIP1	58	ENSSSCG00000009793	ENSSSCT00000010735, ENSSSCT00000042586, ENSSSCT00000047921, ENSSSCT00000048736, ENSSSCT00000054593, ENSSSCT00000054885, ENSSSCT00000056987, ENSSSCT00000059606, ENSSSCT00000059890, XM_021072958, XM_021072959, XM_021072961, XM_021072962, XM_021072963, XM_021072964, XM_021072965, XM_021072966, XM_021072967, XM_021072968, XM_021072969, XM_021072970, XM_021072972, XM_021072973, XM_021072974, XM_021072…	14:30320344-30469180:+1	CAP-Gly domain containing linker protein 1	Cluster001
CLK1	130	ENSSSCG00000016095	ENSSSCT00000017523, ENSSSCT00000017524, XM_021074508	15:104553430-104562353:-1	CDC like kinase 1	Cluster001
CLK2	139	ENSSSCG00000006519	ENSSSCT00000007139, ENSSSCT00000054438, ENSSSCT00000054759, XM_001929111, XM_005663323, XM_005663324, XM_013997014, XM_021089726, XM_021089727	4:94558280-94570082:+1	CDC like kinase 2	Cluster001
CLK4	153	ENSSSCG00000014028	ENSSSCT00000015323, ENSSSCT00000039001, XM_003123650, XM_005654961, XM_005654962, XM_021084351, XM_021084352, XM_021084353, XM_021084354, XM_021084355, XM_021084356	2:79729482-79752939:+1	CDC like kinase 4	Cluster001
CLMN	638	ENSSSCG00000002494	ENSSSCT00000002772	7:116476789-116590181:-1	calmin	Cluster001
CLNS1A	293	ENSSSCG00000014881	ENSSSCT00000016235, ENSSSCT00000063907, XM_003482570	9:12092584-12113682:-1	chloride nucleotide-sensitive channel 1A	Cluster001
CLOCK	1050	ENSSSCG00000008909	ENSSSCT00000009755, ENSSSCT00000009757, ENSSSCT00000039975, ENSSSCT00000048111, ENSSSCT00000048864, ENSSSCT00000052116, ENSSSCT00000059916, XM_021101318, XM_021101320, XM_021101321, XM_021101323, XM_021101324, XM_021101325, XM_021101327, XM_021101329, XM_021101330, XM_021101331, XM_021101332, XM_021101333, XM_021101334, XM_021101335	8:54788863-54910133:-1	clock circadian regulator	Cluster001
CLTC	442	ENSSSCG00000022659	ENSSSCT00000027653, ENSSSCT00000033168, XM_021066047, XM_021066049	12:35848535-35926019:+1	clathrin heavy chain	Cluster001
CLUAP1	148	ENSSSCG00000007955	ENSSSCT00000008718, ENSSSCT00000029019, ENSSSCT00000040483, ENSSSCT00000053266, XM_021085672, XM_021085673	3:38713739-38753813:-1	clusterin associated protein 1	Cluster001
CLUH	286	ENSSSCG00000017835	ENSSSCT00000019410, ENSSSCT00000037768, ENSSSCT00000055399, ENSSSCT00000060302, XM_021067623, XM_021067624, XM_021067625, XM_021067626, XM_021067628	12:48733523-48763337:-1	clustered mitochondria homolog	Cluster001
CMAH	442	ENSSSCG00000001099	ENSSSCT00000001195	7:19873779-19955840:-1	cytidine monophosphate-N-acetylneuraminic acid hydroxylase	Cluster001
CMKLR1	806	ENSSSCG00000031346	ENSSSCT00000044992, ENSSSCT00000055789, ENSSSCT00000058690	14:42420177-42468058:+1	chemerin chemokine-like receptor 1	Cluster001
CMPK1	139	.	XM_003128011	.	cytidine/uridine monophosphate kinase 1	Cluster001
CMTM6	47	ENSSSCG00000038362	ENSSSCT00000043636, XM_021071540	13:18464104-18485450:-1	CKLF like MARVEL transmembrane domain containing 6	Cluster001
CMTR1	208	ENSSSCG00000001579	ENSSSCT00000001758, XM_001924210	7:33000553-33063383:+1	cap methyltransferase 1	Cluster001
CMTR2	678	ENSSSCG00000033156	ENSSSCT00000060062, XM_021093815, XM_021093816	6:14323278-14333763:-1	cap methyltransferase 2	Cluster001
CNKSR3	10	ENSSSCG00000004071	ENSSSCT00000004500, XM_021086603, XM_021086610	1:12297377-12395687:+1	CNKSR family member 3	Cluster001
CNNM3	331	ENSSSCG00000008201	ENSSSCT00000008982, ENSSSCT00000040968, ENSSSCT00000063118, ENSSSCT00000065321, XM_021087264, XM_021087266, XM_021087267, XM_021087268, XM_021087270	3:56792393-56811771:-1	cyclin and CBS domain divalent metal cation transport mediator 3	Cluster001
CNNM4	297	ENSSSCG00000008202	ENSSSCT00000008983, XM_021087271	3:56814832-56858453:-1	cyclin and CBS domain divalent metal cation transport mediator 4	Cluster001
CNOT1	1157	ENSSSCG00000002799	ENSSSCT00000003099, ENSSSCT00000023952, ENSSSCT00000052383, ENSSSCT00000055198, ENSSSCT00000060693, ENSSSCT00000062805, XM_021093953, XM_021093954, XM_021093955, XM_021093956, XM_021093957, XM_021093958, XM_021093959, XM_021093960, XM_021093962, XM_021093963, XM_021093964, XM_021093965, XM_021093966	6:20271594-20372920:-1	CCR4-NOT transcription complex subunit 1	Cluster001
CNOT2	348	ENSSSCG00000000502	ENSSSCT00000000541, ENSSSCT00000040735, ENSSSCT00000046336, ENSSSCT00000049259, ENSSSCT00000055525, ENSSSCT00000061741, ENSSSCT00000063368, ENSSSCT00000064126	5:34426399-34550088:+1	CCR4-NOT transcription complex subunit 2	Cluster001
CNOT4	390	ENSSSCG00000021354	ENSSSCT00000017996, ENSSSCT00000029334, ENSSSCT00000043394, ENSSSCT00000046643, ENSSSCT00000053462, XM_021078768, XM_021078769, XM_021078770, XM_021078772, XM_021078773	18:13821546-14006761:+1	CCR4-NOT transcription complex subunit 4	Cluster001
CNOT6	901	ENSSSCG00000014009	ENSSSCT00000015302, ENSSSCT00000044313, ENSSSCT00000047369, XM_003123627, XM_013994856, XM_013994859, XM_021084315	2:78130842-78202504:-1	CCR4-NOT transcription complex subunit 6	Cluster001
CNOT6L	103	ENSSSCG00000008989	ENSSSCT00000009846, ENSSSCT00000040815, ENSSSCT00000041786, ENSSSCT00000051409, ENSSSCT00000056702, XM_021100608, XM_021100609, XM_021100612, XM_021100613	8:73194478-73305308:-1	CCR4-NOT transcription complex subunit 6 like	Cluster001
CNOT7	236	ENSSSCG00000006983	ENSSSCT00000007648, ENSSSCT00000007651, ENSSSCT00000038577, ENSSSCT00000042803, XM_003483868, XM_005672641, XM_013984984, XM_021078072	17:4926156-4949607:-1	CCR4-NOT transcription complex subunit 7	Cluster001
CNOT8	78	ENSSSCG00000017067	ENSSSCT00000018582, ENSSSCT00000052940, XM_003134120, XM_013984900, XM_013984901, XM_021076703	16:68329793-68350260:-1	CCR4-NOT transcription complex subunit 8	Cluster001
CNPY3	53	ENSSSCG00000001651	ENSSSCT00000001836, XM_021097865, XM_021097866	7:38014751-38026454:+1	canopy FGF signaling regulator 3	Cluster001
CNPY4	85	ENSSSCG00000032054	ENSSSCT00000052503, XM_021086210	3:8026756-8032033:+1	canopy FGF signaling regulator 4	Cluster001
CNST	559	ENSSSCG00000010882	ENSSSCT00000011905, ENSSSCT00000036817, XM_021064469, XM_021064470	10:19046380-19140303:+1	consortin, connexin sorting protein	Cluster001
CNTROB	76	ENSSSCG00000017968	ENSSSCT00000019553, XM_021066317	12:53181980-53201259:+1	centrobin, centriole duplication and spindle assembly protein	Cluster001
COG1	419	.	XM_003131245, XM_013980796, XM_013980797, XM_013980798, XM_021066692	.	component of oligomeric golgi complex 1	Cluster001
COG2	268	ENSSSCG00000010183	ENSSSCT00000011149, XM_021073991	14:59661772-59703990:-1	component of oligomeric golgi complex 2	Cluster001
COG4	615	ENSSSCG00000027973	ENSSSCT00000026146	6:13488894-13524495:-1	component of oligomeric golgi complex 4	Cluster001
COG5	63	ENSSSCG00000037556	ENSSSCT00000049803, XM_021102595, XM_021102596	9:106990573-107273895:-1	component of oligomeric golgi complex 5	Cluster001
COG6	527	ENSSSCG00000009369	ENSSSCT00000010266, ENSSSCT00000039900, ENSSSCT00000049134, ENSSSCT00000050012, ENSSSCT00000056373, ENSSSCT00000064627, XM_021065267, XM_021065268	11:14576214-14723157:+1	component of oligomeric golgi complex 6	Cluster001
COG7	69	ENSSSCG00000010799	ENSSSCT00000011815, ENSSSCT00000063172, XM_021086473	3:22740434-22826585:+1	component of oligomeric golgi complex 7	Cluster001
COG8	34	.	XM_003126905	.	component of oligomeric golgi complex 8	Cluster001
COIL	417	ENSSSCG00000017613	ENSSSCT00000019175, ENSSSCT00000041196, ENSSSCT00000043817, ENSSSCT00000052693, ENSSSCT00000064474, XM_003131625	12:33231845-33254343:-1	coilin	Cluster001
COL4A3BP	896	ENSSSCG00000014081	ENSSSCT00000026755, XM_021084454	2:84417409-84537369:-1	collagen type IV alpha 3 binding protein	Cluster001
COMMD10	111	ENSSSCG00000014223	ENSSSCT00000015541, ENSSSCT00000038009, ENSSSCT00000058424, XM_005661591, XM_013995040, XM_013995042, XM_013995043, XM_021079246, XM_021079249, XM_021079259, XM_021079267, XM_021079292, XM_021079305, XM_021079322, XM_021079329	2:120238616-120429907:+1	COMM domain containing 10	Cluster001
COPA	801	ENSSSCG00000006386	ENSSSCT00000006999, XM_001928697, XM_001928707	4:90141203-90192324:+1	coatomer protein complex subunit alpha	Cluster001
COPB1	175	ENSSSCG00000013392	ENSSSCT00000014629	2:44761013-44799099:+1	coatomer protein complex subunit beta 1	Cluster001
COPB2	531	ENSSSCG00000011662	ENSSSCT00000012767, ENSSSCT00000039901, ENSSSCT00000041279, ENSSSCT00000065493, XM_005669884, XM_021069531	13:80220466-80264797:-1	coatomer protein complex subunit beta 2	Cluster001
COPG1	758	ENSSSCG00000011616	ENSSSCT00000012713, XM_021069417	13:71707216-71730018:+1	coatomer protein complex subunit gamma 1	Cluster001
COPS2	93	ENSSSCG00000004652	ENSSSCT00000005137, ENSSSCT00000049645, XM_021072083	1:122542409-122575007:+1	COP9 signalosome subunit 2	Cluster001
COPS4	173	.	XM_005656564, XM_013989411, XM_013989412, XM_021100266	.	COP9 signalosome subunit 4	Cluster001
COPS7A	303	ENSSSCG00000000691	ENSSSCT00000000753, ENSSSCT00000027368, ENSSSCT00000049774, XM_001925621, XM_003126528, XM_003355598	5:63957064-63977556:-1	COP9 signalosome subunit 7A	Cluster001
COPS7B	469	ENSSSCG00000033334	ENSSSCT00000047636, ENSSSCT00000054797, ENSSSCT00000055931, ENSSSCT00000056172, ENSSSCT00000056561	15:132426790-132451196:+1	COP9 signalosome subunit 7B	Cluster001
COPS8	6	.	XM_003133761	.	COP9 signalosome subunit 8	Cluster001
COX10	49	ENSSSCG00000018023	ENSSSCT00000019618, ENSSSCT00000039165	12:58011817-58168405:+1	COX10 homolog, cytochrome c oxidase assembly protein, heme A: farnesyltransferase (yeast)	Cluster001
COX6A2	67	ENSSSCG00000036789	ENSSSCT00000059824	3:17113357-17135104:+1	cytochrome c oxidase subunit 6A2, mitochondrial	Cluster001
CP	56	ENSSSCG00000011700	ENSSSCT00000012809, ENSSSCT00000033091, ENSSSCT00000034342, ENSSSCT00000035369, XM_021068574	13:89396807-89463547:-1	ceruloplasmin	Cluster001
CPA5	170	ENSSSCG00000016555	ENSSSCT00000018025, ENSSSCT00000018028, ENSSSCT00000029585, ENSSSCT00000047402	18:18486479-18566929:-1	carboxypeptidase A4	Cluster001
CPD	456	ENSSSCG00000017799	ENSSSCT00000019371	12:46462222-46533030:+1	carboxypeptidase D	Cluster001
CPEB2	512	ENSSSCG00000038410	ENSSSCT00000009556, ENSSSCT00000049077, ENSSSCT00000049561, ENSSSCT00000061388, ENSSSCT00000064416, XM_021100320, XM_021100321, XM_021100322, XM_021100323, XM_021100324, XM_021100325, XM_021100326, XM_021100327	8:10401296-10472137:+1	cytoplasmic polyadenylation element binding protein 2	Cluster001
CPEB3	673	ENSSSCG00000010468	ENSSSCT00000011456, ENSSSCT00000039055, ENSSSCT00000053861, ENSSSCT00000056048, ENSSSCT00000057005, XM_013983554, XM_013983558, XM_013983559, XM_021073492, XM_021073493, XM_021073494, XM_021073495, XM_021073496, XM_021073497, XM_021073498, XM_021073499, XM_021073500, XM_021073501, XM_021073502, XM_021073503, XM_021073504, XM_021073505, XM_021073506, XM_021073507, XM_021073508, XM_021073509, XM_02…	14:103675175-103871221:-1	cytoplasmic polyadenylation element binding protein 3	Cluster001
CPEB4	1038	ENSSSCG00000016981	ENSSSCT00000018491, ENSSSCT00000053922, ENSSSCT00000056956, ENSSSCT00000059764, ENSSSCT00000065962, XM_005657623, XM_005657625	16:50430348-50499115:-1	cytoplasmic polyadenylation element binding protein 4	Cluster001
CPNE3	196	ENSSSCG00000006135	ENSSSCT00000006728, ENSSSCT00000044483, ENSSSCT00000045951, ENSSSCT00000047480, ENSSSCT00000051005, ENSSSCT00000061183, ENSSSCT00000063640, XM_005662995, XM_021089150, XM_021089151, XM_021089152, XM_021089154, XM_021089158, XM_021089159	4:50276334-50345315:-1	copine 3	Cluster001
CPNE8	64	ENSSSCG00000000778	ENSSSCT00000028240, XM_021092523, XM_021092524	5:70394576-70659819:-1	copine 8	Cluster001
CPOX	9	ENSSSCG00000011978	ENSSSCT00000013107	13:160332312-160348232:+1	coproporphyrinogen oxidase	Cluster001
CPSF2	608	ENSSSCG00000002447	ENSSSCT00000002717, ENSSSCT00000037118, ENSSSCT00000043192, XM_021099625, XM_021099626, XM_021099627	7:113659452-113691241:+1	cleavage and polyadenylation specific factor 2	Cluster001
CPSF3	567	ENSSSCG00000020799	ENSSSCT00000027309, ENSSSCT00000062671, XM_003354926, XM_013996349, XM_021087870	3:126865901-126905776:-1	cleavage and polyadenylation specific factor 3	Cluster001
CPSF6	690	ENSSSCG00000038031	ENSSSCT00000039379, ENSSSCT00000041371, ENSSSCT00000053818, ENSSSCT00000055283, ENSSSCT00000064622, XM_021090899, XM_021090900, XM_021090901, XM_021090903, XM_021090904, XM_021090905	5:33501353-33559987:+1	cleavage and polyadenylation specific factor 6	Cluster001
CPSF7	1407	ENSSSCG00000013083	ENSSSCT00000014301, ENSSSCT00000053786, ENSSSCT00000060491, XM_021082931, XM_021082932, XM_021082933, XM_021082934	2:10086777-10115076:+1	cleavage and polyadenylation specific factor 7	Cluster001
CRB3	220	ENSSSCG00000013547	ENSSSCT00000014795, XM_003123115	2:72620679-72622795:-1	crumbs 3, cell polarity complex component	Cluster001
CREB1	1046	ENSSSCG00000034395	ENSSSCT00000039485, ENSSSCT00000040624, ENSSSCT00000045029, ENSSSCT00000051771, ENSSSCT00000063875, XM_021075304, XM_021075308, XM_021075309, XM_021075310, XM_021075311	15:110705580-110772401:+1	cAMP responsive element binding protein 1	Cluster001
CREB3	273	ENSSSCG00000005318	ENSSSCT00000005857, ENSSSCT00000042684, XM_005660189, XM_005660190, XM_013993639	1:236450573-236456497:+1	cAMP responsive element binding protein 3	Cluster001
CREB3L3	88	ENSSSCG00000013501	ENSSSCT00000014747, ENSSSCT00000041770, ENSSSCT00000065612, XM_021084084	2:74577004-74601829:-1	cAMP responsive element binding protein 3 like 3	Cluster001
CREB3L4	32	ENSSSCG00000006560	ENSSSCT00000007187, XM_005663345, XM_005663346, XM_005663347	4:95714761-95723394:-1	cAMP responsive element binding protein 3 like 4	Cluster001
CREBBP	845	ENSSSCG00000007951	ENSSSCT00000008714, ENSSSCT00000034723, ENSSSCT00000041344, ENSSSCT00000050392, ENSSSCT00000066228, XM_005662184	3:38387613-38529150:+1	CREB binding protein	Cluster001
CREBL2	303	ENSSSCG00000034418	ENSSSCT00000040700, ENSSSCT00000052682	5:59804349-59831186:-1	cAMP responsive element binding protein like 2	Cluster001
CREBRF	401	ENSSSCG00000016986	ENSSSCT00000018496, ENSSSCT00000049310, ENSSSCT00000063982, XM_005657631, XM_013990647, XM_021076896, XM_021076898	16:51146042-51260684:-1	CREB3 regulatory factor	Cluster001
CREBZF	356	ENSSSCG00000014907	ENSSSCT00000016263, ENSSSCT00000043598, ENSSSCT00000049731, XM_005667194, XM_005667195, XM_005667197, XM_005667198, XM_013979209, XM_021062587	9:19585861-19595059:-1	CREB/ATF bZIP transcription factor	Cluster001
CRKL	426	ENSSSCG00000010095	ENSSSCT00000011056, XM_003132994	14:50528934-50558929:+1	CRK like proto-oncogene, adaptor protein	Cluster001
CRLF3	1	ENSSSCG00000017743	ENSSSCT00000019311, ENSSSCT00000065086, XM_005669062, XM_021066135	12:42933445-42980141:+1	cytokine receptor like factor 3	Cluster001
CRNKL1	132	ENSSSCG00000038587	ENSSSCT00000041114, ENSSSCT00000051367, XM_021077415	17:28079542-28111556:-1	crooked neck pre-mRNA splicing factor 1	Cluster001
CRTC2	273	ENSSSCG00000006567	ENSSSCT00000007195, ENSSSCT00000027205, XM_021089800, XM_021089801	4:95734289-95745629:+1	CREB regulated transcription coactivator 2	Cluster001
CRTC3	429	ENSSSCG00000034090	ENSSSCT00000055957, XM_021098911, XM_021098912	7:53146396-53255993:+1	CREB regulated transcription coactivator 3	Cluster001
CRYBG1	208	ENSSSCG00000004371	ENSSSCT00000004832, ENSSSCT00000027684, ENSSSCT00000033563, ENSSSCT00000036224, XM_003121329, XM_021090505	1:72552768-72763556:+1	crystallin beta-gamma domain containing 1	Cluster001
CSDE1	362	ENSSSCG00000006752	ENSSSCT00000007397, ENSSSCT00000044302, ENSSSCT00000048448, ENSSSCT00000056866, ENSSSCT00000064093, XM_005655415, XM_005655416, XM_005655417, XM_021090004, XM_021090005	4:105804587-105845992:+1	cold shock domain containing E1	Cluster001
CSE1L	852	ENSSSCG00000025534	ENSSSCT00000025703, ENSSSCT00000026255, ENSSSCT00000054979	17:50744908-50797553:+1	chromosome segregation 1 like	Cluster001
CSGALNACT2	145	ENSSSCG00000010200	ENSSSCT00000011166, ENSSSCT00000054679, ENSSSCT00000060603, XM_001926417, XM_021072397, XM_021072398, XM_021072399, XM_021072401, XM_021072402, XM_021072403, XM_021072404	14:61371454-61415843:+1	chondroitin sulfate N-acetylgalactosaminyltransferase 2	Cluster001
CSNK1A1	197	.	XM_003124088, XM_003354351, XM_005661799, XM_005661801, XM_021085007	.	casein kinase 1 alpha 1	Cluster001
CSNK1D	806	ENSSSCG00000035852	ENSSSCT00000044195, ENSSSCT00000060512, XM_021066358, XM_021066360	12:768699-797385:+1	casein kinase 1 delta	Cluster001
CSNK1G3	245	ENSSSCG00000014240	ENSSSCT00000015560, ENSSSCT00000049569, ENSSSCT00000058378, ENSSSCT00000064332, XM_021084688, XM_021084690, XM_021084691, XM_021084692, XM_021084693, XM_021084694, XM_021084695, XM_021084696, XM_021084697, XM_021084698, XM_021084699, XM_021084700, XM_021084701	2:127017026-127130631:+1	casein kinase 1 gamma 3	Cluster001
CSNK2A1	212	.	XM_003134359, XM_005672820, XM_021078192	.	casein kinase 2 alpha 1	Cluster001
CSTF2	227	ENSSSCG00000012486	ENSSSCT00000013653, ENSSSCT00000027214, ENSSSCT00000034722, XM_003135231, XM_003360388, XM_005673758	X:82508415-82542955:+1	cleavage stimulation factor subunit 2	Cluster001
CSTF2T	188	ENSSSCG00000010430	ENSSSCT00000011415, XM_005671248	14:98105772-98110358:+1	cleavage stimulation factor subunit 2 tau variant	Cluster001
CSTF3	423	ENSSSCG00000040954	ENSSSCT00000038062	2:27780195-27849866:+1	cleavage stimulation factor subunit 3	Cluster001
CTCF	878	ENSSSCG00000024253	ENSSSCT00000028950, ENSSSCT00000030108, ENSSSCT00000032351, ENSSSCT00000038973, ENSSSCT00000065407, XM_021093369, XM_021093370, XM_021093371, XM_021093372, XM_021093373	6:28195326-28261009:+1	CCCTC-binding factor	Cluster001
CTDSP1	609	ENSSSCG00000036938	ENSSSCT00000045485, ENSSSCT00000048872, XM_021076470, XM_021076473, XM_021076474	15:120450708-120456870:+1	CTD small phosphatase 1	Cluster001
CTDSP2	264	ENSSSCG00000031707	ENSSSCT00000040222	5:23105163-23132811:-1	CTD small phosphatase 2	Cluster001
CTDSPL	124	ENSSSCG00000028740	ENSSSCT00000022614, XM_003132112, XM_003358363, XM_005669358, XM_021071661	13:22707386-22825143:+1	CTD small phosphatase like	Cluster001
CTDSPL2	816	ENSSSCG00000035827	ENSSSCT00000048521, ENSSSCT00000063792, XM_021096494, XM_021096504, XM_021096513, XM_021096524, XM_021096535	1:127028849-127125410:-1	CTD small phosphatase like 2	Cluster001
CTIF	343	ENSSSCG00000004506	ENSSSCT00000004978, ENSSSCT00000048558, ENSSSCT00000050085, ENSSSCT00000052813, ENSSSCT00000064712, XM_013992847, XM_013992848, XM_013992849, XM_013992850, XM_021092817, XM_021092828, XM_021092844, XM_021092858, XM_021092861, XM_021092862, XM_021092869, XM_021092879	1:98133312-98455708:+1	cap binding complex dependent translation initiation factor	Cluster001
CTNNB1	673	ENSSSCG00000011274	ENSSSCT00000012342, ENSSSCT00000017237, ENSSSCT00000041383, ENSSSCT00000046741, ENSSSCT00000050102, ENSSSCT00000050538, ENSSSCT00000057283, ENSSSCT00000064804, XM_005669377, XM_013981492, XM_021068564, XM_021068565, XM_021068566	13:25159603-25208313:+1	catenin beta 1	Cluster001
CTNND1	959	ENSSSCG00000013174	ENSSSCT00000014394, ENSSSCT00000037286, ENSSSCT00000057231, ENSSSCT00000059164, ENSSSCT00000061522, XM_005660889, XM_005660890, XM_005660891, XM_005660893, XM_005660895, XM_013994309, XM_021083013, XM_021083014, XM_021083015, XM_021083016, XM_021083017, XM_021083019, XM_021083020, XM_021083021, XM_021083022, XM_021083023, XM_021083024, XM_021083025	2:13144073-13209250:-1	catenin delta 1	Cluster001
CTNS	169	ENSSSCG00000017865	ENSSSCT00000019441, ENSSSCT00000040045, ENSSSCT00000052171, XM_005669119	12:49731318-49753208:+1	cystinosin, lysosomal cystine transporter	Cluster001
CTR9	414	ENSSSCG00000013406	ENSSSCT00000014646, ENSSSCT00000058352, XM_021083325	2:48697163-48729516:-1	CTR9 homolog, Paf1/RNA polymerase II complex component	Cluster001
CTSO	291	ENSSSCG00000008867	ENSSSCT00000009707, ENSSSCT00000058051	8:44728991-44765230:-1	cathepsin O	Cluster001
CTTNBP2	376	ENSSSCG00000016625	ENSSSCT00000018099, ENSSSCT00000055116, ENSSSCT00000061040, ENSSSCT00000066406, XM_021078653, XM_021078654, XM_021078656, XM_021078657	18:28130114-28573158:+1	cortactin binding protein 2	Cluster001
CTTNBP2NL	493	ENSSSCG00000006781	ENSSSCT00000007427, ENSSSCT00000048948, ENSSSCT00000050221, ENSSSCT00000061085, XM_003125850, XM_013988148, XM_021090742	4:107956714-108013647:-1	CTTNBP2 N-terminal like	Cluster001
CUL1	165	ENSSSCG00000015455	ENSSSCT00000016837, ENSSSCT00000042553, ENSSSCT00000058326, ENSSSCT00000062274, XM_021063582, XM_021063583, XM_021063584, XM_021063585, XM_021063587, XM_021063588	9:109452442-109558306:-1	cullin 1	Cluster001
CUL2	207	ENSSSCG00000011104	ENSSSCT00000012151	10:57701112-57768379:-1	cullin 2	Cluster001
CUL3	20	ENSSSCG00000016234	ENSSSCT00000017677, ENSSSCT00000048139, XM_021075736, XM_021075737, XM_021075738	15:126189888-126287192:-1	cullin 3	Cluster001
CUL4A	881	ENSSSCG00000009556	ENSSSCT00000010475, XM_003131101	11:78557024-78589193:+1	cullin 4A	Cluster001
CUL4B	661	ENSSSCG00000029478	ENSSSCT00000013782, ENSSSCT00000028601, ENSSSCT00000035259, ENSSSCT00000043111, ENSSSCT00000044444, XM_013986357, XM_013986358, XM_021080803, XM_021080804, XM_021080805	X:98668887-98730570:-1	cullin 4B	Cluster001
CUL5	836	ENSSSCG00000029198	ENSSSCT00000029949, ENSSSCT00000058652, XM_005667298, XM_021062739	9:36419801-36507848:+1	cullin 5	Cluster001
CUL9	480	ENSSSCG00000030196	ENSSSCT00000030706, ENSSSCT00000059861, ENSSSCT00000065918, XM_001929268, XM_013977952, XM_021098736, XM_021098737, XM_021098738, XM_021098741, XM_021098742	7:38224336-38266419:+1	cullin 9	Cluster001
CUX1	344	ENSSSCG00000007681	ENSSSCT00000008422, ENSSSCT00000008424, ENSSSCT00000037871, ENSSSCT00000039046, XM_021086265, XM_021086266, XM_021086267, XM_021086268, XM_021086269, XM_021086270	3:9317102-9671007:+1	cut like homeobox 1	Cluster001
CUX2	278	ENSSSCG00000009831	ENSSSCT00000010775, ENSSSCT00000059668, XM_021073976	14:32474491-32584816:+1	cut like homeobox 2	Cluster001
CWC22	281	ENSSSCG00000016008	ENSSSCT00000017430, XM_003133514, XM_005671989, XM_013984315	15:85542295-85605901:-1	CWC22 spliceosome associated protein homolog	Cluster001
CWC27	131	ENSSSCG00000016942	ENSSSCT00000018450, ENSSSCT00000044880, XM_021076543, XM_021076544	16:43345584-43593474:+1	CWC27 spliceosome associated protein homolog	Cluster001
CWF19L1	154	ENSSSCG00000010550	ENSSSCT00000011542, XM_013983660, XM_013983661, XM_013983662, XM_013983663, XM_021072386, XM_021072387	14:111354603-111387740:-1	CWF19 like 1, cell cycle control (S. pombe)	Cluster001
CX3CR1	100	ENSSSCG00000024024	ENSSSCT00000032483, XM_003358374	13:23944369-23957486:-1	C-X3-C motif chemokine receptor 1	Cluster001
CXXC1	638	ENSSSCG00000004517	ENSSSCT00000004989, ENSSSCT00000046430, ENSSSCT00000048669, XM_003121437, XM_005654427	1:99931100-99939892:-1	CXXC finger protein 1	Cluster001
CYB5D2	100	ENSSSCG00000017876	ENSSSCT00000019453, ENSSSCT00000046272	12:50155504-50168032:+1	neuferricin	Cluster001
CYFIP1	533	.	XM_021075607	.	cytoplasmic FMR1 interacting protein 1	Cluster001
CYP20A1	203	ENSSSCG00000016118	ENSSSCT00000017549, ENSSSCT00000038809, ENSSSCT00000045406, ENSSSCT00000054292, ENSSSCT00000054340, ENSSSCT00000059664	15:106516324-106763536:+1	neurobeachin like 1	Cluster001
CYTH1	104	ENSSSCG00000017167	ENSSSCT00000018691, ENSSSCT00000045109, ENSSSCT00000059624, XM_005656903, XM_013989851, XM_013989852	12:3356224-3432644:+1	cytohesin 1	Cluster001
CYYR1	229	ENSSSCG00000037935	ENSSSCT00000055411, XM_021071450	13:189959479-190066461:-1	cysteine and tyrosine rich 1	Cluster001
DAAM2	144	ENSSSCG00000001595	ENSSSCT00000001775, ENSSSCT00000061869, XM_021098661	7:35159049-35283324:+1	dishevelled associated activator of morphogenesis 2	Cluster001
DAB1	96	ENSSSCG00000003833	ENSSSCT00000004242, ENSSSCT00000004243, ENSSSCT00000044139, ENSSSCT00000051368, ENSSSCT00000061588, XM_021093134, XM_021093135, XM_021093137, XM_021093138, XM_021093139, XM_021093140, XM_021093141, XM_021093142, XM_021093143, XM_021093144, XM_021093145, XM_021093146, XM_021093148, XM_021093150, XM_021093151, XM_021093154, XM_021093155, XM_021093156, XM_021093157, XM_021093158, XM_021093160, XM_02…	6:154936452-155374399:+1	DAB1, reelin adaptor protein	Cluster001
DAB2IP	57	ENSSSCG00000005524	ENSSSCT00000006075, ENSSSCT00000047739, XM_003353636	1:261754203-261857024:+1	DAB2 interacting protein	Cluster001
DAG1	880	ENSSSCG00000034357	ENSSSCT00000026336, ENSSSCT00000036961, ENSSSCT00000040420, ENSSSCT00000042010, ENSSSCT00000046086, ENSSSCT00000048888, ENSSSCT00000052206, ENSSSCT00000056513, ENSSSCT00000059083, XM_021068741, XM_021068742, XM_021068743, XM_021068744, XM_021068747, XM_021068748, XM_021068750, XM_021068751, XM_021068752, XM_021068753, XM_021068754, XM_021068755, XM_021068757, XM_021068759, XM_021068760	13:32028894-32092451:+1	dystroglycan 1	Cluster001
DARS	264	ENSSSCG00000015689	ENSSSCT00000017089, ENSSSCT00000064879, XM_021075843	15:15810553-15885706:+1	aspartyl-tRNA synthetase	Cluster001
DARS2	293	ENSSSCG00000015492	ENSSSCT00000016876, ENSSSCT00000057043, XM_021063655	9:116110589-116141290:+1	aspartyl-tRNA synthetase 2, mitochondrial	Cluster001
DAXX	313	ENSSSCG00000001509	ENSSSCT00000001682, ENSSSCT00000056954, ENSSSCT00000064672, XM_005665885, XM_005665886, XM_013977770, XM_013977771, XM_021098591	7:29676856-29681110:-1	death domain associated protein	Cluster001
DCAF1	1332	ENSSSCG00000011417	ENSSSCT00000012497, ENSSSCT00000059034, ENSSSCT00000064016, ENSSSCT00000066208, XM_021068846, XM_021068847, XM_021068848, XM_021068849	13:33670979-33750913:-1	DDB1 and CUL4 associated factor 1	Cluster001
DCAF10	668	ENSSSCG00000005356	ENSSSCT00000005896, ENSSSCT00000044900, ENSSSCT00000060291, XM_021066212, XM_021066214	1:238567589-238628415:+1	DDB1 and CUL4 associated factor 10	Cluster001
DCAF11	415	ENSSSCG00000002008	ENSSSCT00000002247, ENSSSCT00000058228, XM_001928359, XM_005666244, XM_005666245, XM_005666246, XM_005666248, XM_013978197, XM_021099216, XM_021099217, XM_021099218, XM_021099219	7:75166965-75181142:-1	DDB1 and CUL4 associated factor 11	Cluster001
DCAF17	164	ENSSSCG00000015947	ENSSSCT00000017364, ENSSSCT00000023821, XM_005671955, XM_013984268, XM_013984269, XM_021076469	15:77564595-77600839:+1	DDB1 and CUL4 associated factor 17	Cluster001
DCAF5	1051	ENSSSCG00000039701	ENSSSCT00000040253, ENSSSCT00000041075, ENSSSCT00000049093, XM_021099398, XM_021099399, XM_021099401	7:92715574-92813426:-1	DDB1 and CUL4 associated factor 5	Cluster001
DCAKD	42	ENSSSCG00000017340	ENSSSCT00000018876, ENSSSCT00000038855, ENSSSCT00000040396, ENSSSCT00000043360, XM_003131327, XM_005668727, XM_005668728, XM_005668729, XM_005668730	12:18337193-18365138:+1	dephospho-CoA kinase domain containing	Cluster001
DCBLD1	339	ENSSSCG00000004254	ENSSSCT00000004702, XM_005654388	1:44301110-44374143:-1	discoidin, CUB and LCCL domain containing 1	Cluster001
DCK	538	ENSSSCG00000008942	ENSSSCT00000009795, ENSSSCT00000055447, ENSSSCT00000064534, XM_005656521, XM_021100595, XM_021100596	8:67647857-67731081:+1	deoxycytidine kinase	Cluster001
DCLRE1C	710	ENSSSCG00000011049	ENSSSCT00000012093, ENSSSCT00000041140, ENSSSCT00000043043, ENSSSCT00000046734, ENSSSCT00000060736, ENSSSCT00000061074, XM_021063988, XM_021063989, XM_021063990	10:46820000-46868033:+1	DNA cross-link repair 1C	Cluster001
DCP1A	821	ENSSSCG00000022616	ENSSSCT00000023022, XM_021068463	13:35392610-35455743:-1	decapping mRNA 1A	Cluster001
DCP2	295	ENSSSCG00000014204	ENSSSCT00000015522, ENSSSCT00000038180, ENSSSCT00000049147, XM_003123832	2:116743012-116804633:-1	decapping mRNA 2	Cluster001
DCTD	481	ENSSSCG00000015775	ENSSSCT00000017176, ENSSSCT00000063276, XM_001925083, XM_005671678, XM_005671679, XM_005671680, XM_013984018, XM_021075124, XM_021075125	15:44466304-44492773:-1	dCMP deaminase	Cluster001
DCTN1	905	.	XM_021087349, XM_021087350, XM_021087351, XM_021087352, XM_021087353, XM_021087354, XM_021087355, XM_021087356, XM_021087357, XM_021087358, XM_021087359, XM_021087360	.	dynactin subunit 1	Cluster001
DCTN4	234	.	XM_021079895	.	dynactin subunit 4	Cluster001
DCUN1D1	275	ENSSSCG00000022783	ENSSSCT00000025068, ENSSSCT00000040972, XM_003358695, XM_021069885	13:120912795-120950738:-1	defective in cullin neddylation 1 domain containing 1	Cluster001
DCUN1D2	63	ENSSSCG00000026536	ENSSSCT00000028205, ENSSSCT00000038155, ENSSSCT00000043152, ENSSSCT00000050728, ENSSSCT00000056466, ENSSSCT00000057065, ENSSSCT00000064402, XM_013978966, XM_013978981, XM_013978986, XM_013978992, XM_021065976, XM_021065977, XM_021065978, XM_021065980, XM_021065981, XM_021065982	11:78679417-78708937:-1	defective in cullin neddylation 1 domain containing 2	Cluster001
DCUN1D3	184	ENSSSCG00000007854	ENSSSCT00000008604, ENSSSCT00000047900, XM_005662090, XM_021086515, XM_021086516	3:25150899-25189221:+1	defective in cullin neddylation 1 domain containing 3	Cluster001
DCUN1D4	31	ENSSSCG00000008831	ENSSSCT00000009666, ENSSSCT00000041612, XM_005666642, XM_021101200, XM_021101201, XM_021101204, XM_021101205, XM_021101206	8:38982680-39060713:+1	defective in cullin neddylation 1 domain containing 4	Cluster001
DDB1	430	ENSSSCG00000013094	ENSSSCT00000014314, XM_003122651	2:10171698-10200920:+1	damage specific DNA binding protein 1	Cluster001
DDHD1	233	ENSSSCG00000005043	ENSSSCT00000005559, ENSSSCT00000025969, ENSSSCT00000064162, XM_003121795, XM_003121797, XM_005659960, XM_021102145, XM_021102160, XM_021102167, XM_021102176	1:182667482-182754531:-1	DDHD domain containing 1	Cluster001
DDHD2	600	ENSSSCG00000015818	ENSSSCT00000017226, ENSSSCT00000041134, ENSSSCT00000042693, ENSSSCT00000054107, ENSSSCT00000062670, XM_005671773, XM_005671774	15:48251652-48292292:-1	DDHD domain containing 2	Cluster001
DDX1	38	ENSSSCG00000008619	ENSSSCT00000009430, XM_021087822	3:121821792-121856601:-1	DEAD-box helicase 1	Cluster001
DDX10	25	.	XM_021062753	.	DEAD-box helicase 10	Cluster001
DDX11	477	ENSSSCG00000000745	ENSSSCT00000000809, ENSSSCT00000052739, ENSSSCT00000053957, XM_021092460, XM_021092461, XM_021092462, XM_021092463, XM_021092465, XM_021092466, XM_021092467, XM_021092468, XM_021092469, XM_021092471, XM_021092472, XM_021092473, XM_021092474, XM_021092475, XM_021092476, XM_021092477, XM_021092478, XM_021092480	5:67363831-67397111:+1	DEAD/H-box helicase 11	Cluster001
DDX17	1051	ENSSSCG00000000104	ENSSSCT00000000110, ENSSSCT00000054754, ENSSSCT00000059784	5:9485487-9505157:+1	DEAD-box helicase 17	Cluster001
DDX19A	117	.	XM_003126869	.	DEAD-box helicase 19A	Cluster001
DDX23	437	ENSSSCG00000000176	ENSSSCT00000000185, XM_021091587	5:14886694-14909741:-1	DEAD-box helicase 23	Cluster001
DDX39B	266	ENSSSCG00000001400	ENSSSCT00000001529, ENSSSCT00000032673, ENSSSCT00000037196, ENSSSCT00000037952, ENSSSCT00000041909, ENSSSCT00000046178, XM_005665792, XM_005665793, XM_005665794	7:23654600-23669155:-1	DExD-box helicase 39B	Cluster001
DDX41	141	ENSSSCG00000032642	ENSSSCT00000052586, ENSSSCT00000059325	2:80433190-80438867:+1	DEAD-box helicase 41	Cluster001
DDX42	822	ENSSSCG00000017289	ENSSSCT00000018821, ENSSSCT00000037329, ENSSSCT00000048234, XM_021066770	12:15114200-15165296:-1	DEAD-box helicase 42	Cluster001
DDX46	844	ENSSSCG00000026644	ENSSSCT00000027801, XM_005655007, XM_021079949	2:136972507-137030324:+1	DEAD-box helicase 46	Cluster001
DDX55	169	ENSSSCG00000009771	ENSSSCT00000010713, ENSSSCT00000054839, XM_001927712, XM_003359086	14:29369078-29400434:-1	DEAD-box helicase 55	Cluster001
DDX59	60	ENSSSCG00000024444	ENSSSCT00000031167, ENSSSCT00000054353, ENSSSCT00000063803, XM_005653796, XM_005653797, XM_005653799, XM_013978422, XM_021064498, XM_021064499	10:23196850-23222670:-1	DEAD-box helicase 59	Cluster001
DDX6	691	ENSSSCG00000015097	ENSSSCT00000016463, ENSSSCT00000043421, ENSSSCT00000054132, ENSSSCT00000058313, ENSSSCT00000062639, ENSSSCT00000066230, XM_003129914, XM_005667408, XM_005667409, XM_005667410, XM_013979454, XM_013979455, XM_021062947	9:46025445-46063836:-1	DEAD-box helicase 6	Cluster001
DEDD	286	ENSSSCG00000006365	ENSSSCT00000006973, ENSSSCT00000006974, ENSSSCT00000006975, ENSSSCT00000039612, ENSSSCT00000041054, XM_001927364, XM_003355092, XM_013996836, XM_013996837, XM_013996838	4:89311310-89323723:+1	death effector domain containing	Cluster001
DENND1A	352	ENSSSCG00000005585	ENSSSCT00000006138, ENSSSCT00000006139, ENSSSCT00000026950, ENSSSCT00000045610, ENSSSCT00000046032, ENSSSCT00000050622, ENSSSCT00000053295, ENSSSCT00000056935, ENSSSCT00000060293, ENSSSCT00000066386, XM_021074643, XM_021074650, XM_021074654, XM_021074661, XM_021074666, XM_021074668, XM_021074674, XM_021074679, XM_021074682, XM_021074685, XM_021074692, XM_021074696, XM_021074697, XM_021074700, XM_…	1:264300344-264824193:-1	DENN domain containing 1A	Cluster001
DENND1B	527	ENSSSCG00000010900	ENSSSCT00000011926, ENSSSCT00000042034, ENSSSCT00000049148, ENSSSCT00000062646, XM_021064483	10:20392326-20707474:-1	DENN domain containing 1B	Cluster001
DENND1C	681	ENSSSCG00000013546	ENSSSCT00000014794, ENSSSCT00000041117, XM_003480816	2:72610577-72623446:+1	DENN domain containing 1C	Cluster001
DENND4A	271	ENSSSCG00000004938	ENSSSCT00000005449, ENSSSCT00000039194, ENSSSCT00000044216, ENSSSCT00000058982, XM_021100187	1:163659936-163790227:-1	DENN domain containing 4A	Cluster001
DENND4B	578	ENSSSCG00000006568	ENSSSCT00000007196, ENSSSCT00000039747, ENSSSCT00000044946, ENSSSCT00000051089, ENSSSCT00000055947, ENSSSCT00000061277, XM_005663407, XM_013997082, XM_013997083, XM_021089796, XM_021089798, XM_021089799	4:95746577-95762188:+1	DENN domain containing 4B	Cluster001
DENND4C	741	ENSSSCG00000005170	ENSSSCT00000005700, ENSSSCT00000052325, ENSSSCT00000055612, XM_021063185	1:203449835-203601371:-1	DENN domain containing 4C	Cluster001
DENND5B	605	ENSSSCG00000022636	ENSSSCT00000024435, ENSSSCT00000027035, ENSSSCT00000029878, ENSSSCT00000058288, ENSSSCT00000064369, XM_021092091, XM_021092093, XM_021092094, XM_021092096	5:42642896-42867359:+1	DENN domain containing 5B	Cluster001
DENND6A	252	ENSSSCG00000011467	ENSSSCT00000012548, ENSSSCT00000012549, ENSSSCT00000026579, ENSSSCT00000058112, XM_021069009, XM_021069010, XM_021069011, XM_021069012	13:39457895-39567446:-1	DENN domain containing 6A	Cluster001
DENND6B	71	ENSSSCG00000034272	ENSSSCT00000044352, ENSSSCT00000052891, ENSSSCT00000066018, XM_021091310, XM_021091311, XM_021091312, XM_021091313, XM_021091314, XM_021091315, XM_021091316, XM_021091317, XM_021091318, XM_021091319, XM_021091320, XM_021091321, XM_021091322	5:376574-390286:+1	DENN domain containing 6B	Cluster001
DGCR2	506	ENSSSCG00000010111	ENSSSCT00000011072, ENSSSCT00000049127, ENSSSCT00000049904, ENSSSCT00000051521, ENSSSCT00000052634, ENSSSCT00000066137, XM_001929599, XM_013981509, XM_021073673, XM_021073674	14:50751175-50955982:-1	DiGeorge syndrome critical region gene 2	Cluster001
DGCR8	255	ENSSSCG00000010135	ENSSSCT00000011096, ENSSSCT00000044556, ENSSSCT00000052126, ENSSSCT00000058372	14:51452364-51491695:+1	DGCR8, microprocessor complex subunit	Cluster001
DGKD	475	ENSSSCG00000009432	ENSSSCT00000010339, ENSSSCT00000017753, ENSSSCT00000042876, ENSSSCT00000043423, XM_021075022, XM_021075023, XM_021075024, XM_021075027, XM_021075028, XM_021075029	15:133749344-133870130:+1	diacylglycerol kinase delta	Cluster001
DGKQ	353	ENSSSCG00000027286	ENSSSCT00000027510, ENSSSCT00000059725, XM_021100838, XM_021100840	8:313329-325095:-1	diacylglycerol kinase theta	Cluster001
DGUOK	9	ENSSSCG00000008293	ENSSSCT00000009082, XM_003125004, XM_021087366, XM_021087367, XM_021087368, XM_021087369, XM_021087370	3:69054761-69091343:-1	deoxyguanosine kinase	Cluster001
DHODH	79	ENSSSCG00000002746	ENSSSCT00000003043, XM_021093828	6:14942933-14955990:+1	dihydroorotate dehydrogenase (quinone)	Cluster001
DHX16	345	ENSSSCG00000001376	ENSSSCT00000001498, XM_021097924	7:23186470-23208507:-1	DEAH-box helicase 16	Cluster001
DHX29	486	ENSSSCG00000016907	ENSSSCT00000018413, ENSSSCT00000025611, ENSSSCT00000030291, XM_003133948, XM_013984775	16:34425720-34478878:-1	DExH-box helicase 29	Cluster001
DHX32	345	ENSSSCG00000010744	ENSSSCT00000011756, ENSSSCT00000037722, ENSSSCT00000048554, XM_021072595, XM_021072598, XM_021072599	14:135143101-135197344:-1	DEAH-box helicase 32 (putative)	Cluster001
DHX33	279	ENSSSCG00000039064	ENSSSCT00000037643, XM_021067729	12:51527226-51544717:+1	DEAH-box helicase 33	Cluster001
DHX34	340	ENSSSCG00000003114	ENSSSCT00000003454, ENSSSCT00000039609, ENSSSCT00000040737, XM_003127246	6:53131255-53161369:+1	DExH-box helicase 34	Cluster001
DHX36	162	ENSSSCG00000024916	ENSSSCT00000027576, XM_021069687, XM_021069688	13:94299605-94350303:-1	DEAH-box helicase 36	Cluster001
DHX37	329	ENSSSCG00000009758	ENSSSCT00000010698, XM_021072286, XM_021072287, XM_021072288	14:28206284-28244781:+1	DEAH-box helicase 37	Cluster001
DHX8	189	ENSSSCG00000017378	ENSSSCT00000018917, XM_003131379	12:19551988-19582090:-1	DEAH-box helicase 8	Cluster001
DHX9	466	ENSSSCG00000026806	ENSSSCT00000016942, ENSSSCT00000025297, ENSSSCT00000034683, ENSSSCT00000054188, XM_021063778, XM_021063779, XM_021063782, XM_021063783	9:124141933-124186961:+1	DExH-box helicase 9	Cluster001
DIAPH1	242	.	XM_021077844, XM_021077845	.	diaphanous related formin 1	Cluster001
DIAPH2	340	ENSSSCG00000012474	ENSSSCT00000013641, XM_021080479, XM_021080480, XM_021080481, XM_021080482	X:78602537-79519058:+1	diaphanous related formin 2	Cluster001
DICER1	805	ENSSSCG00000028225	ENSSSCT00000022914, ENSSSCT00000038351, ENSSSCT00000039889, ENSSSCT00000049913, ENSSSCT00000050852, ENSSSCT00000059204, XM_013989222, XM_013989223, XM_021098166, XM_021098167, XM_021098168, XM_021098170, XM_021098171, XM_021098172, XM_021098173, XM_021098174, XM_021098176, XM_021098177, XM_021098178, XM_021098180, XM_021098181, XM_021098183	7:116361678-116436396:-1	dicer 1, ribonuclease III	Cluster001
DIDO1	52	ENSSSCG00000033946	ENSSSCT00000040552, ENSSSCT00000050346, ENSSSCT00000054902, XM_021078224	17:62125122-62165407:-1	death inducer-obliterator 1	Cluster001
DIMT1	47	ENSSSCG00000031990	ENSSSCT00000062892, XM_021076560	16:41097818-41111257:-1	DIM1 dimethyladenosine transferase 1 homolog	Cluster001
DIP2A	340	ENSSSCG00000035657	ENSSSCT00000047317, ENSSSCT00000051554, ENSSSCT00000051919, ENSSSCT00000059376, ENSSSCT00000059919, XM_021082475, XM_021082476, XM_021082477, XM_021082478, XM_021082479, XM_021082480, XM_021082481, XM_021082482, XM_021082483, XM_021082484, XM_021082485, XM_021082486, XM_021082488	AEMK02000328.1:208274-311861:-1	disco interacting protein 2 homolog A	Cluster001
DIP2B	827	ENSSSCG00000029196	ENSSSCT00000028346, ENSSSCT00000047499, XM_021091658	5:16481138-16601045:+1	disco interacting protein 2 homolog B	Cluster001
DIS3	132	ENSSSCG00000009460	ENSSSCT00000010370, ENSSSCT00000046267, XM_003131019, XM_021065657	11:45044508-45075981:-1	DIS3 homolog, exosome endoribonuclease and 3 -5 exoribonuclease	Cluster001
DIS3L2	54	ENSSSCG00000022177	ENSSSCT00000026575, ENSSSCT00000052834, ENSSSCT00000054592, ENSSSCT00000056240, ENSSSCT00000065050, XM_021074517, XM_021074518, XM_021074519, XM_021074520, XM_021074521	15:132540263-132960323:+1	DIS3 like 3 -5 exoribonuclease 2	Cluster001
DIXDC1	542	ENSSSCG00000015036	ENSSSCT00000016402, ENSSSCT00000022796, XM_003129869	9:39666743-39731734:+1	DIX domain containing 1	Cluster001
DLAT	417	ENSSSCG00000015030	ENSSSCT00000016395	9:39738640-39767879:+1	dihydrolipoamide S-acetyltransferase	Cluster001
DLC1	807	ENSSSCG00000006970	ENSSSCT00000007635, ENSSSCT00000007636, ENSSSCT00000026400, ENSSSCT00000032473, ENSSSCT00000051824, ENSSSCT00000052902, ENSSSCT00000056814, XM_021077714, XM_021077715, XM_021077716, XM_021077718, XM_021077719, XM_021077720, XM_021077721, XM_021077722, XM_021077724, XM_021077725, XM_021077726, XM_021077727, XM_021077728, XM_021077729, XM_021077730, XM_021077731, XM_021077732	17:1167980-1637148:-1	DLC1 Rho GTPase activating protein	Cluster001
DLD	291	ENSSSCG00000015443	ENSSSCT00000016824	9:107642064-107668730:+1	dihydrolipoamide dehydrogenase	Cluster001
DLG1	556	ENSSSCG00000011833	ENSSSCT00000012945, ENSSSCT00000033279, ENSSSCT00000034060, ENSSSCT00000041463, ENSSSCT00000047155, ENSSSCT00000047590, ENSSSCT00000055575, ENSSSCT00000057107, XM_005670090, XM_005670091, XM_005670092, XM_005670093, XM_005670094, XM_021070092, XM_021070093, XM_021070094, XM_021070095, XM_021070096, XM_021070098, XM_021070099, XM_021070100, XM_021070101, XM_021070102, XM_021070103, XM_021070104, X…	13:132820911-133086841:+1	discs large MAGUK scaffold protein 1	Cluster001
DLG3	640	ENSSSCG00000012375	ENSSSCT00000013532, ENSSSCT00000043191, ENSSSCT00000051267, ENSSSCT00000066103, XM_003484122, XM_013990918, XM_013990919	X:56472317-56527857:+1	discs large MAGUK scaffold protein 3	Cluster001
DMD	472	ENSSSCG00000028148	ENSSSCT00000013350, ENSSSCT00000026041, ENSSSCT00000029079, ENSSSCT00000048708, XM_021079543, XM_021079544, XM_021079545, XM_021079546, XM_021079547, XM_021079548, XM_021079549, XM_021079550, XM_021079551, XM_021079553, XM_021079554, XM_021079555, XM_021079556, XM_021079557, XM_021079558, XM_021079559, XM_021079560, XM_021079561, XM_021079562, XM_021079564, XM_021079565	X:27028233-29012837:-1	dystrophin	Cluster001
DMTF1	314	ENSSSCG00000015393	ENSSSCT00000016768, ENSSSCT00000051661, ENSSSCT00000053118, ENSSSCT00000059103, ENSSSCT00000063267, XM_005656701, XM_005656704, XM_013989601, XM_021063470, XM_021063471	9:93416453-93463082:-1	cyclin D binding myb like transcription factor 1	Cluster001
DNAJA2	323	ENSSSCG00000002846	ENSSSCT00000003147, ENSSSCT00000035203, XM_003126994	6:37591569-37692578:+1	DnaJ heat shock protein family (Hsp40) member A2	Cluster001
DNAJA3	568	ENSSSCG00000022874	ENSSSCT00000025145, ENSSSCT00000055500, ENSSSCT00000062544, XM_003354626, XM_003354627	3:37883244-37919224:-1	DnaJ heat shock protein family (Hsp40) member A3	Cluster001
DNAJB12	544	ENSSSCG00000010288	ENSSSCT00000011260, ENSSSCT00000063157, XM_005671091, XM_005671092	14:75169077-75189759:-1	DnaJ heat shock protein family (Hsp40) member B12	Cluster001
DNAJB2	101	ENSSSCG00000016217	ENSSSCT00000017658, ENSSSCT00000041853, ENSSSCT00000047045, ENSSSCT00000048652, ENSSSCT00000049857, XM_003133668, XM_005672235, XM_013984526, XM_021074970, XM_021074971, XM_021074972, XM_021074973, XM_021074974	15:121319915-121327389:+1	DnaJ heat shock protein family (Hsp40) member B2	Cluster001
DNAJC1	19	ENSSSCG00000026001	ENSSSCT00000030126	10:52862835-53060740:+1	DnaJ heat shock protein family (Hsp40) member C1	Cluster001
DNAJC13	610	ENSSSCG00000011628	ENSSSCT00000012725, ENSSSCT00000054517, ENSSSCT00000055186, ENSSSCT00000064607, XM_003132418, XM_021069457	13:73573926-73710844:+1	DnaJ heat shock protein family (Hsp40) member C13	Cluster001
DNAJC14	937	ENSSSCG00000000366	ENSSSCT00000000389	5:21265665-21272646:-1	DnaJ heat shock protein family (Hsp40) member C14	Cluster001
DNAJC16	977	ENSSSCG00000003464	ENSSSCT00000003850, ENSSSCT00000037494, XM_013998998, XM_021095383, XM_021095384	6:74731466-74771504:+1	DnaJ heat shock protein family (Hsp40) member C16	Cluster001
DNAJC25	97	ENSSSCG00000005460	ENSSSCT00000006005	1:252426422-252444080:+1	dnaJ homolog subfamily C member 25	Cluster001
DNAJC28	53	ENSSSCG00000028192	ENSSSCT00000024359, XM_003358936	13:197112304-197113551:-1	DnaJ heat shock protein family (Hsp40) member C28	Cluster001
DNAJC7	643	ENSSSCG00000017419	ENSSSCT00000018963, ENSSSCT00000042589, XM_003131409	12:20726023-20756007:+1	DnaJ heat shock protein family (Hsp40) member C7	Cluster001
DNAJC8	335	ENSSSCG00000038907	ENSSSCT00000058806, XM_003356239, XM_021095664	6:85274048-85305305:-1	DnaJ heat shock protein family (Hsp40) member C8	Cluster001
DNAJC9	420	ENSSSCG00000023482	ENSSSCT00000022959, XM_003483498	14:76064605-76074613:-1	DnaJ heat shock protein family (Hsp40) member C9	Cluster001
DNAL1	580	ENSSSCG00000039469	ENSSSCT00000042379	7:96999538-97047090:+1	dynein axonemal light chain 1	Cluster001
DNASE2B	43	ENSSSCG00000026532	ENSSSCT00000025819, ENSSSCT00000043892, XM_021097612	6:129329867-129342891:-1	deoxyribonuclease 2 beta	Cluster001
DNM2	702	ENSSSCG00000013630	ENSSSCT00000014885, ENSSSCT00000039073, ENSSSCT00000042928, ENSSSCT00000047677, ENSSSCT00000060743, ENSSSCT00000063719, XM_021083800, XM_021083801, XM_021083802, XM_021083803, XM_021083806, XM_021083807, XM_021083808, XM_021083809, XM_021083812, XM_021083813, XM_021083814, XM_021083815, XM_021083816, XM_021083817	2:69474031-69576438:+1	dynamin 2	Cluster001
DNMBP	151	ENSSSCG00000010544	ENSSSCT00000011535, ENSSSCT00000054525, ENSSSCT00000063985	14:111044010-111167323:-1	dynamin-binding protein	Cluster001
DNMT1	908	ENSSSCG00000013659	ENSSSCT00000014923, ENSSSCT00000038267, ENSSSCT00000040931, ENSSSCT00000046238, ENSSSCT00000055180, ENSSSCT00000061264, XM_005654828, XM_005654829, XM_021082029, XM_021082036, XM_021082040, XM_021082042, XM_021082053, XM_021082064	2:68981566-69029855:-1	DNA methyltransferase 1	Cluster001
DNMT3A	672	ENSSSCG00000029413	ENSSSCT00000022509, ENSSSCT00000023785, ENSSSCT00000040572, ENSSSCT00000061087, ENSSSCT00000064647, XM_021085527, XM_021085528, XM_021085529, XM_021085530, XM_021085531, XM_021085532, XM_021085534	3:113502333-113609129:+1	DNA methyltransferase 3 alpha	Cluster001
DOCK1	768	ENSSSCG00000035045	ENSSSCT00000050919, XM_021072613	14:136199845-136744387:+1	dedicator of cytokinesis 1	Cluster001
DOCK10	770	ENSSSCG00000016237	ENSSSCT00000017680, ENSSSCT00000026520, ENSSSCT00000040896, ENSSSCT00000044820, ENSSSCT00000047544, ENSSSCT00000057383, ENSSSCT00000063091, ENSSSCT00000063946, XM_003133687, XM_005672255, XM_013984540, XM_013984541, XM_013984543, XM_013984544, XM_013984545, XM_013984546, XM_013984547, XM_013984548, XM_013984549, XM_013984550, XM_013984551, XM_021074798, XM_021074799, XM_021074800, XM_021074801, X…	15:126435579-126711694:-1	dedicator of cytokinesis 10	Cluster001
DOCK4	821	ENSSSCG00000025602	ENSSSCT00000018126, ENSSSCT00000027295, ENSSSCT00000029218, ENSSSCT00000041115, ENSSSCT00000052746, ENSSSCT00000064164, XM_021079277, XM_021079279, XM_021079280, XM_021079282, XM_021079283, XM_021079284, XM_021079286	18:33423238-33879454:+1	dedicator of cytokinesis 4	Cluster001
DOCK5	440	ENSSSCG00000009650	ENSSSCT00000010579, XM_021073736	14:9258114-9434099:+1	dedicator of cytokinesis 5	Cluster001
DOCK7	225	ENSSSCG00000003818	ENSSSCT00000004225, ENSSSCT00000047866, ENSSSCT00000054439, ENSSSCT00000060418, ENSSSCT00000065151, XM_021096545, XM_021096546, XM_021096548, XM_021096549, XM_021096550, XM_021096551, XM_021096552	6:149747860-149971847:+1	dedicator of cytokinesis 7	Cluster001
DOCK9	143	ENSSSCG00000022112	ENSSSCT00000027258, ENSSSCT00000042343, ENSSSCT00000048894, ENSSSCT00000057898, ENSSSCT00000060404, ENSSSCT00000060708, ENSSSCT00000064935, ENSSSCT00000065095, ENSSSCT00000065653, XM_005668506, XM_021065817, XM_021065818, XM_021065819, XM_021065821, XM_021065822, XM_021065823, XM_021065824, XM_021065825, XM_021065826, XM_021065827, XM_021065828, XM_021065829, XM_021065830, XM_021065832, XM_021065…	11:67764011-68052843:-1	dedicator of cytokinesis 9	Cluster001
DOLPP1	264	ENSSSCG00000031669	ENSSSCT00000042495, XM_003122214, XM_013993923, XM_013993925	1:269374797-269387183:+1	dolichyldiphosphatase 1	Cluster001
DONSON	630	ENSSSCG00000027089	ENSSSCT00000029073, ENSSSCT00000049463, XM_013990191	13:197187259-197248406:-1	downstream neighbor of SON	Cluster001
DOP1A	209	ENSSSCG00000004457	ENSSSCT00000004923, ENSSSCT00000022952, ENSSSCT00000035912, ENSSSCT00000037010, ENSSSCT00000046795	1:83026514-83141042:-1	DOP1 leucine zipper like protein A	Cluster001
DPAGT1	306	ENSSSCG00000015110	ENSSSCT00000016476, XM_003129927	9:46311339-46317641:-1	dolichyl-phosphate N-acetylglucosaminephosphotransferase 1	Cluster001
DPF2	987	ENSSSCG00000012995	ENSSSCT00000014205, ENSSSCT00000036918, ENSSSCT00000054785, ENSSSCT00000064892, XM_003122537, XM_005660708, XM_021082859	2:6867962-6886499:-1	double PHD fingers 2	Cluster001
DPH1	118	ENSSSCG00000017824	ENSSSCT00000019399, XM_021067606, XM_021067607, XM_021067608	12:48146420-48156573:+1	diphthamide biosynthesis 1	Cluster001
DPM1	339	ENSSSCG00000034952	ENSSSCT00000008179, ENSSSCT00000040191, XM_013985457	17:52350235-52377275:-1	dolichyl-phosphate mannosyltransferase subunit 1, catalytic	Cluster001
DPP8	1272	ENSSSCG00000004934	ENSSSCT00000005445, ENSSSCT00000034112, ENSSSCT00000034461, ENSSSCT00000035110, ENSSSCT00000036317, XM_001929097, XM_005659849	1:163446885-163517416:-1	dipeptidyl peptidase 8	Cluster001
DPP9	511	ENSSSCG00000026063	ENSSSCT00000026491, ENSSSCT00000030752, ENSSSCT00000038818, ENSSSCT00000054763, XM_021084043, XM_021084044	2:74134733-74179739:+1	dipeptidyl peptidase 9	Cluster001
DPY19L1	187	ENSSSCG00000027063	ENSSSCT00000028124, XM_021079309, XM_021079310, XM_021079311, XM_021079312, XM_021079313, XM_021079314, XM_021079315, XM_021079316, XM_021079317, XM_021079318, XM_021079319, XM_021079320, XM_021079321, XM_021079323, XM_021079324, XM_021079325	18:38800720-38906316:+1	dpy-19 like 1	Cluster001
DPY19L3	261	ENSSSCG00000022521	ENSSSCT00000025063, ENSSSCT00000041935, ENSSSCT00000047598, ENSSSCT00000064091, XM_021094264, XM_021094265, XM_021094266, XM_021094267, XM_021094268	6:42335467-42414835:+1	dpy-19 like 3 (C. elegans)	Cluster001
DPY19L4	511	ENSSSCG00000006098	ENSSSCT00000006689, ENSSSCT00000047479, ENSSSCT00000053370, ENSSSCT00000058605, ENSSSCT00000062305, XM_005662961, XM_021089086	4:41925625-41985855:-1	dpy-19 like 4 (C. elegans)	Cluster001
DR1	339	ENSSSCG00000028310	ENSSSCT00000025408, XM_001928479	4:123813838-123835840:-1	down-regulator of transcription 1	Cluster001
DROSHA	442	ENSSSCG00000016809	ENSSSCT00000018300, ENSSSCT00000043287, ENSSSCT00000048093, ENSSSCT00000062558, XM_021077126	16:17684934-17848120:-1	drosha ribonuclease III	Cluster001
DSC3	42	ENSSSCG00000024800	ENSSSCT00000004125, ENSSSCT00000022913, ENSSSCT00000023517, ENSSSCT00000029720, ENSSSCT00000047176, ENSSSCT00000048109, XM_021096206, XM_021096207	6:114918815-115021364:-1	desmocollin 3	Cluster001
DSP	134	ENSSSCG00000001025	ENSSSCT00000001118, ENSSSCT00000001119, ENSSSCT00000063188, XM_003128168, XM_021100158	7:4862565-4937363:+1	desmoplakin	Cluster001
DUSP11	304	ENSSSCG00000008298	ENSSSCT00000009088, ENSSSCT00000036998, ENSSSCT00000039455, ENSSSCT00000039748, ENSSSCT00000043615, ENSSSCT00000044521, ENSSSCT00000064275, XM_003125007	3:69187569-69226315:+1	dual specificity phosphatase 11	Cluster001
DUSP7	219	ENSSSCG00000011430	ENSSSCT00000012510, XM_003132247	13:34197876-34206493:-1	dual specificity phosphatase 7	Cluster001
DVL2	99	ENSSSCG00000025689	ENSSSCT00000028958, ENSSSCT00000064917, XM_003354942	12:52580978-52589999:-1	dishevelled segment polarity protein 2	Cluster001
DVL3	691	ENSSSCG00000025374	ENSSSCT00000024478, ENSSSCT00000053604, ENSSSCT00000057036, ENSSSCT00000060434, XM_021069944, XM_021069945, XM_021069946	13:122075783-122092975:+1	dishevelled segment polarity protein 3	Cluster001
DYDC1	71	ENSSSCG00000010338	ENSSSCT00000011318, ENSSSCT00000058726, XM_003133089, XM_021073007, XM_021073008	14:82126803-82197770:-1	DPY30 domain containing 1	Cluster001
DYNC1H1	136	ENSSSCG00000040738	ENSSSCT00000058702, XM_021081584	AEMK02000452.1:845443-890989:+1	dynein cytoplasmic 1 heavy chain 1	Cluster001
DYNC1I2	667	ENSSSCG00000015948	ENSSSCT00000017365, ENSSSCT00000038705, ENSSSCT00000043232, ENSSSCT00000063571, ENSSSCT00000066066	15:77803334-77859701:+1	dynein cytoplasmic 1 intermediate chain 2	Cluster001
DYNLL2	237	ENSSSCG00000020962	ENSSSCT00000027876, XM_021067271	12:34349294-34356472:+1	dynein light chain LC8-type 2	Cluster001
DYNLT1	14	ENSSSCG00000033107	ENSSSCT00000042927, ENSSSCT00000054081	1:8555745-8567087:+1	dynein light chain Tctex-type 1	Cluster001
DYRK1A	472	ENSSSCG00000030480	ENSSSCT00000013196, ENSSSCT00000028889, ENSSSCT00000041061, ENSSSCT00000059892, XM_005670334, XM_005670335, XM_005670336, XM_013982583, XM_013982584, XM_013982585, XM_021070970, XM_021070971, XM_021070972, XM_021070973	13:201008329-201159952:+1	dual specificity tyrosine phosphorylation regulated kinase 1A	Cluster001
DYSF	385	ENSSSCG00000008312	ENSSSCT00000009103, XM_013996042	3:71020144-71246946:-1	dysferlin	Cluster001
DZANK1	379	ENSSSCG00000007094	ENSSSCT00000007766, ENSSSCT00000026567, ENSSSCT00000049700, ENSSSCT00000058768, ENSSSCT00000059786, ENSSSCT00000060643, ENSSSCT00000063974, XM_013985105, XM_021078183, XM_021078184, XM_021078186, XM_021078187, XM_021078188, XM_021078190, XM_021078191	17:26651161-26719192:-1	double zinc ribbon and ankyrin repeat domains 1	Cluster001
E2F3	101	ENSSSCG00000040178	ENSSSCT00000043429, ENSSSCT00000050079, XM_021098397, XM_021098399	7:15793995-15870059:+1	E2F transcription factor 3	Cluster001
EAF1	116	ENSSSCG00000026622	ENSSSCT00000029109	13:2654251-2671140:+1	ELL associated factor 1	Cluster001
EARS2	160	ENSSSCG00000010797	ENSSSCT00000011813, ENSSSCT00000038313, XM_003130468, XM_013989675, XM_013989676, XM_013989678	3:22654194-22684239:+1	glutamyl-tRNA synthetase 2, mitochondrial	Cluster001
EBAG9	46	ENSSSCG00000006024	ENSSSCT00000006611, ENSSSCT00000047634, ENSSSCT00000059006, XM_013988048	4:27986866-28013914:-1	estrogen receptor binding site associated, antigen, 9	Cluster001
ECE1	423	ENSSSCG00000003513	ENSSSCT00000003903, XM_021097679	6:79410669-79466047:-1	endothelin converting enzyme 1	Cluster001
EDC3	83	ENSSSCG00000001903	ENSSSCT00000002132, ENSSSCT00000041525, ENSSSCT00000053223, XM_001927872, XM_013978071, XM_021099053	7:58828670-58897581:+1	enhancer of mRNA decapping 3	Cluster001
EDC4	411	ENSSSCG00000002771	ENSSSCT00000003069, ENSSSCT00000031413, XM_003126926	6:28489422-28501527:+1	enhancer of mRNA decapping 4	Cluster001
EDEM3	459	ENSSSCG00000015566	ENSSSCT00000016956, ENSSSCT00000045584, ENSSSCT00000050142, ENSSSCT00000064334, XM_021102624, XM_021102626, XM_021102627, XM_021102628, XM_021102629	9:125908842-125983079:-1	ER degradation enhancing alpha-mannosidase like protein 3	Cluster001
EDRF1	845	ENSSSCG00000010741	ENSSSCT00000011753, ENSSSCT00000039759, ENSSSCT00000049634, XM_003133222, XM_003359396, XM_005671561	14:135041500-135089100:+1	erythroid differentiation regulatory factor 1	Cluster001
EEA1	237	.	XM_021091260	.	early endosome antigen 1	Cluster001
EFCAB14	295	ENSSSCG00000003895	ENSSSCT00000004309, ENSSSCT00000037687, ENSSSCT00000057354, ENSSSCT00000062104, ENSSSCT00000063082, XM_013999428, XM_013999429, XM_021096710, XM_021096711, XM_021096712	6:164777970-164821369:+1	EF-hand calcium binding domain 14	Cluster001
EFR3A	728	ENSSSCG00000005955	ENSSSCT00000027437, ENSSSCT00000033051, ENSSSCT00000038648, ENSSSCT00000045301, ENSSSCT00000052805, ENSSSCT00000054992, XM_021088898, XM_021088899, XM_021088901	4:9053082-9137293:-1	EFR3 homolog A	Cluster001
EGFR	557	ENSSSCG00000022126	ENSSSCT00000023216, ENSSSCT00000039635	9:139301586-139475037:+1	epidermal growth factor receptor	Cluster001
EGLN1	152	ENSSSCG00000010172	ENSSSCT00000011138, XM_021073580, XM_021073581	14:59112899-59169716:+1	egl-9 family hypoxia inducible factor 1	Cluster001
EHBP1	157	ENSSSCG00000008372	ENSSSCT00000009167, ENSSSCT00000024919, ENSSSCT00000037536, ENSSSCT00000046220, ENSSSCT00000049734, ENSSSCT00000052845, ENSSSCT00000054931, ENSSSCT00000059752, ENSSSCT00000061355, ENSSSCT00000061454, XM_021087469, XM_021087470, XM_021087471, XM_021087472, XM_021087473, XM_021087474, XM_021087475, XM_021087476, XM_021087477, XM_021087478	3:78896498-79345378:-1	EH domain binding protein 1	Cluster001
EHD3	284	ENSSSCG00000035987	ENSSSCT00000041399, XM_021087658	3:108100401-108135166:-1	EH domain containing 3	Cluster001
EHMT2	710	ENSSSCG00000001420	ENSSSCT00000001559, ENSSSCT00000001560	7:23978008-23992666:-1	euchromatic histone lysine methyltransferase 2	Cluster001
EIF1AX	169	ENSSSCG00000032223	ENSSSCT00000057207	X:16429518-16449589:-1	eukaryotic translation initiation factor 1A X-linked	Cluster001
EIF2A	80	ENSSSCG00000011710	ENSSSCT00000012820, ENSSSCT00000055153, ENSSSCT00000055679, XM_021069600	13:90761643-90806712:+1	eukaryotic translation initiation factor 2A	Cluster001
EIF2AK1	958	ENSSSCG00000007592	ENSSSCT00000008332, XM_021086083, XM_021086084, XM_021086085	3:5075022-5109613:+1	eukaryotic translation initiation factor 2 alpha kinase 1	Cluster001
EIF2AK4	133	ENSSSCG00000039061	ENSSSCT00000024247, ENSSSCT00000038114, ENSSSCT00000041164, ENSSSCT00000045624, ENSSSCT00000048679, ENSSSCT00000054025, ENSSSCT00000054318, ENSSSCT00000056508, ENSSSCT00000057886, ENSSSCT00000059269, XM_021097873, XM_021097878, XM_021097886	1:131241571-131355291:-1	eukaryotic translation initiation factor 2 alpha kinase 4	Cluster001
EIF2B1	188	.	XM_005670583	.	eukaryotic translation initiation factor 2B subunit alpha	Cluster001
EIF3A	378	ENSSSCG00000010679	ENSSSCT00000011680, ENSSSCT00000042252, XM_001928342	14:128966336-129007234:-1	eukaryotic translation initiation factor 3 subunit A	Cluster001
EIF4E3	41	ENSSSCG00000011516	ENSSSCT00000012603, ENSSSCT00000050841, ENSSSCT00000059039, XM_021070854, XM_021070856, XM_021070857	13:53083645-53152333:-1	eukaryotic translation initiation factor 4E family member 3	Cluster001
EIF4EBP2	147	ENSSSCG00000034444	ENSSSCT00000059458	14:73323620-73349289:+1	eukaryotic translation initiation factor 4E binding protein 2	Cluster001
EIF4ENIF1	538	ENSSSCG00000010030	ENSSSCT00000010987, ENSSSCT00000042344, XM_001927490, XM_021073983, XM_021073984, XM_021073985, XM_021073986, XM_021073988, XM_021073989	14:48156841-48204338:-1	eukaryotic translation initiation factor 4E nuclear import factor 1	Cluster001
EIF4G1	572	ENSSSCG00000030255	ENSSSCT00000026490, ENSSSCT00000037857, ENSSSCT00000043217, ENSSSCT00000043346, ENSSSCT00000043739, ENSSSCT00000045853, ENSSSCT00000049427, ENSSSCT00000055306, ENSSSCT00000055860, ENSSSCT00000064400, XM_005670027, XM_005670029, XM_005670030, XM_005670031, XM_005670032, XM_013982243, XM_013982244, XM_013982247, XM_021068595, XM_021068596, XM_021068597, XM_021068598, XM_021068599, XM_021068600, XM_…	13:122203528-122228792:+1	eukaryotic translation initiation factor 4 gamma 1	Cluster001
EIF4G3	781	ENSSSCG00000003512	ENSSSCT00000003902, ENSSSCT00000043524, ENSSSCT00000044728, ENSSSCT00000045379, ENSSSCT00000050704, ENSSSCT00000052108, ENSSSCT00000057014, ENSSSCT00000065345, ENSSSCT00000065554, XM_021097639, XM_021097640, XM_021097641, XM_021097642, XM_021097643, XM_021097644, XM_021097645, XM_021097646, XM_021097647, XM_021097648, XM_021097649, XM_021097650, XM_021097651, XM_021097652, XM_021097653, XM_021097…	6:79022021-79286820:-1	eukaryotic translation initiation factor 4 gamma 3	Cluster001
EIF4H	241	ENSSSCG00000025966	ENSSSCT00000024462, ENSSSCT00000029656	3:11321542-11348666:+1	eukaryotic translation initiation factor 4H	Cluster001
ELAC1	350	ENSSSCG00000024479	ENSSSCT00000026385, XM_003121444	1:100514767-100535987:+1	elaC ribonuclease Z 1	Cluster001
ELF1	605	ENSSSCG00000009440	ENSSSCT00000010347, ENSSSCT00000024675, ENSSSCT00000050264, ENSSSCT00000052396, ENSSSCT00000054520, ENSSSCT00000065085, XM_003130998, XM_005668448, XM_021065635, XM_021065637, XM_021065638, XM_021065639	11:25772085-25896913:+1	E74 like ETS transcription factor 1	Cluster001
ELF2	759	ENSSSCG00000029920	ENSSSCT00000023729, ENSSSCT00000037210, ENSSSCT00000044832, ENSSSCT00000049971, XM_021101561, XM_021101562, XM_021101563, XM_021101564, XM_021101565, XM_021101566, XM_021101567, XM_021101568, XM_021101571, XM_021101572, XM_021101573, XM_021101574, XM_021101575, XM_021101576, XM_021101577, XM_021101579, XM_021101580, XM_021101581, XM_021101582, XM_021101583, XM_021101584	8:87774594-87878662:+1	E74 like ETS transcription factor 2	Cluster001
ELK4	927	ENSSSCG00000025182	ENSSSCT00000028838, ENSSSCT00000037380, ENSSSCT00000056047, XM_003357396, XM_005667536	9:66297338-66316374:-1	ELK4, ETS transcription factor	Cluster001
ELMO1	197	ENSSSCG00000016656	ENSSSCT00000018134, ENSSSCT00000052577, ENSSSCT00000061736, ENSSSCT00000062501, ENSSSCT00000063587, XM_003484036, XM_005673247, XM_021079236, XM_021079237, XM_021079238, XM_021079239, XM_021079242, XM_021079243	18:36786422-37338970:+1	engulfment and cell motility 1	Cluster001
ELMO2	527	ENSSSCG00000023306	ENSSSCT00000023621, ENSSSCT00000041249, ENSSSCT00000046312, ENSSSCT00000055961, ENSSSCT00000058351, ENSSSCT00000063461, XM_021078300, XM_021078301, XM_021078302, XM_021078303, XM_021078304, XM_021078305, XM_021078306, XM_021078307, XM_021078308, XM_021078309, XM_021078310	17:48525233-48568259:-1	engulfment and cell motility 2	Cluster001
ELMOD2	195	ENSSSCG00000009055	ENSSSCT00000009919, ENSSSCT00000064745, XM_021101556	8:86527552-86569395:-1	ELMO domain containing 2	Cluster001
ELMOD3	231	ENSSSCG00000008238	ENSSSCT00000009021, ENSSSCT00000051255, ENSSSCT00000051688, XM_005655213, XM_005655214, XM_013987879, XM_013987880, XM_013987881, XM_013987883, XM_021087301	3:59366530-59401461:-1	ELMO domain containing 3	Cluster001
ELOVL5	136	ENSSSCG00000024149	ENSSSCT00000032492, ENSSSCT00000046025, ENSSSCT00000049196, XM_021098831, XM_021098832	7:46860499-47043818:-1	ELOVL fatty acid elongase 5	Cluster001
ELOVL7	167	ENSSSCG00000035012	ENSSSCT00000048648, ENSSSCT00000050166, ENSSSCT00000057726, ENSSSCT00000058097, ENSSSCT00000061077, ENSSSCT00000062000, XM_021077109	16:39588124-39680488:-1	ELOVL fatty acid elongase 7	Cluster001
ELP1	868	ENSSSCG00000005441	ENSSSCT00000005985, ENSSSCT00000056556, ENSSSCT00000063138, XM_001924394	1:249905472-249980543:+1	elongator complex protein 1	Cluster001
ELP3	254	ENSSSCG00000009674	ENSSSCT00000010608, ENSSSCT00000050177, ENSSSCT00000061037, XM_021072278	14:11794019-11940067:+1	elongator acetyltransferase complex subunit 3	Cluster001
ELP4	96	ENSSSCG00000013321	ENSSSCT00000014547, ENSSSCT00000031770, ENSSSCT00000047519, XM_003122892, XM_021085295	2:29004987-29230893:-1	elongator acetyltransferase complex subunit 4	Cluster001
EMC1	666	ENSSSCG00000003489	ENSSSCT00000003876, ENSSSCT00000026199, ENSSSCT00000061644	6:77721824-77747591:-1	ER membrane protein complex subunit 1	Cluster001
EMC7	101	ENSSSCG00000027051	ENSSSCT00000025486, ENSSSCT00000057799	7:80391189-80448354:+1	ER membrane protein complex subunit 7	Cluster001
EML4	869	ENSSSCG00000008467	ENSSSCT00000009269, ENSSSCT00000043652, ENSSSCT00000047843, XM_003125196, XM_005662587, XM_005662588, XM_013996185, XM_013996186	3:98005813-98155842:-1	echinoderm microtubule associated protein like 4	Cluster001
EMSY	761	ENSSSCG00000014868	ENSSSCT00000016221, ENSSSCT00000042237, ENSSSCT00000062021, ENSSSCT00000062151, ENSSSCT00000062543, ENSSSCT00000062568, ENSSSCT00000065038, XM_003482569, XM_005667141, XM_005667143, XM_005667144, XM_005667148, XM_013979150, XM_013979151, XM_013979152, XM_013979153, XM_013979154, XM_013979155, XM_013979156, XM_013979157, XM_013979158, XM_013979159, XM_021062538, XM_021062539, XM_021062540, XM_0210…	9:10628053-10716398:+1	EMSY, BRCA2 interacting transcriptional repressor	Cluster001
ENAH	345	.	XM_021064390, XM_021064391, XM_021064392, XM_021064393, XM_021064394, XM_021064395, XM_021064396, XM_021064397, XM_021064398, XM_021064399, XM_021064401, XM_021064402, XM_021064403, XM_021064404, XM_021064405, XM_021064406, XM_021064407, XM_021064408, XM_021064409, XM_021064410	.	enabled homolog (Drosophila)	Cluster001
ENC1	105	ENSSSCG00000014072	ENSSSCT00000015372, XM_003123701, XM_021084447	2:83685443-83687254:-1	ectodermal-neural cortex 1	Cluster001
ENDOV	220	ENSSSCG00000030277	ENSSSCT00000018665	12:2079914-2089733:-1	endonuclease V	Cluster001
ENOX2	188	ENSSSCG00000012663	ENSSSCT00000013844, ENSSSCT00000026646, ENSSSCT00000034092, ENSSSCT00000035356, ENSSSCT00000051981, ENSSSCT00000055485, ENSSSCT00000062416, XM_013991000, XM_021080160, XM_021080163, XM_021080164, XM_021080166, XM_021080167, XM_021080168, XM_021080169, XM_021080170	X:107085500-107368450:-1	ecto-NOX disulfide-thiol exchanger 2	Cluster001
ENPP1	15	ENSSSCG00000004193	ENSSSCT00000004632, ENSSSCT00000037881, ENSSSCT00000038159, ENSSSCT00000042180, ENSSSCT00000063309, ENSSSCT00000065954, XM_021087933, XM_021087944	1:31722508-31797460:-1	ectonucleotide pyrophosphatase/phosphodiesterase 1	Cluster001
ENPP4	99	ENSSSCG00000025788	ENSSSCT00000001913, ENSSSCT00000049493, ENSSSCT00000053300, XM_005656231, XM_021098797, XM_021098798, XM_021098799, XM_021098800	7:40896454-40913605:+1	ectonucleotide pyrophosphatase/phosphodiesterase 4 (putative)	Cluster001
ENSSSCG00000000278	1315	ENSSSCG00000000278	ENSSSCT00000000299, ENSSSCT00000023450, ENSSSCT00000040671, ENSSSCT00000042399, ENSSSCT00000045342	5:18726359-18838565:-1	activating transcription factor 7	Cluster001
ENSSSCG00000000659	293	ENSSSCG00000000659	ENSSSCT00000000715, ENSSSCT00000028870, ENSSSCT00000029587	5:62272892-62325141:+1	ovostatin homolog 2	Cluster001
ENSSSCG00000000887	8	ENSSSCG00000000887	ENSSSCT00000056515	AEMK02000183.1:10252-37190:+1	lamina-associated polypeptide 2, isoforms beta/gamma	Cluster001
ENSSSCG00000000940	108	ENSSSCG00000000940	ENSSSCT00000001028, ENSSSCT00000042751, ENSSSCT00000055406, ENSSSCT00000056469, ENSSSCT00000056769, ENSSSCT00000058216, ENSSSCT00000060284	5:99818795-100279030:+1	PTPRF interacting protein alpha 2	Cluster001
ENSSSCG00000001063	1	ENSSSCG00000001063	ENSSSCT00000001158	7:12117240-12137926:+1	myosin regulatory light chain interacting protein	Cluster001
ENSSSCG00000001725	249	ENSSSCG00000001725	ENSSSCT00000001929	7:41640263-41729027:-1	adhesion G protein-coupled receptor F5	Cluster001
ENSSSCG00000001850	264	ENSSSCG00000001850	ENSSSCT00000002073, ENSSSCT00000051940	7:55467611-55483568:-1	actin related protein 2/3 complex inhibitor	Cluster001
ENSSSCG00000001934	375	ENSSSCG00000001934	ENSSSCT00000002166, ENSSSCT00000044429	7:61113784-61193266:+1	Sec23 homolog A, coat complex II component	Cluster001
ENSSSCG00000001950	19	ENSSSCG00000001950	ENSSSCT00000002182, ENSSSCT00000040635, ENSSSCT00000066254	7:64620226-64763453:-1	KIAA0391 ortholog	Cluster001
ENSSSCG00000002003	303	ENSSSCG00000002003	ENSSSCT00000002241, ENSSSCT00000031497, ENSSSCT00000048956	7:75140205-75159495:-1	No Class	Cluster001
ENSSSCG00000002081	514	ENSSSCG00000002081	ENSSSCT00000002326	7:76978175-76979901:-1	No Class	Cluster001
ENSSSCG00000002351	3	ENSSSCG00000002351	ENSSSCT00000002615, ENSSSCT00000056698, ENSSSCT00000057994	7:97174176-97197986:+1	prostaglandin reductase 2	Cluster001
ENSSSCG00000002460	100	ENSSSCG00000002460	ENSSSCT00000002731, ENSSSCT00000042647	7:114590945-114612481:+1	ubiquitin protein ligase E3 component n-recognin 7 (putative)	Cluster001
ENSSSCG00000002505	352	ENSSSCG00000002505	ENSSSCT00000002783, ENSSSCT00000027948, ENSSSCT00000053651, ENSSSCT00000061740	7:117676398-117741911:+1	poly(A) polymerase alpha	Cluster001
ENSSSCG00000002844	337	ENSSSCG00000002844	ENSSSCT00000003145, ENSSSCT00000040453, ENSSSCT00000050959, ENSSSCT00000058443, ENSSSCT00000066351	6:36993533-37193600:-1	phosphorylase kinase regulatory subunit beta	Cluster001
ENSSSCG00000002877	140	ENSSSCG00000002877	ENSSSCT00000003179, ENSSSCT00000042052, ENSSSCT00000048797, ENSSSCT00000052302	6:44243314-44357540:+1	zinc finger protein 181	Cluster001
ENSSSCG00000003277	291	ENSSSCG00000003277	ENSSSCT00000003639, ENSSSCT00000049756	6:59186265-59208337:+1	No Class	Cluster001
ENSSSCG00000003326	556	ENSSSCG00000003326	ENSSSCT00000003692, ENSSSCT00000040782, ENSSSCT00000047070, ENSSSCT00000055530, ENSSSCT00000065494	6:61283952-61307765:-1	paternally expressed 3	Cluster001
ENSSSCG00000003667	185	ENSSSCG00000003667	ENSSSCT00000004063, ENSSSCT00000045812	6:95629628-95683807:-1	tRNA isopentenyltransferase 1	Cluster001
ENSSSCG00000003771	253	ENSSSCG00000003771	ENSSSCT00000004169, ENSSSCT00000004173, ENSSSCT00000048540, ENSSSCT00000053943, ENSSSCT00000054267, ENSSSCT00000054676, ENSSSCT00000055676	6:135281521-135318714:+1	far upstream element binding protein 1	Cluster001
ENSSSCG00000003772	251	ENSSSCG00000003772	ENSSSCT00000004174, ENSSSCT00000041460, ENSSSCT00000042432, ENSSSCT00000042580, ENSSSCT00000055109, ENSSSCT00000061129	6:135606205-135741548:+1	zinc finger ZZ-type containing 3	Cluster001
ENSSSCG00000003792	37	ENSSSCG00000003792	ENSSSCT00000004196, ENSSSCT00000049225, ENSSSCT00000065126	6:142668092-142715692:+1	leucine rich repeat containing 40	Cluster001
ENSSSCG00000003965	51	ENSSSCG00000003965	ENSSSCT00000004386, ENSSSCT00000044119, ENSSSCT00000049918, ENSSSCT00000053553, ENSSSCT00000054287, ENSSSCT00000058886	6:168765541-168870307:-1	coiled-coil domain containing 30	Cluster001
ENSSSCG00000004253	739	ENSSSCG00000004253	ENSSSCT00000004701, ENSSSCT00000046257, ENSSSCT00000054920, ENSSSCT00000059612	1:44239364-44287001:+1	golgi associated PDZ and coiled-coil motif containing	Cluster001
ENSSSCG00000004556	10	ENSSSCG00000004556	ENSSSCT00000005033, ENSSSCT00000026051	1:107909671-107952265:-1	sorting nexin 1	Cluster001
ENSSSCG00000004963	137	ENSSSCG00000004963	ENSSSCT00000005475	1:166661774-166701553:-1	acidic nuclear phosphoprotein 32 family member A	Cluster001
ENSSSCG00000005255	437	ENSSSCG00000005255	ENSSSCT00000005790, ENSSSCT00000030411, ENSSSCT00000045213, ENSSSCT00000049308, ENSSSCT00000058898	1:223560268-223653368:+1	structural maintenance of chromosomes 5	Cluster001
ENSSSCG00000005436	228	ENSSSCG00000005436	ENSSSCT00000005980	1:248448232-248493993:+1	RAD23 homolog B, nucleotide excision repair protein	Cluster001
ENSSSCG00000005508	404	ENSSSCG00000005508	ENSSSCT00000006058, ENSSSCT00000029304, ENSSSCT00000049838	1:260825616-260840226:-1	No Class	Cluster001
ENSSSCG00000005623	22	ENSSSCG00000005623	ENSSSCT00000006183	1:268372867-268383544:-1	ST6 N-acetylgalactosaminide alpha-2,6-sialyltransferase 6	Cluster001
ENSSSCG00000006344	184	ENSSSCG00000006344	ENSSSCT00000006952, ENSSSCT00000043905, ENSSSCT00000051570	4:88140950-88471876:-1	chromosome 4 C1orf226 homolog	Cluster001
ENSSSCG00000006388	505	ENSSSCG00000006388	ENSSSCT00000007001, ENSSSCT00000042069, ENSSSCT00000042473, ENSSSCT00000048587, ENSSSCT00000049232, ENSSSCT00000053166, ENSSSCT00000057745, ENSSSCT00000058803, ENSSSCT00000061610	4:90214973-90263261:+1	DDB1 and CUL4 associated factor 8	Cluster001
ENSSSCG00000006418	417	ENSSSCG00000006418	ENSSSCT00000045690, ENSSSCT00000051235, ENSSSCT00000059828, ENSSSCT00000060601, ENSSSCT00000062754	4:91373129-91402639:-1	No Class	Cluster001
ENSSSCG00000006510	862	ENSSSCG00000006510	ENSSSCT00000007130, ENSSSCT00000028079, ENSSSCT00000029338, ENSSSCT00000029745, ENSSSCT00000057637	4:94161520-94248784:+1	gon-4 like	Cluster001
ENSSSCG00000006621	623	ENSSSCG00000006621	ENSSSCT00000007255, ENSSSCT00000048853	4:97704809-97730106:-1	cingulin	Cluster001
ENSSSCG00000006636	727	ENSSSCG00000006636	ENSSSCT00000007272, ENSSSCT00000042088	4:98120186-98163945:-1	GA binding protein transcription factor subunit beta 2	Cluster001
ENSSSCG00000006704	356	ENSSSCG00000006704	ENSSSCT00000007351, ENSSSCT00000065771	4:100446228-100471357:-1	neuroblastoma breakpoint family member 6-like	Cluster001
ENSSSCG00000006870	61	ENSSSCG00000006870	ENSSSCT00000007523, ENSSSCT00000023573, ENSSSCT00000040468	4:118024991-118090395:-1	major facilitator superfamily domain containing 14A	Cluster001
ENSSSCG00000007088	21	ENSSSCG00000007088	ENSSSCT00000007760, ENSSSCT00000065326	17:26353438-26381575:-1	sorting nexin 5	Cluster001
ENSSSCG00000007089	86	ENSSSCG00000007089	ENSSSCT00000007761, ENSSSCT00000046470	17:26381720-26395191:+1	mitochondrial genome maintenance exonuclease 1	Cluster001
ENSSSCG00000007322	164	ENSSSCG00000007322	ENSSSCT00000008012, ENSSSCT00000038533, ENSSSCT00000038712, ENSSSCT00000042701, ENSSSCT00000053725	17:39905959-39987759:-1	NDRG family member 3	Cluster001
ENSSSCG00000007355	467	ENSSSCG00000007355	ENSSSCT00000008047, ENSSSCT00000029351	17:43710290-43799696:+1	DNA topoisomerase I	Cluster001
ENSSSCG00000007454	459	ENSSSCG00000007454	ENSSSCT00000008158	17:49258553-49337793:-1	zinc finger MYND-type containing 8	Cluster001
ENSSSCG00000007705	328	ENSSSCG00000007705	ENSSSCT00000008448, ENSSSCT00000045099, ENSSSCT00000061936	3:10609857-10633370:+1	POM121 transmembrane nucleoporin C	Cluster001
ENSSSCG00000007789	427	ENSSSCG00000007789	ENSSSCT00000008537, ENSSSCT00000042960	3:17664349-17703088:-1	Snf2 related CREBBP activator protein	Cluster001
ENSSSCG00000007919	264	ENSSSCG00000007919	ENSSSCT00000008679	3:37323421-37340417:-1	ALG1, chitobiosyldiphosphodolichol beta-mannosyltransferase	Cluster001
ENSSSCG00000008236	313	ENSSSCG00000008236	ENSSSCT00000009019	3:59423083-59425282:-1	No Class	Cluster001
ENSSSCG00000008415	134	ENSSSCG00000008415	ENSSSCT00000009215	3:87389835-87501290:+1	ankyrin repeat and SOCS box containing 3	Cluster001
ENSSSCG00000008488	217	ENSSSCG00000008488	ENSSSCT00000009290, ENSSSCT00000023872, ENSSSCT00000047362, ENSSSCT00000054175, ENSSSCT00000056945	3:102215739-102424775:-1	regulator of microtubule dynamics 2	Cluster001
ENSSSCG00000008576	65	ENSSSCG00000008576	ENSSSCT00000009384, ENSSSCT00000038297, ENSSSCT00000048810, ENSSSCT00000054168, ENSSSCT00000057606, ENSSSCT00000065664, ENSSSCT00000066423	3:113229159-113476818:+1	dystrobrevin beta	Cluster001
ENSSSCG00000008974	140	ENSSSCG00000008974	ENSSSCT00000009829, ENSSSCT00000040706, ENSSSCT00000064411	8:71615679-71647671:-1	SDA1 domain containing 1	Cluster001
ENSSSCG00000008981	22	ENSSSCG00000008981	ENSSSCT00000009836, ENSSSCT00000009839, ENSSSCT00000041999, ENSSSCT00000044942, ENSSSCT00000065424	8:71940500-71988112:+1	starch binding domain 1	Cluster001
ENSSSCG00000008990	53	ENSSSCG00000008990	ENSSSCT00000009847, ENSSSCT00000038257, ENSSSCT00000054176	8:73305439-73414563:+1	mitochondrial ribosomal protein L1	Cluster001
ENSSSCG00000009128	3	ENSSSCG00000009128	ENSSSCT00000009996, ENSSSCT00000040840, ENSSSCT00000050287, ENSSSCT00000053218, ENSSSCT00000057782	8:110386781-110505320:-1	family with sequence similarity 241 member A	Cluster001
ENSSSCG00000009208	308	ENSSSCG00000009208	ENSSSCT00000010082, ENSSSCT00000042381, ENSSSCT00000056291, ENSSSCT00000061694	8:130346206-130467316:-1	HECT and RLD domain containing E3 ubiquitin protein ligase 3	Cluster001
ENSSSCG00000009293	441	ENSSSCG00000009293	ENSSSCT00000010181, ENSSSCT00000044951, ENSSSCT00000055071	11:2806680-3047354:-1	spermatogenesis associated 13	Cluster001
ENSSSCG00000009341	23	ENSSSCG00000009341	ENSSSCT00000010237, ENSSSCT00000037915, ENSSSCT00000048618, ENSSSCT00000050581, ENSSSCT00000061265	11:8891335-8997769:-1	NEDD4 binding protein 2 like 2	Cluster001
ENSSSCG00000009374	128	ENSSSCG00000009374	ENSSSCT00000010271	11:15558152-15600875:-1	No Class	Cluster001
ENSSSCG00000009419	557	ENSSSCG00000009419	ENSSSCT00000010321, ENSSSCT00000058368	11:22231683-22267364:-1	GPALPP motifs containing 1	Cluster001
ENSSSCG00000009425	933	ENSSSCG00000009425	ENSSSCT00000010329, ENSSSCT00000037244, ENSSSCT00000052760	11:23143715-23159780:-1	laccase domain containing 1	Cluster001
ENSSSCG00000009430	1040	ENSSSCG00000009430	ENSSSCT00000010337, ENSSSCT00000040111, ENSSSCT00000041854, ENSSSCT00000042913, ENSSSCT00000043134, ENSSSCT00000048214, ENSSSCT00000050516, ENSSSCT00000058773, ENSSSCT00000059793, ENSSSCT00000064995	11:24702159-24752852:-1	A-kinase anchoring protein 11	Cluster001
ENSSSCG00000009534	74	ENSSSCG00000009534	ENSSSCT00000010452, ENSSSCT00000059859, ENSSSCT00000062126	11:71110463-71139605:+1	basic, immunoglobulin-like variable motif containing	Cluster001
ENSSSCG00000009627	21	ENSSSCG00000009627	ENSSSCT00000010553, ENSSSCT00000062029	14:6853069-6857835:+1	No Class	Cluster001
ENSSSCG00000009926	224	ENSSSCG00000009926	ENSSSCT00000010877	14:41061763-41077639:-1	trichoplein keratin filament binding	Cluster001
ENSSSCG00000010006	38	ENSSSCG00000010006	ENSSSCT00000010963, ENSSSCT00000026986, ENSSSCT00000040925, ENSSSCT00000048943, ENSSSCT00000052757, ENSSSCT00000054363	14:47369658-47392873:+1	SEC14 like lipid binding 2	Cluster001
ENSSSCG00000010310	667	ENSSSCG00000010310	ENSSSCT00000011283, ENSSSCT00000047420, ENSSSCT00000052718	14:76525946-76534471:-1	N-deacetylase and N-sulfotransferase 2	Cluster001
ENSSSCG00000010440	1092	ENSSSCG00000010440	ENSSSCT00000011425	14:99929448-100023251:+1	phosphatase and tensin homolog	Cluster001
ENSSSCG00000010541	83	ENSSSCG00000010541	ENSSSCT00000011532	14:110875619-110895002:-1	cytochrome c oxidase assembly protein COX15 homolog	Cluster001
ENSSSCG00000010546	1	ENSSSCG00000010546	ENSSSCT00000011537, ENSSSCT00000047409, ENSSSCT00000049901, ENSSSCT00000052526	14:111234042-111301769:-1	cytochrome P450 2C33	Cluster001
ENSSSCG00000010549	3	ENSSSCG00000010549	ENSSSCT00000047005	14:111253510-111262646:-1	No Class	Cluster001
ENSSSCG00000010685	244	ENSSSCG00000010685	ENSSSCT00000011686, ENSSSCT00000040327, ENSSSCT00000041191, ENSSSCT00000041990, ENSSSCT00000055569, ENSSSCT00000064923	14:129441211-129467150:-1	TIA1 cytotoxic granule associated RNA binding protein like 1	Cluster001
ENSSSCG00000010706	426	ENSSSCG00000010706	ENSSSCT00000033498	6:48018184-48045767:+1	sterile alpha motif domain containing 4B	Cluster001
ENSSSCG00000010893	1	ENSSSCG00000010893	ENSSSCT00000011918, ENSSSCT00000036286, ENSSSCT00000039754, ENSSSCT00000045687, ENSSSCT00000052069, ENSSSCT00000055422, ENSSSCT00000056087, ENSSSCT00000060753, ENSSSCT00000062798, ENSSSCT00000062925	AEMK02000698.1:2468238-2575384:+1	complement factor H	Cluster001
ENSSSCG00000010931	181	ENSSSCG00000010931	ENSSSCT00000011962, ENSSSCT00000011963, ENSSSCT00000059113, ENSSSCT00000062080	10:24868971-24931713:-1	adiponectin receptor 1	Cluster001
ENSSSCG00000010941	1193	ENSSSCG00000010941	ENSSSCT00000011974, ENSSSCT00000042428, ENSSSCT00000049680, ENSSSCT00000052054	10:26110173-26264030:-1	ERCC excision repair 6 like 2	Cluster001
ENSSSCG00000010968	25	ENSSSCG00000010968	ENSSSCT00000012005, ENSSSCT00000032984, ENSSSCT00000033903	10:32130894-32148448:-1	interleukin 11 receptor subunit alpha	Cluster001
ENSSSCG00000011117	408	ENSSSCG00000011117	ENSSSCT00000012166, ENSSSCT00000029333, ENSSSCT00000032194, ENSSSCT00000050826, ENSSSCT00000059021, ENSSSCT00000061084, ENSSSCT00000065261	10:59774505-60105413:+1	UPF2, regulator of nonsense mediated mRNA decay	Cluster001
ENSSSCG00000011236	565	ENSSSCG00000011236	ENSSSCT00000012303, ENSSSCT00000025077, ENSSSCT00000036852, ENSSSCT00000045239, ENSSSCT00000048328, ENSSSCT00000050795, ENSSSCT00000051840, ENSSSCT00000051993, ENSSSCT00000057422, ENSSSCT00000058953	13:19305436-19510887:-1	cytoplasmic linker associated protein 2	Cluster001
ENSSSCG00000011329	756	ENSSSCG00000011329	ENSSSCT00000012405, ENSSSCT00000044231	13:29787430-29846638:-1	coiled-coil domain containing 12	Cluster001
ENSSSCG00000011493	931	ENSSSCG00000011493	ENSSSCT00000012576, ENSSSCT00000040902, ENSSSCT00000042772, ENSSSCT00000045012, ENSSSCT00000048532, ENSSSCT00000059028, ENSSSCT00000064610	13:45391196-45508849:+1	ataxin 7	Cluster001
ENSSSCG00000011632	267	ENSSSCG00000011632	ENSSSCT00000012730, ENSSSCT00000012733, ENSSSCT00000043793, ENSSSCT00000045991, ENSSSCT00000050444, ENSSSCT00000061217, ENSSSCT00000063129	13:73843805-73901085:-1	nephrocystin 3	Cluster001
ENSSSCG00000012102	298	ENSSSCG00000012102	ENSSSCT00000013237, ENSSSCT00000034442, ENSSSCT00000034620, ENSSSCT00000060986	X:5993799-6240242:+1	transducin beta like 1 X-linked	Cluster001
ENSSSCG00000012253	805	ENSSSCG00000012253	ENSSSCT00000035253	X:37168407-37535561:-1	calcium/calmodulin dependent serine protein kinase	Cluster001
ENSSSCG00000012264	446	ENSSSCG00000012264	ENSSSCT00000013411, ENSSSCT00000039214, ENSSSCT00000042539, ENSSSCT00000051467, ENSSSCT00000057216	X:41089601-41118904:+1	zinc finger protein 674	Cluster001
ENSSSCG00000012403	568	ENSSSCG00000012403	ENSSSCT00000013561, ENSSSCT00000032783, ENSSSCT00000034854, ENSSSCT00000035659, ENSSSCT00000037742	X:57520939-57560761:+1	O-linked N-acetylglucosamine (GlcNAc) transferase	Cluster001
ENSSSCG00000012640	133	ENSSSCG00000012640	ENSSSCT00000013821	X:101170504-101178970:+1	No Class	Cluster001
ENSSSCG00000012731	184	ENSSSCG00000012731	ENSSSCT00000013919, ENSSSCT00000047729, ENSSSCT00000054944	X:121575140-121596538:-1	iduronate 2-sulfatase	Cluster001
ENSSSCG00000013155	778	ENSSSCG00000013155	ENSSSCT00000014375, ENSSSCT00000041738, ENSSSCT00000050881	2:12493169-12532428:-1	ZFP91 zinc finger protein	Cluster001
ENSSSCG00000013568	429	ENSSSCG00000013568	ENSSSCT00000014820, ENSSSCT00000037367, ENSSSCT00000042737, ENSSSCT00000045787, ENSSSCT00000047938, ENSSSCT00000056571, ENSSSCT00000059415, ENSSSCT00000060651, ENSSSCT00000063366	2:71651099-71747518:-1	Rho/Rac guanine nucleotide exchange factor 18	Cluster001
ENSSSCG00000013665	1	ENSSSCG00000013665	ENSSSCT00000014929, ENSSSCT00000037204, ENSSSCT00000052304, ENSSSCT00000064148	2:68890390-68921623:+1	complement C3	Cluster001
ENSSSCG00000013715	1018	ENSSSCG00000013715	ENSSSCT00000014980, ENSSSCT00000043253, ENSSSCT00000043841, ENSSSCT00000043900, ENSSSCT00000045265, ENSSSCT00000048932, ENSSSCT00000065087	2:66718077-66853255:+1	zinc finger protein 709-like	Cluster001
ENSSSCG00000013836	494	ENSSSCG00000013836	ENSSSCT00000015114, ENSSSCT00000023483, ENSSSCT00000031594, ENSSSCT00000052356	2:62155428-62182197:+1	WIZ zinc finger	Cluster001
ENSSSCG00000014094	75	ENSSSCG00000014094	ENSSSCT00000015395	2:85890815-85937992:+1	angiogenic factor with G-patch and FHA domains 1	Cluster001
ENSSSCG00000014132	12	ENSSSCG00000014132	ENSSSCT00000015436, ENSSSCT00000060631	2:90697668-90724403:+1	ATPase H+ transporting accessory protein 1 like	Cluster001
ENSSSCG00000014165	915	ENSSSCG00000014165	ENSSSCT00000015474, ENSSSCT00000063761	2:102079675-102163939:-1	tetratricopeptide repeat domain 37	Cluster001
ENSSSCG00000014618	190	ENSSSCG00000014618	ENSSSCT00000015968, ENSSSCT00000044829, ENSSSCT00000056478, ENSSSCT00000060139, ENSSSCT00000063594	9:3018431-3069911:+1	interferon-induced very large GTPase 1-like	Cluster001
ENSSSCG00000014949	476	ENSSSCG00000014949	ENSSSCT00000016308, ENSSSCT00000042245, ENSSSCT00000047839	9:26167401-26215092:+1	mediator complex subunit 17	Cluster001
ENSSSCG00000015473	43	ENSSSCG00000015473	ENSSSCT00000016856	9:113713029-113725847:+1	transmembrane protein 183A	Cluster001
ENSSSCG00000015499	287	ENSSSCG00000015499	ENSSSCT00000016886, ENSSSCT00000023973, ENSSSCT00000053070, ENSSSCT00000059537, ENSSSCT00000060873, ENSSSCT00000062007, ENSSSCT00000063552, ENSSSCT00000066062	9:116402336-117060053:+1	RAB GTPase activating protein 1 like	Cluster001
ENSSSCG00000015645	265	ENSSSCG00000015645	ENSSSCT00000017041, ENSSSCT00000029330, ENSSSCT00000056921, ENSSSCT00000063954, ENSSSCT00000065243	9:66837804-67117315:+1	SLIT-ROBO Rho GTPase activating protein 2	Cluster001
ENSSSCG00000015814	47	ENSSSCG00000015814	ENSSSCT00000017222, ENSSSCT00000042784, ENSSSCT00000046225, ENSSSCT00000047207, ENSSSCT00000050568, ENSSSCT00000052123, ENSSSCT00000057125, ENSSSCT00000057340, ENSSSCT00000059263, ENSSSCT00000059514	15:47753070-47861206:-1	transforming acidic coiled-coil containing protein 1	Cluster001
ENSSSCG00000016085	34	ENSSSCG00000016085	ENSSSCT00000017513, ENSSSCT00000053322, ENSSSCT00000055271	15:103454997-103494700:-1	formiminotransferase N-terminal subdomain-containing protein-like	Cluster001
ENSSSCG00000016211	127	ENSSSCG00000016211	ENSSSCT00000017652, ENSSSCT00000039302, ENSSSCT00000041813, ENSSSCT00000042499, ENSSSCT00000057223, ENSSSCT00000064463, ENSSSCT00000064959	15:121254367-121265569:-1	autophagy related 9A	Cluster001
ENSSSCG00000016212	33	ENSSSCG00000016212	ENSSSCT00000017653	15:121265781-121273806:+1	ankyrin repeat and zinc finger domain containing 1	Cluster001
ENSSSCG00000016464	604	ENSSSCG00000016464	ENSSSCT00000017927, ENSSSCT00000042552	18:6946435-6966047:-1	caspase 2	Cluster001
ENSSSCG00000016509	134	ENSSSCG00000016509	ENSSSCT00000017974, ENSSSCT00000047032, ENSSSCT00000052365, ENSSSCT00000052423, ENSSSCT00000056034, ENSSSCT00000061653	18:10270429-10332784:-1	putative RNA-binding protein Luc7-like 2	Cluster001
ENSSSCG00000016949	43	ENSSSCG00000016949	ENSSSCT00000018457, ENSSSCT00000042197, ENSSSCT00000044892, ENSSSCT00000047180, ENSSSCT00000059313, ENSSSCT00000063365	16:44146292-44185340:+1	trafficking protein particle complex 13	Cluster001
ENSSSCG00000017146	446	ENSSSCG00000017146	ENSSSCT00000018666, ENSSSCT00000018668, ENSSSCT00000022376, ENSSSCT00000026345, ENSSSCT00000038440, ENSSSCT00000041462, ENSSSCT00000048595	12:2087484-2212102:-1	No Class	Cluster001
ENSSSCG00000017248	23	ENSSSCG00000017248	ENSSSCT00000018777, ENSSSCT00000038867, ENSSSCT00000043300, ENSSSCT00000058680	12:7743941-7760504:-1	component of oligomeric golgi complex 1	Cluster001
ENSSSCG00000017352	34	ENSSSCG00000017352	ENSSSCT00000018890	12:18639586-18649729:+1	coiled-coil domain containing 43	Cluster001
ENSSSCG00000017555	148	ENSSSCG00000017555	ENSSSCT00000019110, ENSSSCT00000036936, ENSSSCT00000057936	12:27004913-27032924:+1	LUC7 like 3 pre-mRNA splicing factor	Cluster001
ENSSSCG00000017626	601	ENSSSCG00000017626	ENSSSCT00000019188, ENSSSCT00000043811, ENSSSCT00000048013, ENSSSCT00000049897	12:34275271-34282162:-1	serine and arginine rich splicing factor 1	Cluster001
ENSSSCG00000017640	72	ENSSSCG00000017640	ENSSSCT00000034504	12:34631674-34694784:-1	ring finger protein 43	Cluster001
ENSSSCG00000017670	32	ENSSSCG00000017670	ENSSSCT00000019234	12:36111579-36160383:+1	ribosomal protein S6 kinase B1	Cluster001
ENSSSCG00000017699	53	ENSSSCG00000017699	ENSSSCT00000019265	12:39484669-39485165:+1	No Class	Cluster001
ENSSSCG00000017783	106	ENSSSCG00000017783	ENSSSCT00000019355, ENSSSCT00000023408, ENSSSCT00000040344, ENSSSCT00000045327	12:45332229-45396730:-1	No Class	Cluster001
ENSSSCG00000017864	136	ENSSSCG00000017864	ENSSSCT00000019440	12:49713228-49732287:-1	sedoheptulokinase	Cluster001
ENSSSCG00000017987	619	ENSSSCG00000017987	ENSSSCT00000019573	12:53659574-53698840:-1	No Class	Cluster001
ENSSSCG00000018027	54	ENSSSCG00000018027	ENSSSCT00000019622, ENSSSCT00000042507, ENSSSCT00000056960	12:58873179-58923072:-1	trans-golgi network vesicle protein 23 homolog B	Cluster001
ENSSSCG00000020710	458	ENSSSCG00000020710	ENSSSCT00000025946, ENSSSCT00000060307	6:73202716-73211128:+1	No Class	Cluster001
ENSSSCG00000021041	86	ENSSSCG00000021041	ENSSSCT00000026786, ENSSSCT00000040474, ENSSSCT00000041317	9:66522017-66550523:-1	peptidase M20 domain containing 1	Cluster001
ENSSSCG00000021200	30	ENSSSCG00000021200	ENSSSCT00000013570, ENSSSCT00000027685, ENSSSCT00000047819	X:58208873-58450380:-1	histone deacetylase 8	Cluster001
ENSSSCG00000021314	43	ENSSSCG00000021314	ENSSSCT00000030623	16:72762626-72763531:+1	No Class	Cluster001
ENSSSCG00000021322	572	ENSSSCG00000021322	ENSSSCT00000027404, ENSSSCT00000042462, ENSSSCT00000054095	X:20221414-20275192:+1	zinc finger protein X-linked	Cluster001
ENSSSCG00000021380	516	ENSSSCG00000021380	ENSSSCT00000030409, ENSSSCT00000046083	13:133689758-133747103:+1	UBX domain protein 7	Cluster001
ENSSSCG00000021757	102	ENSSSCG00000021757	ENSSSCT00000014982, ENSSSCT00000052537	2:66564534-66576444:-1	zinc finger protein 709-like	Cluster001
ENSSSCG00000021941	28	ENSSSCG00000021941	ENSSSCT00000008383, ENSSSCT00000024849, ENSSSCT00000063876	3:7920669-7991814:+1	zinc finger with KRAB and SCAN domains 1	Cluster001
ENSSSCG00000021991	30	ENSSSCG00000021991	ENSSSCT00000025887, ENSSSCT00000042989, ENSSSCT00000043462	13:206111353-206127738:+1	NADH:ubiquinone oxidoreductase subunit V3	Cluster001
ENSSSCG00000022176	1	ENSSSCG00000022176	ENSSSCT00000028826, ENSSSCT00000049293, ENSSSCT00000053768	5:63937282-63938381:-1	No Class	Cluster001
ENSSSCG00000022228	166	ENSSSCG00000022228	ENSSSCT00000027062, ENSSSCT00000027770, ENSSSCT00000046399, ENSSSCT00000049464, ENSSSCT00000054537, ENSSSCT00000059321, ENSSSCT00000060799	2:72267344-72286400:-1	No Class	Cluster001
ENSSSCG00000022634	3	ENSSSCG00000022634	ENSSSCT00000030978, ENSSSCT00000047541, ENSSSCT00000051109, ENSSSCT00000051361, ENSSSCT00000056155	2:66480292-66540349:-1	zinc finger protein 709-like	Cluster001
ENSSSCG00000022759	54	ENSSSCG00000022759	ENSSSCT00000029850, ENSSSCT00000063913	9:63757964-63801653:+1	putative dimethylaniline monooxygenase [N-oxide-forming] 6	Cluster001
ENSSSCG00000022773	263	ENSSSCG00000022773	ENSSSCT00000026535	13:24045999-24068424:+1	caspase-15	Cluster001
ENSSSCG00000023126	508	ENSSSCG00000023126	ENSSSCT00000022360, ENSSSCT00000041744, ENSSSCT00000050485, ENSSSCT00000059933, ENSSSCT00000063229	6:71213523-71227711:+1	TAR DNA binding protein	Cluster001
ENSSSCG00000023324	414	ENSSSCG00000023324	ENSSSCT00000030447, ENSSSCT00000041538, ENSSSCT00000055636, ENSSSCT00000063432, ENSSSCT00000066282	9:45743478-45823883:+1	lysine methyltransferase 2A	Cluster001
ENSSSCG00000023467	423	ENSSSCG00000023467	ENSSSCT00000024099, ENSSSCT00000037390	7:46606301-46631020:-1	glutathione S-transferase A4	Cluster001
ENSSSCG00000023643	1	ENSSSCG00000023643	ENSSSCT00000027771, ENSSSCT00000036434	X:15699919-15721019:+1	pyruvate dehydrogenase E1 alpha 1 subunit	Cluster001
ENSSSCG00000023792	231	ENSSSCG00000023792	ENSSSCT00000022304, ENSSSCT00000044973, ENSSSCT00000050309	6:54288367-54304270:+1	small nuclear ribonucleoprotein U1 subunit 70	Cluster001
ENSSSCG00000024163	184	ENSSSCG00000024163	ENSSSCT00000027814, ENSSSCT00000033992, ENSSSCT00000062676	X:57261923-57278916:-1	zinc finger MYM-type containing 3	Cluster001
ENSSSCG00000024477	26	ENSSSCG00000024477	ENSSSCT00000026140	15:32430824-32431563:+1	No Class	Cluster001
ENSSSCG00000024486	175	ENSSSCG00000024486	ENSSSCT00000031247, ENSSSCT00000042749, ENSSSCT00000046572, ENSSSCT00000062728	17:11817942-11902266:+1	hook microtubule tethering protein 3	Cluster001
ENSSSCG00000024618	190	ENSSSCG00000024618	ENSSSCT00000032380	10:19936211-19968960:+1	F-box protein 28	Cluster001
ENSSSCG00000025028	574	ENSSSCG00000025028	ENSSSCT00000029211, ENSSSCT00000037928, ENSSSCT00000054695, ENSSSCT00000056305, ENSSSCT00000057452	X:101399374-101440034:+1	X-linked inhibitor of apoptosis	Cluster001
ENSSSCG00000025281	13	ENSSSCG00000025281	ENSSSCT00000032370	3:26760512-26770324:+1	ADP ribosylation factor like GTPase 6 interacting protein 1	Cluster001
ENSSSCG00000025440	184	ENSSSCG00000025440	ENSSSCT00000027579	6:81566801-81582028:+1	elongin A	Cluster001
ENSSSCG00000025921	221	ENSSSCG00000025921	ENSSSCT00000024417	13:123356438-123365209:-1	transmembrane protein 41A	Cluster001
ENSSSCG00000026354	54	ENSSSCG00000026354	ENSSSCT00000024330, ENSSSCT00000049462, ENSSSCT00000058845, ENSSSCT00000061232	10:48062027-48122227:-1	pre-mRNA processing factor 18	Cluster001
ENSSSCG00000026389	807	ENSSSCG00000026389	ENSSSCT00000024697	7:93908967-93974366:-1	synaptojanin 2 binding protein	Cluster001
ENSSSCG00000026449	998	ENSSSCG00000026449	ENSSSCT00000026209, ENSSSCT00000031638, ENSSSCT00000066055	6:167596104-167642374:-1	lysine demethylase 4A	Cluster001
ENSSSCG00000026498	277	ENSSSCG00000026498	ENSSSCT00000027063, ENSSSCT00000031367, ENSSSCT00000038632, ENSSSCT00000055158, ENSSSCT00000063402	5:22554399-22714591:-1	R3H domain containing 2	Cluster001
ENSSSCG00000026719	366	ENSSSCG00000026719	ENSSSCT00000029447	5:40416335-40423016:-1	ALG10, alpha-1,2-glucosyltransferase	Cluster001
ENSSSCG00000026960	366	ENSSSCG00000026960	ENSSSCT00000028724, ENSSSCT00000040424, ENSSSCT00000040591, ENSSSCT00000043281, ENSSSCT00000053154, ENSSSCT00000054455, ENSSSCT00000054572, ENSSSCT00000064595	1:115219883-115345923:+1	zinc finger protein 280D	Cluster001
ENSSSCG00000027115	671	ENSSSCG00000027115	ENSSSCT00000032456, ENSSSCT00000045081, ENSSSCT00000052748, ENSSSCT00000053799	X:57382500-57466705:+1	TATA-box binding protein associated factor 1	Cluster001
ENSSSCG00000027669	242	ENSSSCG00000027669	ENSSSCT00000024203	15:119952799-119998645:-1	No Class	Cluster001
ENSSSCG00000027718	165	ENSSSCG00000027718	ENSSSCT00000009502, ENSSSCT00000026057, ENSSSCT00000038830, ENSSSCT00000040746, ENSSSCT00000055426	8:1184845-1198526:-1	HAUS augmin like complex subunit 3	Cluster001
ENSSSCG00000027777	111	ENSSSCG00000027777	ENSSSCT00000028670, ENSSSCT00000056595	X:33090783-33232555:+1	proline rich and Gla domain 1	Cluster001
ENSSSCG00000028005	207	ENSSSCG00000028005	ENSSSCT00000030351, ENSSSCT00000048816	14:30468977-30496742:+1	VPS33A, CORVET/HOPS core subunit	Cluster001
ENSSSCG00000028035	450	ENSSSCG00000028035	ENSSSCT00000016643, ENSSSCT00000027953, ENSSSCT00000043139, ENSSSCT00000053173, ENSSSCT00000056885	9:64519072-64555899:+1	zinc finger CCCH-type containing 11A	Cluster001
ENSSSCG00000028097	247	ENSSSCG00000028097	ENSSSCT00000027380, ENSSSCT00000037351, ENSSSCT00000059763, ENSSSCT00000061038	6:165705570-165762415:+1	GC-rich promoter binding protein 1 like 1	Cluster001
ENSSSCG00000028159	57	ENSSSCG00000028159	ENSSSCT00000025390	7:96288803-96319275:+1	DDB1 and CUL4 associated factor 4	Cluster001
ENSSSCG00000028345	707	ENSSSCG00000028345	ENSSSCT00000023762, ENSSSCT00000025281, ENSSSCT00000029648	14:60884782-60905183:-1	zinc finger protein 33B	Cluster001
ENSSSCG00000028464	22	ENSSSCG00000028464	ENSSSCT00000022639, ENSSSCT00000049854	6:12195137-12215751:+1	transmembrane protein 170A	Cluster001
ENSSSCG00000028542	243	ENSSSCG00000028542	ENSSSCT00000030161, ENSSSCT00000040608	2:9034185-9046293:+1	heterogeneous nuclear ribonucleoprotein U like 2	Cluster001
ENSSSCG00000028579	244	ENSSSCG00000028579	ENSSSCT00000028856	2:145912491-145914566:-1	No Class	Cluster001
ENSSSCG00000028633	385	ENSSSCG00000028633	ENSSSCT00000023863, ENSSSCT00000047484, ENSSSCT00000062133	15:59453666-59476537:+1	AMMECR1 like	Cluster001
ENSSSCG00000028663	484	ENSSSCG00000028663	ENSSSCT00000032106	7:96447235-96471315:+1	No Class	Cluster001
ENSSSCG00000028737	7	ENSSSCG00000028737	ENSSSCT00000005040, ENSSSCT00000029412, ENSSSCT00000031114, ENSSSCT00000055085	1:108414360-108515548:-1	ubiquitin specific peptidase 3	Cluster001
ENSSSCG00000028786	299	ENSSSCG00000028786	ENSSSCT00000023904	16:47658162-47688397:+1	general transcription factor IIH subunit 2	Cluster001
ENSSSCG00000029035	347	ENSSSCG00000029035	ENSSSCT00000022409, ENSSSCT00000049029, ENSSSCT00000059728	2:70576977-70605449:-1	zinc finger protein 558	Cluster001
ENSSSCG00000029043	164	ENSSSCG00000029043	ENSSSCT00000023761	9:42203677-42211305:+1	No Class	Cluster001
ENSSSCG00000029261	19	ENSSSCG00000029261	ENSSSCT00000026612	9:121499761-121515954:-1	torsin-1A-interacting protein 2	Cluster001
ENSSSCG00000029630	136	ENSSSCG00000029630	ENSSSCT00000025194	9:3144277-3145597:+1	TATA-box binding protein associated factor 10	Cluster001
ENSSSCG00000030122	67	ENSSSCG00000030122	ENSSSCT00000025446, ENSSSCT00000037093	3:18195452-18202089:-1	HIRA interacting protein 3	Cluster001
ENSSSCG00000030362	144	ENSSSCG00000030362	ENSSSCT00000023701, ENSSSCT00000038229, ENSSSCT00000059549, ENSSSCT00000062856	13:135659354-135784890:-1	No Class	Cluster001
ENSSSCG00000031083	527	ENSSSCG00000031083	ENSSSCT00000054000, ENSSSCT00000062407	6:75459138-75485323:+1	SUZ RNA binding domain containing 1	Cluster001
ENSSSCG00000031255	16	ENSSSCG00000031255	ENSSSCT00000058788	7:20786350-20789462:-1	No Class	Cluster001
ENSSSCG00000031281	508	ENSSSCG00000031281	ENSSSCT00000042282, ENSSSCT00000054915, ENSSSCT00000064252, ENSSSCT00000064373	4:45434596-45671964:-1	No Class	Cluster001
ENSSSCG00000031317	535	ENSSSCG00000031317	ENSSSCT00000060882	10:46868564-46871628:+1	No Class	Cluster001
ENSSSCG00000031385	472	ENSSSCG00000031385	ENSSSCT00000039251	11:6698577-6702494:+1	No Class	Cluster001
ENSSSCG00000031594	154	ENSSSCG00000031594	ENSSSCT00000063117	13:32002660-32007216:-1	nicolin 1	Cluster001
ENSSSCG00000031636	4	ENSSSCG00000031636	ENSSSCT00000040558, ENSSSCT00000041138, ENSSSCT00000044700, ENSSSCT00000048302, ENSSSCT00000049842, ENSSSCT00000058558	8:40157270-40235093:+1	factor interacting with PAPOLA and CPSF1	Cluster001
ENSSSCG00000031664	363	ENSSSCG00000031664	ENSSSCT00000052758	10:13672355-13727708:+1	signal recognition particle 9	Cluster001
ENSSSCG00000031705	318	ENSSSCG00000031705	ENSSSCT00000051198, ENSSSCT00000054250	16:18366313-18416256:-1	Golgi phosphoprotein 3	Cluster001
ENSSSCG00000031722	273	ENSSSCG00000031722	ENSSSCT00000054447	5:21076909-21078789:+1	olfactory receptor 2AP1-like	Cluster001
ENSSSCG00000031754	405	ENSSSCG00000031754	ENSSSCT00000057919	17:22592121-22593299:+1	No Class	Cluster001
ENSSSCG00000031768	313	ENSSSCG00000031768	ENSSSCT00000061824	AEMK02000682.1:996130-1007572:-1	No Class	Cluster001
ENSSSCG00000031830	551	ENSSSCG00000031830	ENSSSCT00000036013, ENSSSCT00000036673	15:120008245-120049351:-1	No Class	Cluster001
ENSSSCG00000031871	589	ENSSSCG00000031871	ENSSSCT00000043918, ENSSSCT00000064834	14:7565612-7604471:-1	ectonucleoside triphosphate diphosphohydrolase 4	Cluster001
ENSSSCG00000031951	279	ENSSSCG00000031951	ENSSSCT00000039855	15:32172618-32178103:+1	No Class	Cluster001
ENSSSCG00000032046	589	ENSSSCG00000032046	ENSSSCT00000029959, ENSSSCT00000049542, ENSSSCT00000052122, ENSSSCT00000052524	11:71141823-71197623:+1	ERCC excision repair 5, endonuclease	Cluster001
ENSSSCG00000032056	597	ENSSSCG00000032056	ENSSSCT00000057186	3:7427414-7441587:-1	MPV17 mitochondrial inner membrane protein like	Cluster001
ENSSSCG00000032119	35	ENSSSCG00000032119	ENSSSCT00000040704, ENSSSCT00000044823	3:16584311-16621980:-1	CGRP receptor component	Cluster001
ENSSSCG00000032311	7	ENSSSCG00000032311	ENSSSCT00000017585, ENSSSCT00000048863	15:112723344-112745892:+1	ribulose-5-phosphate-3-epimerase	Cluster001
ENSSSCG00000032418	141	ENSSSCG00000032418	ENSSSCT00000040305	16:28108424-28108925:-1	No Class	Cluster001
ENSSSCG00000032422	9	ENSSSCG00000032422	ENSSSCT00000056898	18:6632983-6719123:+1	TRPM8 channel-associated factor 2-like	Cluster001
ENSSSCG00000032450	96	ENSSSCG00000032450	ENSSSCT00000050331	12:44271412-44289645:-1	LYR motif containing 9	Cluster001
ENSSSCG00000032554	274	ENSSSCG00000032554	ENSSSCT00000065547	1:238641670-238642785:-1	solute carrier family 25 member 51	Cluster001
ENSSSCG00000032802	334	ENSSSCG00000032802	ENSSSCT00000045521	2:1487637-1488655:+1	No Class	Cluster001
ENSSSCG00000032855	22	ENSSSCG00000032855	ENSSSCT00000064683	X:80760631-80764515:+1	No Class	Cluster001
ENSSSCG00000032942	187	ENSSSCG00000032942	ENSSSCT00000047291	16:250211-322054:-1	death associated protein	Cluster001
ENSSSCG00000032975	403	ENSSSCG00000032975	ENSSSCT00000062991	14:82099487-82100569:-1	No Class	Cluster001
ENSSSCG00000032984	286	ENSSSCG00000032984	ENSSSCT00000043135, ENSSSCT00000044804, ENSSSCT00000050418, ENSSSCT00000053844, ENSSSCT00000056798	10:48177620-48265352:+1	BEN domain containing 7	Cluster001
ENSSSCG00000033037	153	ENSSSCG00000033037	ENSSSCT00000060539, ENSSSCT00000063295	14:7665016-7707213:+1	solute carrier family 25 member 37	Cluster001
ENSSSCG00000033048	297	ENSSSCG00000033048	ENSSSCT00000041864	AEMK02000453.1:71980-73381:+1	No Class	Cluster001
ENSSSCG00000033271	148	ENSSSCG00000033271	ENSSSCT00000058444	9:51337178-51338098:+1	No Class	Cluster001
ENSSSCG00000033287	338	ENSSSCG00000033287	ENSSSCT00000052393	15:136748675-136749714:-1	No Class	Cluster001
ENSSSCG00000033328	175	ENSSSCG00000033328	ENSSSCT00000060639	16:19984509-19987123:+1	No Class	Cluster001
ENSSSCG00000033338	21	ENSSSCG00000033338	ENSSSCT00000043928	4:100700297-100702788:-1	No Class	Cluster001
ENSSSCG00000033340	430	ENSSSCG00000033340	ENSSSCT00000046485, ENSSSCT00000048174, ENSSSCT00000056336, ENSSSCT00000059195, ENSSSCT00000063394, ENSSSCT00000063720, ENSSSCT00000064168	6:61558393-61643907:+1	zinc finger protein 264-like	Cluster001
ENSSSCG00000033388	86	ENSSSCG00000033388	ENSSSCT00000039679, ENSSSCT00000051962, ENSSSCT00000063791	2:66449007-66499957:-1	No Class	Cluster001
ENSSSCG00000033422	101	ENSSSCG00000033422	ENSSSCT00000041050	13:34949577-35017827:-1	store-operated calcium entry regulator STIMATE	Cluster001
ENSSSCG00000033457	136	ENSSSCG00000033457	ENSSSCT00000057909	12:39591380-39599572:+1	C-C motif chemokine 23	Cluster001
ENSSSCG00000033464	199	ENSSSCG00000033464	ENSSSCT00000051405	8:67304325-67305962:+1	No Class	Cluster001
ENSSSCG00000033472	41	ENSSSCG00000033472	ENSSSCT00000059767	1:129131216-129131431:-1	No Class	Cluster001
ENSSSCG00000033555	91	ENSSSCG00000033555	ENSSSCT00000051673	7:113797561-113800875:+1	No Class	Cluster001
ENSSSCG00000033601	837	ENSSSCG00000033601	ENSSSCT00000054649	6:62205214-62230947:-1	zinc finger protein 211-like	Cluster001
ENSSSCG00000033619	206	ENSSSCG00000033619	ENSSSCT00000048760	1:33969358-34995108:-1	No Class	Cluster001
ENSSSCG00000033645	394	ENSSSCG00000033645	ENSSSCT00000062673	4:93177170-93179068:+1	No Class	Cluster001
ENSSSCG00000033648	142	ENSSSCG00000033648	ENSSSCT00000036995, ENSSSCT00000041867, ENSSSCT00000043602, ENSSSCT00000046540, ENSSSCT00000047264, ENSSSCT00000055733, ENSSSCT00000058848, ENSSSCT00000065712	3:4362809-4390360:+1	zinc finger protein 300-like	Cluster001
ENSSSCG00000033746	450	ENSSSCG00000033746	ENSSSCT00000057510	8:43921204-43922117:+1	No Class	Cluster001
ENSSSCG00000033766	165	ENSSSCG00000033766	ENSSSCT00000044390	5:42566351-42576030:-1	electron transfer flavoprotein subunit beta lysine methyltransferase	Cluster001
ENSSSCG00000033792	276	ENSSSCG00000033792	ENSSSCT00000037401, ENSSSCT00000043512	3:41140558-41160077:-1	RAB40C, member RAS oncogene family	Cluster001
ENSSSCG00000033816	677	ENSSSCG00000033816	ENSSSCT00000055150, ENSSSCT00000056514	2:68662403-68677621:-1	zinc finger protein 177-like	Cluster001
ENSSSCG00000033817	63	ENSSSCG00000033817	ENSSSCT00000053058	5:45545283-45548262:-1	No Class	Cluster001
ENSSSCG00000033819	1	ENSSSCG00000033819	ENSSSCT00000045101, ENSSSCT00000048100, ENSSSCT00000066150	12:50709230-50728738:-1	chromosome 12 C17orf100 homolog	Cluster001
ENSSSCG00000034068	361	ENSSSCG00000034068	ENSSSCT00000043800, ENSSSCT00000065988	14:49847140-49863113:-1	No Class	Cluster001
ENSSSCG00000034223	414	ENSSSCG00000034223	ENSSSCT00000064903	3:31466874-31470623:+1	No Class	Cluster001
ENSSSCG00000034275	518	ENSSSCG00000034275	ENSSSCT00000058379	5:1878283-1879601:-1	No Class	Cluster001
ENSSSCG00000034280	5	ENSSSCG00000034280	ENSSSCT00000042415, ENSSSCT00000048188, ENSSSCT00000049359, ENSSSCT00000053780, ENSSSCT00000054210, ENSSSCT00000061266, ENSSSCT00000064472	8:96751303-96856344:-1	La ribonucleoprotein domain family member 1B	Cluster001
ENSSSCG00000034560	1	ENSSSCG00000034560	ENSSSCT00000038347, ENSSSCT00000053860, ENSSSCT00000066097	X:41369159-41379383:+1	No Class	Cluster001
ENSSSCG00000034665	228	ENSSSCG00000034665	ENSSSCT00000055800	13:38542781-38544856:+1	No Class	Cluster001
ENSSSCG00000034681	294	ENSSSCG00000034681	ENSSSCT00000044106	13:32596965-32597161:+1	No Class	Cluster001
ENSSSCG00000034697	568	ENSSSCG00000034697	ENSSSCT00000044870, ENSSSCT00000049025	6:75414932-75458685:-1	No Class	Cluster001
ENSSSCG00000034711	13	ENSSSCG00000034711	ENSSSCT00000062054	13:133625754-133654122:+1	ring finger protein 168	Cluster001
ENSSSCG00000034749	75	ENSSSCG00000034749	ENSSSCT00000006064, ENSSSCT00000063745, ENSSSCT00000065734	1:261228701-261256850:-1	No Class	Cluster001
ENSSSCG00000034750	164	ENSSSCG00000034750	ENSSSCT00000047280	2:89219895-89222849:+1	No Class	Cluster001
ENSSSCG00000034866	324	ENSSSCG00000034866	ENSSSCT00000043669, ENSSSCT00000048555	AEMK02000380.1:8513-65498:-1	transforming acidic coiled-coil-containing protein 1	Cluster001
ENSSSCG00000034985	253	ENSSSCG00000034985	ENSSSCT00000038906	16:66417576-66419750:-1	No Class	Cluster001
ENSSSCG00000035189	353	ENSSSCG00000035189	ENSSSCT00000053856, ENSSSCT00000054504	15:31778585-31790452:-1	transmembrane protein 37	Cluster001
ENSSSCG00000035292	149	ENSSSCG00000035292	ENSSSCT00000046895	6:51346306-51378600:-1	No Class	Cluster001
ENSSSCG00000035380	133	ENSSSCG00000035380	ENSSSCT00000054281	1:252402637-252403776:-1	No Class	Cluster001
ENSSSCG00000035504	113	ENSSSCG00000035504	ENSSSCT00000047543	5:63970550-63977347:-1	No Class	Cluster001
ENSSSCG00000035518	25	ENSSSCG00000035518	ENSSSCT00000056375	3:17660249-17682076:-1	transmembrane protein 265	Cluster001
ENSSSCG00000035547	404	ENSSSCG00000035547	ENSSSCT00000039652	15:16156195-16158044:+1	No Class	Cluster001
ENSSSCG00000035663	5	ENSSSCG00000035663	ENSSSCT00000048644, ENSSSCT00000060124, ENSSSCT00000060462	2:66872672-66890783:-1	zinc finger protein 709-like	Cluster001
ENSSSCG00000035697	453	ENSSSCG00000035697	ENSSSCT00000041567	4:114936589-114940929:-1	No Class	Cluster001
ENSSSCG00000035721	29	ENSSSCG00000035721	ENSSSCT00000060564	11:1539207-1592813:-1	No Class	Cluster001
ENSSSCG00000035734	388	ENSSSCG00000035734	ENSSSCT00000054112	7:66829188-66831228:+1	No Class	Cluster001
ENSSSCG00000035856	614	ENSSSCG00000035856	ENSSSCT00000000204	5:15049830-15070225:-1	No Class	Cluster001
ENSSSCG00000035961	397	ENSSSCG00000035961	ENSSSCT00000051790, ENSSSCT00000056220	13:117363066-117363988:-1	No Class	Cluster001
ENSSSCG00000036083	15	ENSSSCG00000036083	ENSSSCT00000037661, ENSSSCT00000039478, ENSSSCT00000041071, ENSSSCT00000043792, ENSSSCT00000049776, ENSSSCT00000063730	14:102827559-102961858:+1	polycomb group ring finger 5	Cluster001
ENSSSCG00000036115	54	ENSSSCG00000036115	ENSSSCT00000039838, ENSSSCT00000046520	3:74004615-74068172:+1	protein phosphatase 3 regulatory subunit B, alpha	Cluster001
ENSSSCG00000036128	207	ENSSSCG00000036128	ENSSSCT00000041101	AEMK02000698.1:2010559-2012577:+1	No Class	Cluster001
ENSSSCG00000036197	5	ENSSSCG00000036197	ENSSSCT00000066192	3:107062879-107064180:+1	No Class	Cluster001
ENSSSCG00000036227	262	ENSSSCG00000036227	ENSSSCT00000047534	13:29479280-29484683:+1	No Class	Cluster001
ENSSSCG00000036242	197	ENSSSCG00000036242	ENSSSCT00000059074	5:19788077-19790371:-1	No Class	Cluster001
ENSSSCG00000036442	238	ENSSSCG00000036442	ENSSSCT00000061061	1:146511071-146515922:+1	No Class	Cluster001
ENSSSCG00000036451	37	ENSSSCG00000036451	ENSSSCT00000053859	6:95313041-95313295:+1	No Class	Cluster001
ENSSSCG00000036688	2	ENSSSCG00000036688	ENSSSCT00000052827, ENSSSCT00000056643, ENSSSCT00000062727	2:79670434-79690792:+1	zinc finger protein 354A	Cluster001
ENSSSCG00000036978	1	ENSSSCG00000036978	ENSSSCT00000057857	Y:2068697-2069851:+1	No Class	Cluster001
ENSSSCG00000036998	584	ENSSSCG00000036998	ENSSSCT00000053148	6:47643560-47657784:-1	No Class	Cluster001
ENSSSCG00000037083	81	ENSSSCG00000037083	ENSSSCT00000044747	15:13917595-13920739:-1	No Class	Cluster001
ENSSSCG00000037155	23	ENSSSCG00000037155	ENSSSCT00000062783	AEMK02000589.1:133153-134280:-1	No Class	Cluster001
ENSSSCG00000037324	633	ENSSSCG00000037324	ENSSSCT00000056512	17:32594220-32597054:+1	No Class	Cluster001
ENSSSCG00000037426	439	ENSSSCG00000037426	ENSSSCT00000028252, ENSSSCT00000039244, ENSSSCT00000041565, ENSSSCT00000046487, ENSSSCT00000060780	6:58978902-59003867:+1	leukocyte immunoglobulin-like receptor subfamily A member 6	Cluster001
ENSSSCG00000037597	523	ENSSSCG00000037597	ENSSSCT00000037730, ENSSSCT00000043606, ENSSSCT00000047589, ENSSSCT00000051490	5:21365789-21392707:+1	RAB5B, member RAS oncogene family	Cluster001
ENSSSCG00000037655	552	ENSSSCG00000037655	ENSSSCT00000055120, ENSSSCT00000057131, ENSSSCT00000060835	13:189289522-189327500:+1	GA binding protein transcription factor subunit alpha	Cluster001
ENSSSCG00000037664	408	ENSSSCG00000037664	ENSSSCT00000043472	6:82672445-82674046:+1	No Class	Cluster001
ENSSSCG00000037695	224	ENSSSCG00000037695	ENSSSCT00000056680	7:45298705-45299811:+1	No Class	Cluster001
ENSSSCG00000037955	30	ENSSSCG00000037955	ENSSSCT00000038174	9:92323175-92324093:-1	No Class	Cluster001
ENSSSCG00000037963	352	ENSSSCG00000037963	ENSSSCT00000006701, ENSSSCT00000053239	4:42958976-42985459:-1	family with sequence similarity 92 member A	Cluster001
ENSSSCG00000038032	257	ENSSSCG00000038032	ENSSSCT00000037818	13:109605810-109608938:+1	No Class	Cluster001
ENSSSCG00000038120	326	ENSSSCG00000038120	ENSSSCT00000045360, ENSSSCT00000046696	9:131063054-131066123:-1	No Class	Cluster001
ENSSSCG00000038144	304	ENSSSCG00000038144	ENSSSCT00000053451, ENSSSCT00000054903	12:53724925-53781554:-1	No Class	Cluster001
ENSSSCG00000038187	515	ENSSSCG00000038187	ENSSSCT00000061243	9:77509364-77549538:+1	core 1 synthase, glycoprotein-N-acetylgalactosamine 3-beta-galactosyltransferase 1	Cluster001
ENSSSCG00000038235	1	ENSSSCG00000038235	ENSSSCT00000042434	9:121742539-121743904:+1	No Class	Cluster001
ENSSSCG00000038260	506	ENSSSCG00000038260	ENSSSCT00000043173	5:79281586-79288705:+1	No Class	Cluster001
ENSSSCG00000038304	244	ENSSSCG00000038304	ENSSSCT00000014136, ENSSSCT00000053264, ENSSSCT00000053522	2:5745379-5758172:+1	RNA binding motif protein 4B	Cluster001
ENSSSCG00000038372	31	ENSSSCG00000038372	ENSSSCT00000059172	9:41851196-41884736:-1	No Class	Cluster001
ENSSSCG00000038475	3	ENSSSCG00000038475	ENSSSCT00000044916, ENSSSCT00000049717, ENSSSCT00000053793	6:128004528-128030296:+1	glyoxylate/hydroxypyruvate reductase B	Cluster001
ENSSSCG00000038633	385	ENSSSCG00000038633	ENSSSCT00000039717	14:113809345-113845713:+1	BLOC-1 related complex subunit 7	Cluster001
ENSSSCG00000038646	36	ENSSSCG00000038646	ENSSSCT00000040992	10:13444339-13477179:-1	ENAH, actin regulator	Cluster001
ENSSSCG00000038657	237	ENSSSCG00000038657	ENSSSCT00000062258	6:164830750-164858740:+1	ATP synthase mitochondrial F1 complex assembly factor 1	Cluster001
ENSSSCG00000038825	211	ENSSSCG00000038825	ENSSSCT00000036709, ENSSSCT00000040431, ENSSSCT00000042114, ENSSSCT00000046297, ENSSSCT00000051825, ENSSSCT00000051851, ENSSSCT00000052293, ENSSSCT00000053773, ENSSSCT00000054598, ENSSSCT00000059809	6:56448807-56591553:+1	cationic amino acid transporter 3-like	Cluster001
ENSSSCG00000038837	200	ENSSSCG00000038837	ENSSSCT00000048209	Y:3262785-3265791:+1	No Class	Cluster001
ENSSSCG00000038908	33	ENSSSCG00000038908	ENSSSCT00000039027	X:64697402-64718565:-1	No Class	Cluster001
ENSSSCG00000038957	422	ENSSSCG00000038957	ENSSSCT00000045102	4:66932-72480:+1	No Class	Cluster001
ENSSSCG00000039085	368	ENSSSCG00000039085	ENSSSCT00000045633, ENSSSCT00000065830	13:206934972-207013103:+1	trafficking protein particle complex 10	Cluster001
ENSSSCG00000039209	361	ENSSSCG00000039209	ENSSSCT00000043703	15:28834319-28837216:-1	No Class	Cluster001
ENSSSCG00000039214	512	ENSSSCG00000039214	ENSSSCT00000062058	3:43669951-43681452:+1	interleukin 1 beta	Cluster001
ENSSSCG00000039259	318	ENSSSCG00000039259	ENSSSCT00000042591, ENSSSCT00000042709	12:26532917-26559058:-1	leucine-rich repeat-containing protein 37A2-like	Cluster001
ENSSSCG00000039414	244	ENSSSCG00000039414	ENSSSCT00000060102	7:119684157-119689324:-1	No Class	Cluster001
ENSSSCG00000039422	351	ENSSSCG00000039422	ENSSSCT00000040739	7:63394845-63397710:+1	No Class	Cluster001
ENSSSCG00000039473	129	ENSSSCG00000039473	ENSSSCT00000038076, ENSSSCT00000045493, ENSSSCT00000066408	12:37729098-37944048:+1	ubiquitin specific peptidase 32	Cluster001
ENSSSCG00000039688	40	ENSSSCG00000039688	ENSSSCT00000049679	3:114503150-114508440:+1	No Class	Cluster001
ENSSSCG00000039699	126	ENSSSCG00000039699	ENSSSCT00000042044	2:2328524-2332633:+1	mas-related G-protein coupled receptor member X2-like	Cluster001
ENSSSCG00000039736	218	ENSSSCG00000039736	ENSSSCT00000060677	12:4949795-4950630:+1	No Class	Cluster001
ENSSSCG00000039814	417	ENSSSCG00000039814	ENSSSCT00000040298, ENSSSCT00000046864, ENSSSCT00000063416	9:51337486-51538289:-1	No Class	Cluster001
ENSSSCG00000039854	13	ENSSSCG00000039854	ENSSSCT00000043686, ENSSSCT00000046749, ENSSSCT00000059442, ENSSSCT00000061599	4:122232593-122308241:-1	transmembrane protein 56	Cluster001
ENSSSCG00000039913	42	ENSSSCG00000039913	ENSSSCT00000062296	6:59502405-59503050:+1	No Class	Cluster001
ENSSSCG00000039942	17	ENSSSCG00000039942	ENSSSCT00000039253	17:38362528-38365253:+1	No Class	Cluster001
ENSSSCG00000039972	344	ENSSSCG00000039972	ENSSSCT00000044745, ENSSSCT00000062574	1:260868887-260896360:+1	protein CutA homolog	Cluster001
ENSSSCG00000040032	448	ENSSSCG00000040032	ENSSSCT00000047542	5:99297125-99298088:+1	No Class	Cluster001
ENSSSCG00000040141	307	ENSSSCG00000040141	ENSSSCT00000059641	2:40990843-40994349:-1	No Class	Cluster001
ENSSSCG00000040198	8	ENSSSCG00000040198	ENSSSCT00000061982	X:69843622-69847416:+1	No Class	Cluster001
ENSSSCG00000040293	297	ENSSSCG00000040293	ENSSSCT00000061134	8:97928034-97930822:+1	No Class	Cluster001
ENSSSCG00000040357	38	ENSSSCG00000040357	ENSSSCT00000058912	2:51334742-51336726:-1	No Class	Cluster001
ENSSSCG00000040364	47	ENSSSCG00000040364	ENSSSCT00000044972	2:78391518-78395888:+1	No Class	Cluster001
ENSSSCG00000040392	50	ENSSSCG00000040392	ENSSSCT00000058309	17:49320614-49380788:-1	No Class	Cluster001
ENSSSCG00000040433	917	ENSSSCG00000040433	ENSSSCT00000045568, ENSSSCT00000056096, ENSSSCT00000059274	6:57353640-57378192:-1	No Class	Cluster001
ENSSSCG00000040483	6	ENSSSCG00000040483	ENSSSCT00000047981	4:88883858-88884470:-1	No Class	Cluster001
ENSSSCG00000040487	9	ENSSSCG00000040487	ENSSSCT00000061572	2:70175404-70203800:+1	No Class	Cluster001
ENSSSCG00000040558	2	ENSSSCG00000040558	ENSSSCT00000043502	13:40036755-40037121:-1	No Class	Cluster001
ENSSSCG00000040767	198	ENSSSCG00000040767	ENSSSCT00000037266	4:6884182-6888029:+1	No Class	Cluster001
ENSSSCG00000040782	107	ENSSSCG00000040782	ENSSSCT00000057768	4:98779348-98794830:-1	mitochondrial ribosomal protein S21	Cluster001
ENSSSCG00000040828	3	ENSSSCG00000040828	ENSSSCT00000038426, ENSSSCT00000051050, ENSSSCT00000052561	6:57239708-57258115:-1	zinc finger protein 347	Cluster001
ENSSSCG00000040831	266	ENSSSCG00000040831	ENSSSCT00000061219	7:78230003-78262161:+1	No Class	Cluster001
ENSSSCG00000040834	464	ENSSSCG00000040834	ENSSSCT00000037446, ENSSSCT00000042528, ENSSSCT00000048500, ENSSSCT00000062971, ENSSSCT00000062983	14:99801736-99804448:-1	No Class	Cluster001
ENSSSCG00000040911	249	ENSSSCG00000040911	ENSSSCT00000059645	6:108635250-108639038:-1	No Class	Cluster001
ENSSSCG00000040918	237	ENSSSCG00000040918	ENSSSCT00000061187	1:21406937-21409950:+1	No Class	Cluster001
ENSSSCG00000040939	418	ENSSSCG00000040939	ENSSSCT00000055393	1:58775198-58779825:+1	No Class	Cluster001
EOGT	478	ENSSSCG00000011504	ENSSSCT00000012589, XM_021068244	13:50398853-50432555:-1	EGF domain specific O-linked N-acetylglucosamine transferase	Cluster001
EP300	1116	ENSSSCG00000000068	ENSSSCT00000000074, ENSSSCT00000026332, XM_001929213	5:7312262-7373440:-1	E1A binding protein p300	Cluster001
EP400	839	ENSSSCG00000028018	ENSSSCT00000024610, ENSSSCT00000027939, ENSSSCT00000044188, XM_005670513, XM_005670514, XM_005670515, XM_005670516, XM_005670517, XM_005670518, XM_005670519, XM_005670520, XM_005670521, XM_005670522, XM_013982738, XM_013982740, XM_013982741, XM_013982742, XM_021073845, XM_021073847, XM_021073848, XM_021073850, XM_021073851	14:23289583-23396457:-1	E1A binding protein p400	Cluster001
EPB41	136	ENSSSCG00000003586	ENSSSCT00000003981, ENSSSCT00000044788, ENSSSCT00000049714, ENSSSCT00000057769, ENSSSCT00000058921, ENSSSCT00000059361, ENSSSCT00000061820, ENSSSCT00000063540, ENSSSCT00000064363, ENSSSCT00000065249, XM_003127745, XM_005653390, XM_005653391, XM_005653392, XM_005653393, XM_013995826, XM_013995830, XM_013995834, XM_013995845, XM_013995854, XM_013995859, XM_013995878, XM_013995881, XM_013995887, XM_…	6:85842564-86031112:+1	erythrocyte membrane protein band 4.1	Cluster001
EPB41L2	573	ENSSSCG00000004199	ENSSSCT00000004640, ENSSSCT00000024281, ENSSSCT00000037764, ENSSSCT00000040347, ENSSSCT00000040415, ENSSSCT00000042776, ENSSSCT00000043663, ENSSSCT00000050067, ENSSSCT00000050899, ENSSSCT00000065387, XM_021088043, XM_021088047, XM_021088053, XM_021088061, XM_021088067, XM_021088078, XM_021088084, XM_021088093, XM_021088096, XM_021088100, XM_021088106, XM_021088109, XM_021088116, XM_021088125, XM_…	1:32417499-32630639:+1	erythrocyte membrane protein band 4.1 like 2	Cluster001
EPB41L3	256	ENSSSCG00000003687	ENSSSCT00000004085, ENSSSCT00000040550, ENSSSCT00000045386, ENSSSCT00000048903, ENSSSCT00000051996, ENSSSCT00000052265, ENSSSCT00000055354, ENSSSCT00000059999, ENSSSCT00000061160, ENSSSCT00000062655, XM_021096086, XM_021096087, XM_021096088, XM_021096089, XM_021096090, XM_021096091, XM_021096092, XM_021096093, XM_021096094, XM_021096095, XM_021096096, XM_021096097, XM_021096098, XM_021096099, XM_…	6:101420336-101671173:+1	erythrocyte membrane protein band 4.1 like 3	Cluster001
EPB41L4B	55	ENSSSCG00000005446	ENSSSCT00000005990, ENSSSCT00000043475, XM_021067313	1:250229171-250368889:-1	erythrocyte membrane protein band 4.1 like 4B	Cluster001
EPB41L5	252	ENSSSCG00000039185	ENSSSCT00000025582, ENSSSCT00000036810, ENSSSCT00000049249, ENSSSCT00000058948, XM_021075139, XM_021075140, XM_021075141, XM_021075142, XM_021075143	15:31159217-31295897:-1	erythrocyte membrane protein band 4.1 like 5	Cluster001
EPC1	1094	ENSSSCG00000011028	ENSSSCT00000012070, ENSSSCT00000045008, ENSSSCT00000046192, ENSSSCT00000062300, XM_005668099, XM_005668100, XM_013980224, XM_021064807	10:42835287-42946864:-1	enhancer of polycomb homolog 1	Cluster001
EPC2	832	ENSSSCG00000027211	ENSSSCT00000017063, ENSSSCT00000028524, ENSSSCT00000042713, XM_021076082, XM_021076083	15:3417078-3526187:-1	enhancer of polycomb homolog 2	Cluster001
EPHA1	21	ENSSSCG00000016459	ENSSSCT00000017922, XM_003134566	18:6843135-6862568:+1	EPH receptor A1	Cluster001
EPM2AIP1	316	ENSSSCG00000030247	ENSSSCT00000032126, ENSSSCT00000045734	13:21878000-21886204:+1	EPM2A interacting protein 1	Cluster001
EPRS	254	ENSSSCG00000010821	ENSSSCT00000011838, ENSSSCT00000043477, XM_021064314, XM_021064315	10:9579178-9648367:-1	glutamyl-prolyl-tRNA synthetase	Cluster001
EPS15	686	ENSSSCG00000003872	ENSSSCT00000004284, ENSSSCT00000036928, ENSSSCT00000039780, ENSSSCT00000042554, ENSSSCT00000059835, XM_005665438, XM_013999405, XM_013999406, XM_013999407, XM_021096667, XM_021096668, XM_021096669	6:160653848-160792631:+1	epidermal growth factor receptor pathway substrate 15	Cluster001
EPS15L1	327	ENSSSCG00000013857	ENSSSCT00000015136, ENSSSCT00000038060, ENSSSCT00000043318, ENSSSCT00000044940, ENSSSCT00000048158, ENSSSCT00000050043, ENSSSCT00000056256, ENSSSCT00000060167, ENSSSCT00000060258, ENSSSCT00000063483, XM_003123481, XM_005661210, XM_005661213, XM_005661216, XM_013994629, XM_021083586, XM_021083587, XM_021083588, XM_021083589, XM_021083590, XM_021083592, XM_021083593, XM_021083596	2:61139045-61243125:+1	epidermal growth factor receptor pathway substrate 15 like 1	Cluster001
ERAP1	396	ENSSSCG00000014171	ENSSSCT00000034643, XM_021085396	2:103380001-103408759:-1	endoplasmic reticulum aminopeptidase 1	Cluster001
ERBIN	85	ENSSSCG00000016954	ENSSSCT00000018461, ENSSSCT00000018462, ENSSSCT00000035098, ENSSSCT00000050289, ENSSSCT00000054440, ENSSSCT00000056306, ENSSSCT00000057010, ENSSSCT00000060941, XM_013984821, XM_021076788, XM_021076789, XM_021076790, XM_021076791, XM_021076792, XM_021076793, XM_021076794, XM_021076795, XM_021076796, XM_021076797, XM_021076798, XM_021076799, XM_021076800, XM_021076801, XM_021076803, XM_021076804, X…	16:44415164-44533349:+1	erbb2 interacting protein	Cluster001
ERC1	256	ENSSSCG00000000755	ENSSSCT00000000819, ENSSSCT00000039249, ENSSSCT00000047346, ENSSSCT00000048015, ENSSSCT00000058544, XM_005664112, XM_013997893, XM_013997896, XM_013997897, XM_021092970, XM_021092971, XM_021092972, XM_021092973, XM_021092974, XM_021092975, XM_021092976, XM_021092977, XM_021092978, XM_021092979, XM_021092980	5:68223294-68691230:+1	ELKS/RAB6-interacting/CAST family member 1	Cluster001
ERCC2	318	ENSSSCG00000039929	ENSSSCT00000038582, ENSSSCT00000043341, ENSSSCT00000044155, ENSSSCT00000048855, ENSSSCT00000054727, XM_021094545, XM_021094547, XM_021094548	6:51730882-51779624:-1	ERCC excision repair 2, TFIIH core complex helicase subunit	Cluster001
ERCC3	148	ENSSSCG00000015721	ENSSSCT00000017121, ENSSSCT00000041629, ENSSSCT00000043306, ENSSSCT00000063888, XM_003133288	15:25189207-25225979:+1	ERCC excision repair 3, TFIIH core complex helicase subunit	Cluster001
ERCC5	113	.	XM_021065898	.	ERCC excision repair 5, endonuclease	Cluster001
ERCC6	639	ENSSSCG00000010391	ENSSSCT00000011375, XM_021073703	14:90002024-90070439:-1	ERCC excision repair 6, chromatin remodeling factor	Cluster001
ERCC8	4	ENSSSCG00000016934	ENSSSCT00000018442, ENSSSCT00000039701, ENSSSCT00000057189, XM_021077003, XM_021077004	16:39704605-39770315:-1	ERCC excision repair 8, CSA ubiquitin ligase complex subunit	Cluster001
ERG	487	ENSSSCG00000022318	ENSSSCT00000023594, ENSSSCT00000043733, ENSSSCT00000059251, XM_021068468, XM_021068469, XM_021068470, XM_021068471, XM_021068472	13:201996905-202129223:-1	ERG, ETS transcription factor	Cluster001
ERLEC1	104	ENSSSCG00000008414	ENSSSCT00000009214, ENSSSCT00000037232, ENSSSCT00000051288, ENSSSCT00000052448, ENSSSCT00000059391, ENSSSCT00000060358, XM_003125147, XM_003125148, XM_021088231	3:87359155-87390528:-1	endoplasmic reticulum lectin 1	Cluster001
ERLIN2	225	ENSSSCG00000039480	ENSSSCT00000017235, ENSSSCT00000038182, ENSSSCT00000042337, ENSSSCT00000054511, XM_005671782, XM_013984083, XM_021074571	15:48643721-48662613:-1	ER lipid raft associated 2	Cluster001
ERMARD	47	ENSSSCG00000004010	ENSSSCT00000004434, ENSSSCT00000037459, ENSSSCT00000040859, ENSSSCT00000041743, ENSSSCT00000055698, XM_021085572, XM_021085577, XM_021085588, XM_021085596, XM_021085601, XM_021085606, XM_021085609, XM_021085618, XM_021085623, XM_021085627	1:512678-540958:-1	ER membrane associated RNA degradation	Cluster001
ERMP1	379	ENSSSCG00000005207	ENSSSCT00000005739, ENSSSCT00000056828, XM_001924217	1:216312627-216396267:+1	endoplasmic reticulum metallopeptidase 1	Cluster001
ERN1	157	ENSSSCG00000017279	ENSSSCT00000018811, XM_005668695	12:14881893-14959567:+1	endoplasmic reticulum to nucleus signaling 1	Cluster001
ESCO1	75	ENSSSCG00000003700	ENSSSCT00000004099, ENSSSCT00000042993, XM_003127852, XM_021096164, XM_021096165	6:106695847-106789243:-1	establishment of sister chromatid cohesion N-acetyltransferase 1	Cluster001
ESF1	457	ENSSSCG00000007077	ENSSSCT00000007748, XM_001926068	17:22415580-22480697:-1	ESF1 nucleolar pre-rRNA processing protein homolog	Cluster001
ESRP2	905	ENSSSCG00000035227	ENSSSCT00000039065, ENSSSCT00000040417, ENSSSCT00000043494, ENSSSCT00000058356, ENSSSCT00000060046, XM_021094131, XM_021094132, XM_021094133, XM_021094134	6:28802651-28814413:-1	epithelial splicing regulatory protein 2	Cluster001
ETAA1	141	ENSSSCG00000023908	ENSSSCT00000027369, ENSSSCT00000050623, XM_021087430, XM_021087431, XM_021087432, XM_021087433, XM_021087434, XM_021087435	3:74721069-74795623:-1	ETAA1, ATR kinase activator	Cluster001
ETNK1	184	ENSSSCG00000039397	ENSSSCT00000046295, XM_021092211	5:50914827-50970738:-1	ethanolamine kinase 1	Cluster001
ETS1	329	ENSSSCG00000015235	ENSSSCT00000016601, ENSSSCT00000056799, ENSSSCT00000059987, XM_021101985, XM_021101987, XM_021101988, XM_021101989	9:55377266-55512247:-1	ETS proto-oncogene 1, transcription factor	Cluster001
ETV3	177	ENSSSCG00000024970	ENSSSCT00000031985, ENSSSCT00000040392, ENSSSCT00000059346, XM_021089637, XM_021089638	4:92964941-92979103:+1	ETS variant 3	Cluster001
ETV5	116	ENSSSCG00000023229	ENSSSCT00000022991, ENSSSCT00000036978, XM_021068467	13:123873348-123930339:-1	ETS variant 5	Cluster001
EVA1A	2	ENSSSCG00000035958	ENSSSCT00000039996, ENSSSCT00000050083	3:67680774-67734426:+1	eva-1 homolog A, regulator of programmed cell death	Cluster001
EVI5	67	ENSSSCG00000006901	ENSSSCT00000007557, ENSSSCT00000022812, ENSSSCT00000025428, ENSSSCT00000032509, ENSSSCT00000048536, ENSSSCT00000061059, XM_021090208, XM_021090209, XM_021090210, XM_021090211, XM_021090212, XM_021090213, XM_021090214, XM_021090215, XM_021090216, XM_021090217, XM_021090218, XM_021090219, XM_021090221	4:124367736-124600581:+1	ecotropic viral integration site 5	Cluster001
EWSR1	244	ENSSSCG00000009974	ENSSSCT00000010930, ENSSSCT00000042498, ENSSSCT00000052999, ENSSSCT00000059527, ENSSSCT00000064974, XM_005657339, XM_005657340, XM_005657341, XM_005657342, XM_013990377, XM_013990378, XM_021072000, XM_021072001, XM_021072003, XM_021072004, XM_021072005	14:46408687-46442086:+1	EWS RNA binding protein 1	Cluster001
EXOC1	942	ENSSSCG00000023269	ENSSSCT00000024124, ENSSSCT00000031053, ENSSSCT00000038825, ENSSSCT00000043734, ENSSSCT00000054715, ENSSSCT00000055655, ENSSSCT00000060283, ENSSSCT00000062601, XM_003356946, XM_005666702, XM_005666704, XM_005666705, XM_005666706, XM_005666707, XM_013978732, XM_021101339, XM_021101340, XM_021101342, XM_021101343, XM_021101345, XM_021101346, XM_021101348, XM_021101349	8:55189324-55246528:+1	exocyst complex component 1	Cluster001
EXOC2	891	ENSSSCG00000000985	ENSSSCT00000001075, ENSSSCT00000037243, ENSSSCT00000039270, ENSSSCT00000039925, ENSSSCT00000045520, ENSSSCT00000050021, ENSSSCT00000060445, ENSSSCT00000063927, ENSSSCT00000066130, XM_003128146, XM_013988934, XM_013988935, XM_013988936, XM_021100094, XM_021100095, XM_021100096, XM_021100097, XM_021100098, XM_021100099, XM_021100100, XM_021100101, XM_021100102, XM_021100103, XM_021100104, XM_021100…	7:195082-341490:-1	exocyst complex component 2	Cluster001
EXOC3	332	ENSSSCG00000039607	ENSSSCT00000040823, XM_021077064, XM_021077065, XM_021077066	16:79705744-79730277:-1	exocyst complex component 3	Cluster001
EXOC4	413	ENSSSCG00000016543	ENSSSCT00000018013, XM_021078822	18:15109324-15906714:-1	exocyst complex component 4	Cluster001
EXOC5	250	ENSSSCG00000005066	ENSSSCT00000005583, ENSSSCT00000040330, XM_021102546	1:186377519-186430107:-1	exocyst complex component 5	Cluster001
EXOC7	342	ENSSSCG00000017190	ENSSSCT00000018715, ENSSSCT00000041668, ENSSSCT00000057992, XM_003357960, XM_003357961, XM_003357964, XM_005656924, XM_021066601	12:5325073-5356962:+1	exocyst complex component 7	Cluster001
EXOSC7	1150	ENSSSCG00000011300	ENSSSCT00000012371, ENSSSCT00000035976, ENSSSCT00000046856	13:28151111-28209334:+1	exosome component 7	Cluster001
EXPH5	176	ENSSSCG00000015010	ENSSSCT00000016374, ENSSSCT00000053995	9:36886514-36971762:-1	KDEL motif-containing protein 2	Cluster001
EXT1	24	ENSSSCG00000006009	ENSSSCT00000006593, XM_001924980	4:20645038-20935759:+1	exostosin glycosyltransferase 1	Cluster001
EXTL2	75	ENSSSCG00000006861	ENSSSCT00000007514, ENSSSCT00000056184, ENSSSCT00000057849, ENSSSCT00000065082	4:117396593-117420707:+1	exostosin like glycosyltransferase 2	Cluster001
EXTL3	460	ENSSSCG00000009680	ENSSSCT00000010614, ENSSSCT00000047324, ENSSSCT00000047787, ENSSSCT00000064732, XM_021074088, XM_021074089, XM_021074090	14:12437506-12563545:+1	exostosin like glycosyltransferase 3	Cluster001
EYA3	716	ENSSSCG00000003580	ENSSSCT00000003975, ENSSSCT00000024325, ENSSSCT00000038041, ENSSSCT00000052478, XM_021095661	6:85095413-85185861:-1	EYA transcriptional coactivator and phosphatase 3	Cluster001
EZH1	1245	ENSSSCG00000017382	ENSSSCT00000018921	12:20118356-20139419:+1	enhancer of zeste 1 polycomb repressive complex 2 subunit	Cluster001
F3	3	ENSSSCG00000022447	ENSSSCT00000027504, ENSSSCT00000062704, XM_021088682	4:122826644-122840508:+1	coagulation factor III, tissue factor	Cluster001
F8	789	ENSSSCG00000012818	ENSSSCT00000035558	X:125266879-125350651:-1	coagulation factor VIII	Cluster001
FAF2	530	ENSSSCG00000014057	ENSSSCT00000015356, ENSSSCT00000061961, XM_003123660, XM_005661467, XM_005661468	2:81401859-81464849:-1	Fas associated factor family member 2	Cluster001
FAHD1	24	ENSSSCG00000039715	ENSSSCT00000053004, XM_021073219	3:40141132-40141806:-1	fumarylacetoacetate hydrolase domain containing 1	Cluster001
FAM110C	1	ENSSSCG00000032221	ENSSSCT00000055512, XM_021087959	3:132811566-132819553:+1	family with sequence similarity 110 member C	Cluster001
FAM111A	6	ENSSSCG00000033703	ENSSSCT00000051290, ENSSSCT00000057269, XM_021084702	2:12250155-12260985:-1	family with sequence similarity 111 member A	Cluster001
FAM114A1	282	ENSSSCG00000008785	ENSSSCT00000009611, ENSSSCT00000048639, ENSSSCT00000051161, XM_003128921	8:30114602-30274166:+1	family with sequence similarity 114 member A1	Cluster001
FAM114A2	99	ENSSSCG00000017073	ENSSSCT00000018589, ENSSSCT00000032210, XM_013984903, XM_013984904	16:69121537-69159408:+1	family with sequence similarity 114 member A2	Cluster001
FAM117B	232	ENSSSCG00000016114	ENSSSCT00000017545, XM_013984393	15:106183404-106280707:+1	family with sequence similarity 117 member B	Cluster001
FAM120A	1149	ENSSSCG00000008079	ENSSSCT00000008852, ENSSSCT00000044353, ENSSSCT00000062724, XM_021088177, XM_021088178	3:42861403-42976714:+1	constitutive coactivator of PPAR-gamma-like protein 1	Cluster001
FAM120B	1599	ENSSSCG00000029697	ENSSSCT00000026580, ENSSSCT00000038814, ENSSSCT00000041397, ENSSSCT00000042748, ENSSSCT00000047009, ENSSSCT00000047788, ENSSSCT00000055371, ENSSSCT00000063290, XM_021085502, XM_021085506, XM_021085507, XM_021085510, XM_021085516, XM_021085518, XM_021085519, XM_021085520	1:96218-186785:-1	family with sequence similarity 120B	Cluster001
FAM120C	1073	ENSSSCG00000035822	ENSSSCT00000040652, XM_021080777	X:46777923-46904289:-1	family with sequence similarity 120C	Cluster001
FAM122A	485	.	XM_021085089	.	family with sequence similarity 122A	Cluster001
FAM122B	568	ENSSSCG00000012685	ENSSSCT00000013867, ENSSSCT00000031319, ENSSSCT00000039580, ENSSSCT00000043851, XM_013983824, XM_021080305, XM_021080306, XM_021080307, XM_021080308, XM_021080309, XM_021080310, XM_021080311, XM_021080312, XM_021080313, XM_021080314, XM_021080316, XM_021080317, XM_021080319, XM_021080320, XM_021080321, XM_021080322, XM_021080323, XM_021080324, XM_021080325, XM_021080326, XM_021080327, XM_02108032…	X:110593936-110617784:-1	family with sequence similarity 122B	Cluster001
FAM126A	643	ENSSSCG00000015386	ENSSSCT00000016761, ENSSSCT00000022993, XM_005656687, XM_013989579	9:91729060-91821619:-1	family with sequence similarity 126 member A	Cluster001
FAM126B	340	ENSSSCG00000036339	ENSSSCT00000048280, ENSSSCT00000048503, ENSSSCT00000050098, ENSSSCT00000051647, ENSSSCT00000061427	15:104665729-104747617:-1	family with sequence similarity 126 member B	Cluster001
FAM135A	1021	ENSSSCG00000004275	ENSSSCT00000004725, ENSSSCT00000045995, ENSSSCT00000048904, ENSSSCT00000054799, ENSSSCT00000060012, ENSSSCT00000062959, ENSSSCT00000064116, XM_003353241, XM_005659250, XM_013992626, XM_021089377, XM_021089387, XM_021089417, XM_021089429, XM_021089434, XM_021089438	1:50579715-50716186:+1	family with sequence similarity 135 member A	Cluster001
FAM13A	542	.	XM_021100748	.	family with sequence similarity 13 member A	Cluster001
FAM13B	297	ENSSSCG00000029125	ENSSSCT00000029775, ENSSSCT00000038786, ENSSSCT00000041691, ENSSSCT00000043309, ENSSSCT00000043549, ENSSSCT00000046408, ENSSSCT00000046424, ENSSSCT00000047010, XM_021084802, XM_021084803, XM_021084804, XM_021084805, XM_021084806, XM_021084807, XM_021084808, XM_021084809, XM_021084811, XM_021084812, XM_021084813, XM_021084814, XM_021084815, XM_021084816, XM_021084817, XM_021084818, XM_021084819, X…	2:139957613-140073621:-1	family with sequence similarity 13 member B	Cluster001
FAM151B	55	ENSSSCG00000014123	ENSSSCT00000029158, XM_021084494	2:89112321-89144266:+1	family with sequence similarity 151 member B	Cluster001
FAM160B1	685	ENSSSCG00000010652	ENSSSCT00000011651, XM_001929362	14:125158266-125196249:+1	family with sequence similarity 160 member B1	Cluster001
FAM168A	815	ENSSSCG00000039996	ENSSSCT00000044805, ENSSSCT00000046931, ENSSSCT00000057429, ENSSSCT00000059255, ENSSSCT00000061883, XM_013979119, XM_021062474, XM_021062475, XM_021062476, XM_021062477, XM_021062480, XM_021062483	9:7852369-8071752:-1	family with sequence similarity 168 member A	Cluster001
FAM168B	596	ENSSSCG00000033126	ENSSSCT00000054003, ENSSSCT00000056204, ENSSSCT00000057190, XM_021075749, XM_021075750, XM_021075751	15:57375166-57419257:-1	family with sequence similarity 168 member B	Cluster001
FAM171A1	9	ENSSSCG00000011047	ENSSSCT00000012091, ENSSSCT00000041299, ENSSSCT00000043229, ENSSSCT00000062143, ENSSSCT00000062919, ENSSSCT00000063062, ENSSSCT00000065934, XM_021064835	10:46449785-46601078:+1	family with sequence similarity 171 member A1	Cluster001
FAM172A	451	ENSSSCG00000027608	ENSSSCT00000015467, ENSSSCT00000022254, ENSSSCT00000041667, ENSSSCT00000042389, ENSSSCT00000043904, ENSSSCT00000045326, ENSSSCT00000046017, ENSSSCT00000049759, ENSSSCT00000050975, ENSSSCT00000065346, XM_013994983, XM_013994986, XM_013994988, XM_013994989, XM_021085388, XM_021085389, XM_021085390, XM_021085392, XM_021085393	2:100456787-100893668:-1	family with sequence similarity 172 member A	Cluster001
FAM177A1	53	ENSSSCG00000034753	ENSSSCT00000065355, ENSSSCT00000065901, XM_005656298	7:64788933-64808645:-1	family with sequence similarity 177 member A1	Cluster001
FAM185A	863	ENSSSCG00000015414	ENSSSCT00000016789, ENSSSCT00000049275, XM_013979806, XM_021102563, XM_021102564, XM_021102565	9:102919961-102969690:+1	family with sequence similarity 185 member A	Cluster001
FAM192A	27	ENSSSCG00000034414	ENSSSCT00000061444, XM_021093902, XM_021093903, XM_021093905	6:19098096-19154210:-1	family with sequence similarity 192 member A	Cluster001
FAM193B	251	ENSSSCG00000014038	ENSSSCT00000015334, ENSSSCT00000049309, ENSSSCT00000063795	2:80395932-80430071:+1	family with sequence similarity 193 member B	Cluster001
FAM199X	75	ENSSSCG00000012542	ENSSSCT00000013711, ENSSSCT00000033888, ENSSSCT00000040821, XM_003135275, XM_005673785	X:84872313-84969106:+1	family with sequence similarity 199, X-linked	Cluster001
FAM204A	5	.	XM_005671491, XM_005671493, XM_005671494, XM_005671498, XM_021071868	.	family with sequence similarity 204 member A	Cluster001
FAM208A	216	.	XM_003358482, XM_003358484, XM_013981800, XM_021068979	.	family with sequence similarity 208 member A	Cluster001
FAM20B	523	ENSSSCG00000015524	ENSSSCT00000016911, ENSSSCT00000047758, ENSSSCT00000059851, ENSSSCT00000063189, XM_003130339, XM_013979902, XM_013979903, XM_021063733, XM_021063734	9:120809706-120854970:+1	FAM20B, glycosaminoglycan xylosylkinase	Cluster001
FAM20C	225	ENSSSCG00000020813	ENSSSCT00000029086, XM_021085922	3:164188-202150:+1	FAM20C, golgi associated secretory pathway kinase	Cluster001
FAM210A	50	ENSSSCG00000030438	ENSSSCT00000027780, ENSSSCT00000059259, XM_021096018	6:96384381-96393999:+1	family with sequence similarity 210 member A	Cluster001
FAM213A	2	.	XM_005671137, XM_005671138, XM_005671139, XM_005671140, XM_005671141	.	family with sequence similarity 213 member A	Cluster001
FAM219A	233	ENSSSCG00000035455	ENSSSCT00000043440, XM_013980168, XM_013980169, XM_013980170, XM_021064679, XM_021064680, XM_021064681	10:32355737-32419429:+1	family with sequence similarity 219 member A	Cluster001
FAM222B	659	ENSSSCG00000039321	ENSSSCT00000045886, XM_003483072, XM_013989986, XM_021067488	12:44986178-45076178:-1	family with sequence similarity 222 member B	Cluster001
FAM237B	281	ENSSSCG00000031091	ENSSSCT00000063465	9:70434363-70462456:-1	family with sequence similarity 237 member A	Cluster001
FAM3C	20	ENSSSCG00000016616	ENSSSCT00000018090, ENSSSCT00000047128, ENSSSCT00000062708, XM_003134737	18:25569383-25612740:+1	family with sequence similarity 3 member C	Cluster001
FAM45A	237	ENSSSCG00000010680	ENSSSCT00000011681, ENSSSCT00000037025, ENSSSCT00000043840, ENSSSCT00000060975, XM_013983794, XM_013983795, XM_021073438, XM_021073439, XM_021073440, XM_021073441, XM_021073442, XM_021073443	14:129007209-129048194:+1	family with sequence similarity 45 member A	Cluster001
FAM49A	4	ENSSSCG00000008617	ENSSSCT00000009428, ENSSSCT00000050263, XM_003125345, XM_005662738, XM_013996336	3:120967153-121069907:+1	family with sequence similarity 49 member A	Cluster001
FAM50A	480	ENSSSCG00000025303	ENSSSCT00000028600, ENSSSCT00000065476, XM_003360516, XM_005674056, XM_021080750, XM_021080751, XM_021080752	X:124967593-124978088:+1	family with sequence similarity 50 member A	Cluster001
FAM53C	312	ENSSSCG00000021092	ENSSSCT00000029354, ENSSSCT00000030233, ENSSSCT00000038373, ENSSSCT00000046624, XM_005661691	2:140330833-140343208:+1	family with sequence similarity 53 member C	Cluster001
FAM69A	55	.	XM_021090222, XM_021090223, XM_021090224, XM_021090225, XM_021090226, XM_021090227, XM_021090228	.	family with sequence similarity 69 member A	Cluster001
FAM76B	519	ENSSSCG00000014967	ENSSSCT00000016328, XM_003129793, XM_013979298, XM_013979299	9:27790141-27812222:-1	family with sequence similarity 76 member B	Cluster001
FAM8A1	198	ENSSSCG00000001070	ENSSSCT00000001165, XM_003128189, XM_021100215	7:13378152-13390890:+1	family with sequence similarity 8 member A1	Cluster001
FAM91A1	388	ENSSSCG00000024424	ENSSSCT00000027516, ENSSSCT00000043644, ENSSSCT00000044265, ENSSSCT00000053650, ENSSSCT00000057997, XM_003354982	4:15640293-15730317:-1	family with sequence similarity 91 member A1	Cluster001
FAM98A	295	ENSSSCG00000008508	ENSSSCT00000009310, ENSSSCT00000059721, XM_003125249	3:106061565-106081178:+1	family with sequence similarity 98 member A	Cluster001
FAM98B	442	ENSSSCG00000004792	ENSSSCT00000005291, XM_005659764	1:132789894-132819825:-1	family with sequence similarity 98 member B	Cluster001
FAN1	623	ENSSSCG00000004845	ENSSSCT00000005347, ENSSSCT00000041967, ENSSSCT00000043315, ENSSSCT00000044208, ENSSSCT00000050359, ENSSSCT00000051955, ENSSSCT00000055480, XM_003121666, XM_005659803, XM_013993246, XM_013993247, XM_013993248, XM_013993249, XM_021098740, XM_021098743, XM_021098750, XM_021098755, XM_021098761	1:143919697-143961793:-1	FANCD2 and FANCI associated nuclease 1	Cluster001
FANCF	229	ENSSSCG00000037501	ENSSSCT00000062285, XM_005674558	2:36884768-36889624:+1	Fanconi anemia complementation group F	Cluster001
FANCG	38	ENSSSCG00000034874	ENSSSCT00000026457, XM_003121983, XM_013993636	1:235871076-235887939:-1	Fanconi anemia complementation group G	Cluster001
FANCL	8	ENSSSCG00000008394	ENSSSCT00000009191, ENSSSCT00000059199, XM_021088208, XM_021088209, XM_021088210, XM_021088211, XM_021088212	3:83337227-83441284:+1	Fanconi anemia complementation group L	Cluster001
FASTKD1	16	ENSSSCG00000015933	ENSSSCT00000017349, ENSSSCT00000025574, ENSSSCT00000038522, ENSSSCT00000038722, ENSSSCT00000054623, ENSSSCT00000054941, ENSSSCT00000056560, ENSSSCT00000060656, ENSSSCT00000065999	15:75895528-75929510:-1	FAST kinase domains 1	Cluster001
FASTKD3	219	ENSSSCG00000017099	ENSSSCT00000018617, ENSSSCT00000055883, ENSSSCT00000059065, ENSSSCT00000063685, XM_003134149	16:74270912-74295877:+1	FAST kinase domains 3	Cluster001
FAXDC2	10	ENSSSCG00000017068	ENSSSCT00000018583, ENSSSCT00000043025, XM_003134122, XM_005672602, XM_021076709, XM_021076710, XM_021076711	16:68359232-68393030:+1	fatty acid hydroxylase domain containing 2	Cluster001
FBF1	87	ENSSSCG00000017197	ENSSSCT00000018722, ENSSSCT00000043579, ENSSSCT00000057212, XM_021066608	12:5482652-5513098:+1	Fas binding factor 1	Cluster001
FBRS	412	ENSSSCG00000025794	ENSSSCT00000026147, XM_021086415	3:17730786-17742722:-1	fibrosin	Cluster001
FBXL17	532	ENSSSCG00000014190	ENSSSCT00000015504, ENSSSCT00000040936, ENSSSCT00000041259, XM_003123817	2:113297645-113480210:-1	F-box and leucine rich repeat protein 17	Cluster001
FBXL20	331	ENSSSCG00000017506	ENSSSCT00000019059, ENSSSCT00000051396, XM_003482995, XM_013979816, XM_013979820	12:22874161-22967342:+1	F-box and leucine rich repeat protein 20	Cluster001
FBXL3	142	ENSSSCG00000009472	ENSSSCT00000010385, ENSSSCT00000039556, ENSSSCT00000059559, XM_003357868	11:49131434-49151026:-1	F-box and leucine rich repeat protein 3	Cluster001
FBXL5	1	ENSSSCG00000008740	ENSSSCT00000009562, ENSSSCT00000042753, ENSSSCT00000049120, ENSSSCT00000051846, XM_013978532, XM_021101020, XM_021101021	8:10915398-10987372:-1	F-box and leucine rich repeat protein 5	Cluster001
FBXO11	389	ENSSSCG00000029485	ENSSSCT00000028062	3:92696409-92792621:+1	F-box protein 11	Cluster001
FBXO18	2	.	XM_013980327, XM_021065037, XM_021065038, XM_021065039, XM_021065040	.	F-box protein, helicase, 18	Cluster001
FBXO21	341	ENSSSCG00000009858	ENSSSCT00000010806, ENSSSCT00000048207, XM_005657308, XM_013990332, XM_013990333	14:35313602-35354856:+1	F-box protein 21	Cluster001
FBXO25	154	ENSSSCG00000023665	ENSSSCT00000028086, ENSSSCT00000037089, ENSSSCT00000038713, ENSSSCT00000041625, ENSSSCT00000043299, ENSSSCT00000058777, ENSSSCT00000059923, ENSSSCT00000060450, XM_021076213, XM_021076214, XM_021076215, XM_021076216, XM_021076217, XM_021076218, XM_021076219, XM_021076220, XM_021076222, XM_021076224, XM_021076228, XM_021076229, XM_021076230	15:32289183-32409814:+1	F-box protein 25	Cluster001
FBXO3	469	ENSSSCG00000013308	ENSSSCT00000014534, XM_003480711	2:27145774-27184181:+1	F-box protein 3	Cluster001
FBXO34	40	ENSSSCG00000005057	ENSSSCT00000005574, ENSSSCT00000043920, ENSSSCT00000050006, XM_021067261, XM_021067308, XM_021067382, XM_021067448, XM_021067475, XM_021067524, XM_021067582, XM_021067659	1:184599095-184689938:+1	F-box protein 34	Cluster001
FBXO38	262	ENSSSCG00000014427	ENSSSCT00000015769, ENSSSCT00000063603, XM_005661794, XM_013995310	2:149674292-149722865:+1	F-box protein 38	Cluster001
FBXO39	20	ENSSSCG00000017886	ENSSSCT00000019463, ENSSSCT00000019464, ENSSSCT00000046909, XM_005669139, XM_005669140, XM_013981237, XM_021067713	12:50635905-50659642:-1	F-box protein 39	Cluster001
FBXO4	58	ENSSSCG00000016865	ENSSSCT00000018368	16:26707474-26722866:+1	F-box protein 4	Cluster001
FBXO45	115	ENSSSCG00000033030	ENSSSCT00000061566, XM_021070155	13:133548020-133561383:-1	F-box protein 45	Cluster001
FBXO8	30	ENSSSCG00000009702	ENSSSCT00000010637, XM_003132835, XM_021074204	14:15895450-15931699:+1	F-box protein 8	Cluster001
FBXO9	39	ENSSSCG00000002629	ENSSSCT00000002917	7:46723398-46748126:+1	F-box protein 9	Cluster001
FBXW2	531	.	XM_021068123	.	F-box and WD repeat domain containing 2	Cluster001
FBXW7	150	ENSSSCG00000020879	ENSSSCT00000009873, ENSSSCT00000027687, ENSSSCT00000040319, ENSSSCT00000053197, ENSSSCT00000064881, ENSSSCT00000065570, XM_021101500, XM_021101501, XM_021101503, XM_021101504, XM_021101505, XM_021101507, XM_021101508, XM_021101509	8:76482801-76699404:+1	F-box and WD repeat domain containing 7	Cluster001
FCGR2B	62	.	XM_005663157, XM_005663158, XM_005663159, XM_013996818, XM_013996819, XM_013996820, XM_021088750	.	Fc fragment of IgG, low affinity IIb, receptor (CD32)	Cluster001
FCHO2	1069	ENSSSCG00000022661	ENSSSCT00000026067, ENSSSCT00000041247, ENSSSCT00000047233, ENSSSCT00000054977, ENSSSCT00000061003, XM_013994888, XM_021084437, XM_021084438	2:82100554-82246034:+1	FCH domain only 2	Cluster001
FCHSD2	835	ENSSSCG00000014820	ENSSSCT00000016171, ENSSSCT00000016172, ENSSSCT00000036874, ENSSSCT00000045122, ENSSSCT00000050819, ENSSSCT00000052721, ENSSSCT00000054692, ENSSSCT00000056641, ENSSSCT00000058970, XM_021102286, XM_021102287, XM_021102289, XM_021102290, XM_021102292	9:7366522-7619926:-1	FCH and double SH3 domains 2	Cluster001
FEM1A	171	ENSSSCG00000037153	ENSSSCT00000039016	2:74042989-74044983:-1	fem-1 homolog A	Cluster001
FEM1B	257	ENSSSCG00000022419	ENSSSCT00000031923, XM_003121751	1:166162545-166178075:+1	fem-1 homolog B	Cluster001
FERMT2	62	ENSSSCG00000005041	ENSSSCT00000005557, ENSSSCT00000047893, ENSSSCT00000060621, XM_021102060, XM_021102069, XM_021102080, XM_021102091, XM_021102100, XM_021102109, XM_021102113, XM_021102118, XM_021102124, XM_021102125, XM_021102128, XM_021102137	1:182519684-182606869:-1	fermitin family member 2	Cluster001
FGD4	640	ENSSSCG00000000530	ENSSSCT00000000572, ENSSSCT00000033918, ENSSSCT00000035951, ENSSSCT00000036458, ENSSSCT00000039923, ENSSSCT00000051863, ENSSSCT00000064276, XM_021092067, XM_021092070, XM_021092071, XM_021092072, XM_021092074	5:41681453-41879084:-1	FYVE, RhoGEF and PH domain containing 4	Cluster001
FGD6	366	ENSSSCG00000000901	ENSSSCT00000000985, ENSSSCT00000053474, ENSSSCT00000062706, XM_005664248, XM_013998062	5:88104234-88226266:+1	FYVE, RhoGEF and PH domain containing 6	Cluster001
FGFR1OP	613	ENSSSCG00000004023	ENSSSCT00000004448, ENSSSCT00000037518, ENSSSCT00000054266, ENSSSCT00000059456, XM_005654343	1:2093330-2120828:-1	FGFR1 oncogene partner	Cluster001
FGFR1OP2	657	ENSSSCG00000000554	ENSSSCT00000000597, ENSSSCT00000032540, ENSSSCT00000046515, XM_001924597, XM_005664032, XM_013997787, XM_021092166	5:46793137-46824696:-1	FGFR1 oncogene partner 2	Cluster001
FGFR4	47	ENSSSCG00000014047	ENSSSCT00000035375, ENSSSCT00000036577, XM_003123682, XM_013987555	2:80841543-80853791:-1	fibroblast growth factor receptor 4	Cluster001
FIG4	63	ENSSSCG00000004405	ENSSSCT00000004868, ENSSSCT00000031596, ENSSSCT00000047387, XM_021068077, XM_021068153, XM_021068183, XM_021068230	1:75693531-75847515:+1	FIG4 phosphoinositide 5-phosphatase	Cluster001
FIGN	296	ENSSSCG00000034262	ENSSSCT00000057168, XM_005671888	15:70262091-70393957:-1	fidgetin, microtubule severing factor	Cluster001
FKBP14	81	ENSSSCG00000037575	ENSSSCT00000039728, ENSSSCT00000056572, ENSSSCT00000057687, ENSSSCT00000065213	18:42901226-42913609:+1	FKBP prolyl isomerase 14	Cluster001
FKBP15	1072	ENSSSCG00000005477	ENSSSCT00000006023, ENSSSCT00000031937, XM_021067627	1:253804666-253868120:-1	FK506 binding protein 15	Cluster001
FKBP7	62	ENSSSCG00000015999	ENSSSCT00000017420, ENSSSCT00000054936, XM_005657565	15:84168654-84222174:-1	FK506 binding protein 7	Cluster001
FLOT2	451	ENSSSCG00000017777	ENSSSCT00000019349, ENSSSCT00000029155, ENSSSCT00000049547, ENSSSCT00000063241, XM_021067496, XM_021067497, XM_021067498, XM_021067499, XM_021067501	12:45102209-45120502:-1	flotillin 2	Cluster001
FLT1	67	ENSSSCG00000009320	ENSSSCT00000010212, XM_001925740, XM_021065524, XM_021065525, XM_021065526, XM_021065527	11:5619970-5794957:-1	fms related tyrosine kinase 1	Cluster001
FLT4	520	ENSSSCG00000014007	ENSSSCT00000015300, XM_021084312	2:78091031-78113389:+1	fms related tyrosine kinase 4	Cluster001
FLVCR1	79	ENSSSCG00000015590	ENSSSCT00000016983	9:130541635-130570702:-1	feline leukemia virus subgroup C cellular receptor 1	Cluster001
FLVCR2	6	ENSSSCG00000021606	ENSSSCT00000022285, ENSSSCT00000030716	7:98718152-98807859:+1	feline leukemia virus subgroup C cellular receptor family member 2	Cluster001
FMO4	183	ENSSSCG00000015266	ENSSSCT00000016635, ENSSSCT00000047548, XM_021063192	9:63908868-63934982:+1	flavin containing monooxygenase 4	Cluster001
FMR1	820	ENSSSCG00000012727	ENSSSCT00000013914, ENSSSCT00000034989, ENSSSCT00000035645, ENSSSCT00000036178, ENSSSCT00000036460, XM_001925732, XM_003360469, XM_003360470, XM_005673954, XM_005673955, XM_005673956, XM_005673957, XM_005673958, XM_005673959, XM_005673960, XM_005673961, XM_021080769, XM_021080770, XM_021080772	X:120361162-120400388:+1	fragile X mental retardation 1	Cluster001
FN1	125	ENSSSCG00000016174	ENSSSCT00000017610, ENSSSCT00000048029, XM_003133642	15:117658843-117730867:-1	fibronectin 1	Cluster001
FNBP1L	706	ENSSSCG00000006894	ENSSSCT00000007549, ENSSSCT00000050092, ENSSSCT00000054664, ENSSSCT00000063793, XM_005663661, XM_005663662, XM_021090187	4:123674697-123779615:-1	formin binding protein 1 like	Cluster001
FNBP4	609	ENSSSCG00000030610	ENSSSCT00000029478, ENSSSCT00000038094, ENSSSCT00000052525	2:14896175-14932207:+1	formin binding protein 4	Cluster001
FNDC3A	693	ENSSSCG00000022159	ENSSSCT00000026092, ENSSSCT00000040444, ENSSSCT00000047723, ENSSSCT00000054108, ENSSSCT00000056650, XM_021065325, XM_021065326, XM_021065327, XM_021065329	11:18564277-18757869:-1	fibronectin type III domain containing 3A	Cluster001
FNDC3B	245	ENSSSCG00000011752	ENSSSCT00000012863, ENSSSCT00000042601, ENSSSCT00000047159, ENSSSCT00000052905, ENSSSCT00000057229, ENSSSCT00000058242, ENSSSCT00000058388, XM_021069800	13:110586926-110931686:+1	fibronectin type III domain containing 3B	Cluster001
FNIP1	137	ENSSSCG00000014269	ENSSSCT00000015591, ENSSSCT00000030991, ENSSSCT00000060769, XM_021085414, XM_021085415	2:133957553-134093383:-1	folliculin interacting protein 1	Cluster001
FOXJ2	728	ENSSSCG00000039580	ENSSSCT00000052236, XM_021092393	5:63061994-63087701:+1	forkhead box J2	Cluster001
FOXJ3	577	ENSSSCG00000023266	ENSSSCT00000024723, ENSSSCT00000031628, ENSSSCT00000038171, XM_021096927, XM_021096928, XM_021096930, XM_021096932, XM_021096933, XM_021096934, XM_021096936	6:168994463-169135040:+1	forkhead box J3	Cluster001
FOXK2	325	ENSSSCG00000017125	ENSSSCT00000018643, XM_003357920, XM_013989821, XM_021066336	12:561589-615747:-1	forkhead box K2	Cluster001
FOXN2	202	ENSSSCG00000029593	ENSSSCT00000025707, ENSSSCT00000057213, ENSSSCT00000064038, XM_013987897, XM_013987898, XM_021087542	3:92268786-92337180:-1	forkhead box N2	Cluster001
FOXN3	9	ENSSSCG00000002429	ENSSSCT00000002698, ENSSSCT00000039356, ENSSSCT00000049621, ENSSSCT00000054722, ENSSSCT00000056692, XM_021098347, XM_021098349, XM_021098350, XM_021098351, XM_021098352, XM_021098353, XM_021098354, XM_021098355, XM_021098357, XM_021098358, XM_021098359, XM_021098360, XM_021098362, XM_021098363, XM_021098366	7:111036504-111453936:-1	forkhead box N3	Cluster001
FOXO4	307	ENSSSCG00000012399	ENSSSCT00000013557, ENSSSCT00000032851, XM_003135172	X:57131725-57140650:+1	forkhead box O4	Cluster001
FPGT	236	ENSSSCG00000003783	ENSSSCT00000004186	6:138940486-138950366:-1	fucose-1-phosphate guanylyltransferase	Cluster001
FRMD3	599	ENSSSCG00000010962	ENSSSCT00000011999, ENSSSCT00000051323, ENSSSCT00000058521, ENSSSCT00000060006, XM_021064660, XM_021064662, XM_021064663, XM_021064664, XM_021064665, XM_021064666, XM_021064667, XM_021064668	10:31416757-31749639:+1	FERM domain containing 3	Cluster001
FRMD4A	27	ENSSSCG00000011056	ENSSSCT00000012100, ENSSSCT00000041277, ENSSSCT00000051237, ENSSSCT00000057676, ENSSSCT00000062939, XM_021064213, XM_021064214, XM_021064215, XM_021064216, XM_021064217, XM_021064219, XM_021064221, XM_021064222, XM_021064223, XM_021064224, XM_021064226, XM_021064227, XM_021064228	10:47671219-48049633:+1	FERM domain containing 4A	Cluster001
FRS2	1103	ENSSSCG00000000493	ENSSSCT00000000531, ENSSSCT00000040112, ENSSSCT00000044494, ENSSSCT00000052963, ENSSSCT00000055620, ENSSSCT00000061994, XM_021091056, XM_021091059, XM_021091060, XM_021091061, XM_021091062	5:33724546-33852952:+1	fibroblast growth factor receptor substrate 2	Cluster001
FRYL	699	ENSSSCG00000008826	ENSSSCT00000009658, ENSSSCT00000009659, ENSSSCT00000031947, ENSSSCT00000037122, ENSSSCT00000049673, ENSSSCT00000064649, XM_021101174, XM_021101175, XM_021101176, XM_021101178, XM_021101179, XM_021101180, XM_021101181, XM_021101182, XM_021101183, XM_021101184, XM_021101185, XM_021101186, XM_021101187, XM_021101188	8:38397687-38697194:-1	FRY like transcription coactivator	Cluster001
FUBP1	226	.	XM_003127917, XM_005665367, XM_013999331, XM_013999334, XM_013999338, XM_021096426, XM_021096428, XM_021096429, XM_021096430, XM_021096431, XM_021096432, XM_021096433, XM_021096434, XM_021096436, XM_021096437, XM_021096438	.	far upstream element binding protein 1	Cluster001
FUBP3	187	ENSSSCG00000005702	ENSSSCT00000006271, ENSSSCT00000043682, ENSSSCT00000045111, ENSSSCT00000046254, ENSSSCT00000061783, XM_005660520, XM_005660522, XM_013993926, XM_013993931, XM_021076854, XM_021076975, XM_021077116, XM_021077175	1:270652398-270705033:+1	far upstream element binding protein 3	Cluster001
FURIN	192	ENSSSCG00000001817	ENSSSCT00000002036, ENSSSCT00000036994, ENSSSCT00000039839, ENSSSCT00000041599, ENSSSCT00000041939, ENSSSCT00000048292, ENSSSCT00000050479, ENSSSCT00000056563, ENSSSCT00000061674, XM_001929347, XM_005653503, XM_005653506, XM_021098913, XM_021098914, XM_021098915, XM_021098916, XM_021098917, XM_021098918, XM_021098919, XM_021098922, XM_021098923	7:53455629-53472790:+1	furin, paired basic amino acid cleaving enzyme	Cluster001
FUT11	44	ENSSSCG00000035523	ENSSSCT00000065054, XM_001928248	14:76497679-76505767:+1	fucosyltransferase 11	Cluster001
FUT8	163	ENSSSCG00000002283	ENSSSCT00000002542, ENSSSCT00000043782, ENSSSCT00000055552, ENSSSCT00000060503, XM_005666321, XM_005666322, XM_021098290	7:89395634-89692888:+1	fucosyltransferase 8	Cluster001
FXR1	56	ENSSSCG00000011769	ENSSSCT00000012881, ENSSSCT00000027021, ENSSSCT00000027605, ENSSSCT00000053011, ENSSSCT00000056528, XM_003132553, XM_003358694, XM_005670017, XM_021071238, XM_021071239, XM_021071240, XM_021071242, XM_021071243	13:118839335-118900136:+1	FMR1 autosomal homolog 1	Cluster001
FYTTD1	450	ENSSSCG00000027139	ENSSSCT00000031764, ENSSSCT00000050530, XM_003358772, XM_005670139, XM_021070193	13:134363714-134403062:+1	forty-two-three domain containing 1	Cluster001
FZD4	156	ENSSSCG00000014920	ENSSSCT00000033976, XM_005667210	9:20712717-20722403:-1	frizzled class receptor 4	Cluster001
FZD5	183	ENSSSCG00000016140	ENSSSCT00000017573	15:110916008-110921353:-1	frizzled class receptor 5	Cluster001
FZD6	116	ENSSSCG00000006052	ENSSSCT00000006641	4:33811284-33843294:-1	frizzled class receptor 6	Cluster001
G2E3	32	ENSSSCG00000001974	ENSSSCT00000002207, ENSSSCT00000037099, ENSSSCT00000058731, XM_001927793, XM_013989056	7:68852777-68917062:-1	G2/M-phase specific E3 ubiquitin protein ligase	Cluster001
G3BP2	223	ENSSSCG00000022940	ENSSSCT00000026131, ENSSSCT00000037856, ENSSSCT00000046241, ENSSSCT00000047438, ENSSSCT00000049387, ENSSSCT00000052418, ENSSSCT00000058918, ENSSSCT00000058999, ENSSSCT00000063951, XM_003356980, XM_003356981, XM_005666759, XM_013978783, XM_021101451, XM_021101452, XM_021101453	8:71241317-71363479:-1	G3BP stress granule assembly factor 2	Cluster001
GAB1	739	ENSSSCG00000009048	ENSSSCT00000032897, ENSSSCT00000035764, XM_003129177	8:84262195-84390635:-1	GRB2 associated binding protein 1	Cluster001
GABBR1	405	ENSSSCG00000001242	ENSSSCT00000033757, ENSSSCT00000034718, ENSSSCT00000035175, ENSSSCT00000035354, XM_013977570, XM_021097908, XM_021097909, XM_021097910, XM_021097911	7:22548568-22577116:-1	gamma-aminobutyric acid type B receptor subunit 1	Cluster001
GABPB1	96	ENSSSCG00000004645	ENSSSCT00000005130, ENSSSCT00000040971, ENSSSCT00000053221, ENSSSCT00000059948, XM_001928218, XM_003480365, XM_005659620, XM_013993007, XM_021095667, XM_021095672, XM_021095676, XM_021095682, XM_021095701, XM_021095723, XM_021095726	1:121412982-121488366:+1	GA binding protein transcription factor beta subunit 1	Cluster001
GALK2	295	ENSSSCG00000004651	ENSSSCT00000005136, ENSSSCT00000041131, ENSSSCT00000042027, ENSSSCT00000046303, ENSSSCT00000056886, ENSSSCT00000058629, ENSSSCT00000062092, XM_001925554, XM_003121519, XM_005659628, XM_013993027, XM_021073702, XM_021073705, XM_021073712	1:122215882-122526981:-1	galactokinase 2	Cluster001
GALNT1	53	ENSSSCG00000003743	ENSSSCT00000004144, ENSSSCT00000032735, XM_003482057, XM_021096269, XM_021096270	6:119357006-119493897:+1	polypeptide N-acetylgalactosaminyltransferase 1	Cluster001
GALNT10	431	ENSSSCG00000017072	ENSSSCT00000018588, ENSSSCT00000042855, ENSSSCT00000065994, XM_021076942, XM_021076943, XM_021076944, XM_021076945, XM_021076946	16:68723995-68961287:-1	polypeptide N-acetylgalactosaminyltransferase 10	Cluster001
GALT	96	ENSSSCG00000010969	ENSSSCT00000012006, ENSSSCT00000058251, XM_003357717, XM_005668044	10:32151182-32154833:-1	galactose-1-phosphate uridylyltransferase	Cluster001
GANAB	912	ENSSSCG00000030653	ENSSSCT00000023479, ENSSSCT00000052041, ENSSSCT00000054148, ENSSSCT00000058370, ENSSSCT00000064582, XM_005660772, XM_021080661, XM_021080669, XM_021080674	2:9100717-9118394:+1	glucosidase II alpha subunit	Cluster001
GAPVD1	1020	ENSSSCG00000005602	ENSSSCT00000006160, ENSSSCT00000044899, ENSSSCT00000047655, ENSSSCT00000050019, ENSSSCT00000057490, ENSSSCT00000061872, XM_021068628, XM_021068631, XM_021068637, XM_021068642, XM_021068646, XM_021068648, XM_021068659, XM_021068670, XM_021068681, XM_021068692, XM_021068703, XM_021068709, XM_021068720, XM_021068728, XM_021068734, XM_021068736, XM_021068745, XM_021068756, XM_021068765, XM_021068772,…	1:265948072-266028535:+1	GTPase activating protein and VPS9 domains 1	Cluster001
GARNL3	208	ENSSSCG00000005609	ENSSSCT00000006168, ENSSSCT00000028582, ENSSSCT00000038151, XM_005660437, XM_021069215	1:267771636-267923390:+1	GTPase activating Rap/RanGAP domain like 3	Cluster001
GART	336	ENSSSCG00000030677	ENSSSCT00000022788, XM_021070945	13:197132440-197158787:-1	phosphoribosylglycinamide formyltransferase, phosphoribosylglycinamide synthetase, phosphoribosylaminoimidazole synthetase	Cluster001
GATA6	27	ENSSSCG00000003702	ENSSSCT00000004101, ENSSSCT00000037382, XM_005656113, XM_021093576	6:107282849-107314644:+1	GATA binding protein 6	Cluster001
GATAD2B	663	ENSSSCG00000006562	ENSSSCT00000007189, ENSSSCT00000048640, ENSSSCT00000063170, XM_021089803, XM_021089804	4:95766589-95865502:+1	GATA zinc finger domain containing 2B	Cluster001
GATC	1	.	XM_001928504	.	glutamyl-tRNA amidotransferase subunit C	Cluster001
GBA2	698	ENSSSCG00000005319	ENSSSCT00000005858	1:236455240-236468213:-1	glucosylceramidase beta 2	Cluster001
GBF1	1156	ENSSSCG00000010579	ENSSSCT00000011572, XM_003483549	14:113258026-113378912:+1	golgi brefeldin A resistant guanine nucleotide exchange factor 1	Cluster001
GCC1	153	ENSSSCG00000035211	ENSSSCT00000045476, ENSSSCT00000054048	18:20701697-20708051:+1	GRIP and coiled-coil domain containing 1	Cluster001
GCC2	754	ENSSSCG00000008138	ENSSSCT00000008915, ENSSSCT00000060003, XM_003124853	3:47717799-47759042:-1	GRIP and coiled-coil domain containing 2	Cluster001
GCLM	9	ENSSSCG00000037549	ENSSSCT00000061853, XM_001926378	4:123371193-123390129:+1	glutamate-cysteine ligase modifier subunit	Cluster001
GCM1	170	ENSSSCG00000032538	ENSSSCT00000042648, XM_001927486, XM_021098829, XM_021098830	7:46764263-46774528:-1	glial cells missing homolog 1	Cluster001
GCN1	270	ENSSSCG00000009898	ENSSSCT00000010848, ENSSSCT00000061657	14:40151417-40218107:-1	GCN1, eIF2 alpha kinase activator homolog	Cluster001
GDI1	248	ENSSSCG00000030421	ENSSSCT00000027724, ENSSSCT00000037368, ENSSSCT00000060550, ENSSSCT00000064909, ENSSSCT00000064931, XM_003360522	X:124960966-124967289:+1	GDP dissociation inhibitor 1	Cluster001
GFM1	356	ENSSSCG00000025651	ENSSSCT00000028063, ENSSSCT00000037979, XM_003358643, XM_013982167	13:98411158-98458307:+1	G elongation factor mitochondrial 1	Cluster001
GFM2	509	ENSSSCG00000014074	ENSSSCT00000015375, ENSSSCT00000049604, ENSSSCT00000059770, XM_021084448	2:83779427-83843827:-1	G elongation factor mitochondrial 2	Cluster001
GGA3	576	ENSSSCG00000017211	ENSSSCT00000018736, ENSSSCT00000053476, ENSSSCT00000056146, XM_021066652, XM_021066653	12:6051854-6072448:+1	golgi associated, gamma adaptin ear containing, ARF binding protein 3	Cluster001
GGCX	706	ENSSSCG00000027381	ENSSSCT00000031020	3:59202363-59217131:+1	gamma-glutamyl carboxylase	Cluster001
GGNBP2	388	ENSSSCG00000017688	ENSSSCT00000019252, ENSSSCT00000043585, ENSSSCT00000057154, XM_003131703, XM_005669023, XM_005669025, XM_005669026, XM_005669028, XM_005669029, XM_005669030, XM_021067323, XM_021067324, XM_021067325, XM_021067326, XM_021067328, XM_021067329, XM_021067330, XM_021067331, XM_021067332, XM_021067333	12:38074053-38111746:+1	gametogenetin binding protein 2	Cluster001
GGPS1	840	ENSSSCG00000031680	ENSSSCT00000060758	14:55907893-55923989:-1	geranylgeranyl diphosphate synthase 1	Cluster001
GHR	272	ENSSSCG00000016866	ENSSSCT00000018369, ENSSSCT00000038506, ENSSSCT00000049727, ENSSSCT00000062134, ENSSSCT00000065320, XM_013990636, XM_021076567, XM_021076568, XM_021076569, XM_021076570, XM_021076573, XM_021076574, XM_021076575	16:27126352-27421449:+1	growth hormone receptor	Cluster001
GIGYF1	642	ENSSSCG00000007668	ENSSSCT00000008408, ENSSSCT00000026344, ENSSSCT00000030216, XM_013995477, XM_013995478, XM_013995479, XM_013995480, XM_021086238, XM_021086239, XM_021086240, XM_021086241, XM_021086242, XM_021086246, XM_021086247, XM_021086248	3:8584552-8596947:-1	GRB10 interacting GYF protein 1	Cluster001
GIGYF2	711	ENSSSCG00000016291	ENSSSCT00000017740, ENSSSCT00000026011, ENSSSCT00000039204, ENSSSCT00000057947, ENSSSCT00000060359, XM_021075626, XM_021075628, XM_021075629, XM_021075630, XM_021075631, XM_021075632, XM_021075633, XM_021075634	15:133180522-133311516:+1	GRB10 interacting GYF protein 2	Cluster001
GIMAP4	49	.	XM_013990746, XM_021078913	.	GTPase, IMAP family member 4	Cluster001
GIN1	82	ENSSSCG00000025287	ENSSSCT00000024159, ENSSSCT00000041620, ENSSSCT00000061672, XM_013987576, XM_021084586, XM_021084587, XM_021084588	2:108558156-108596782:-1	gypsy retrotransposon integrase 1	Cluster001
GINS4	11	ENSSSCG00000037513	ENSSSCT00000058766, XM_003483876	17:10656814-10670536:+1	GINS complex subunit 4	Cluster001
GIT2	863	ENSSSCG00000009925	ENSSSCT00000010876, ENSSSCT00000028929, ENSSSCT00000037310, ENSSSCT00000038375, ENSSSCT00000040343, ENSSSCT00000054131, ENSSSCT00000059201, ENSSSCT00000063705, XM_003483438, XM_003483439, XM_003483440, XM_003483442, XM_005670718, XM_005670721, XM_013982953, XM_013982955, XM_013982958, XM_013982959, XM_013982960, XM_021073769, XM_021073770, XM_021073772, XM_021073773, XM_021073774, XM_021073775, X…	14:40995727-41051904:+1	GIT ArfGAP 2	Cluster001
GLCE	494	ENSSSCG00000026078	ENSSSCT00000022924, ENSSSCT00000055842	1:167007863-167122188:+1	glucuronic acid epimerase	Cluster001
GLE1	48	ENSSSCG00000005652	ENSSSCT00000006215, ENSSSCT00000049237, XM_003122222	1:268894276-268922750:+1	GLE1, RNA export mediator	Cluster001
GLG1	786	ENSSSCG00000030420	ENSSSCT00000030720, ENSSSCT00000046392, XM_005664351	6:13011888-13160379:+1	golgi glycoprotein 1	Cluster001
GLMN	2	ENSSSCG00000006904	ENSSSCT00000007560, ENSSSCT00000007561, ENSSSCT00000033937, ENSSSCT00000035642, XM_021090232, XM_021090233, XM_021090234, XM_021090235, XM_021090236, XM_021090237	4:124773964-124813323:+1	glomulin, FKBP associated protein	Cluster001
GLO1	32	.	XM_001927957	.	glyoxalase I	Cluster001
GLT1D1	362	ENSSSCG00000033067	ENSSSCT00000043054, XM_021072862	14:25998644-26108986:-1	glycosyltransferase 1 domain containing 1	Cluster001
GLYCTK	183	ENSSSCG00000011432	ENSSSCT00000012512, ENSSSCT00000055057, ENSSSCT00000064581, XM_003132248, XM_005669627, XM_005669628, XM_005669629, XM_013981761, XM_021068884	13:34433400-34440054:+1	glycerate kinase	Cluster001
GLYR1	1125	ENSSSCG00000007931	ENSSSCT00000008693, ENSSSCT00000030382, ENSSSCT00000041735, XM_003354620, XM_013995678	3:37555339-37594080:+1	glyoxylate reductase 1 homolog	Cluster001
GMCL1	7	.	XM_021088403	.	germ cell-less, spermatogenesis associated 1	Cluster001
GMEB1	520	ENSSSCG00000038872	ENSSSCT00000043716, ENSSSCT00000052521, ENSSSCT00000060437, XM_021095680, XM_021095681, XM_021095683, XM_021095684, XM_021095685, XM_021095686, XM_021095687	6:85657523-85701386:+1	glucocorticoid modulatory element binding protein 1	Cluster001
GMPPA	146	ENSSSCG00000023935	ENSSSCT00000031804	15:121507581-121515298:+1	GDP-mannose pyrophosphorylase A	Cluster001
GMPR	32	ENSSSCG00000001064	ENSSSCT00000001159, ENSSSCT00000052138, ENSSSCT00000058969, XM_001929120, XM_021099781	7:12254388-12294555:+1	guanosine monophosphate reductase	Cluster001
GMPR2	103	ENSSSCG00000026947	ENSSSCT00000032063, ENSSSCT00000052193, ENSSSCT00000062537, XM_001928014, XM_021099209, XM_021099212	7:75056745-75070084:-1	guanosine monophosphate reductase 2	Cluster001
GNA12	175	ENSSSCG00000032549	ENSSSCT00000064068, XM_021086011, XM_021086012, XM_021086013, XM_021086014	3:2005472-2105853:-1	G protein subunit alpha 12	Cluster001
GNAI3	289	ENSSSCG00000006824	ENSSSCT00000007475, XM_005663586	4:110527711-110579336:-1	G protein subunit alpha i3	Cluster001
GNAQ	1108	ENSSSCG00000033763	ENSSSCT00000057300	1:230605256-230907674:-1	G protein subunit alpha q	Cluster001
GNAT1	71	.	XM_013981734, XM_021068802, XM_021068803, XM_021068805, XM_021068806	.	G protein subunit alpha transducin 1	Cluster001
GNB4	281	ENSSSCG00000037583	ENSSSCT00000045231, ENSSSCT00000048231, ENSSSCT00000054082, XM_021069860	13:117444978-117523305:-1	G protein subunit beta 4	Cluster001
GNB5	15	ENSSSCG00000004622	ENSSSCT00000005105, ENSSSCT00000024996, ENSSSCT00000050853, XM_001924730	1:119537551-119590822:+1	G protein subunit beta 5	Cluster001
GNE	181	ENSSSCG00000037468	ENSSSCT00000055202, ENSSSCT00000058473, ENSSSCT00000063939, XM_021083986, XM_021083996	1:236998757-237065767:-1	glucosamine (UDP-N-acetyl)-2-epimerase/N-acetylmannosamine kinase	Cluster001
GNPTAB	310	ENSSSCG00000000862	ENSSSCT00000000941, ENSSSCT00000028915, ENSSSCT00000065519, XM_021092662, XM_021092663, XM_021092664, XM_021092665, XM_021092666, XM_021092667, XM_021092668, XM_021092669, XM_021092670, XM_021092671, XM_021092672, XM_021092674, XM_021092675, XM_021092676	5:82361906-82460814:+1	N-acetylglucosamine-1-phosphate transferase alpha and beta subunits	Cluster001
GNRHR	66	.	XM_005666725	.	gonadotropin releasing hormone receptor	Cluster001
GNS	53	ENSSSCG00000023715	ENSSSCT00000032527, ENSSSCT00000037964, ENSSSCT00000059141, ENSSSCT00000063746, ENSSSCT00000064632	5:29128756-29190331:-1	glucosamine (N-acetyl)-6-sulfatase	Cluster001
GOLGA1	738	ENSSSCG00000005597	ENSSSCT00000006155, XM_005654558, XM_013986672, XM_013986679	1:265655021-265705872:-1	golgin A1	Cluster001
GOLGA2	580	.	XM_013993901, XM_021069471, XM_021069479, XM_021069487, XM_021069494, XM_021069501	.	golgin A2	Cluster001
GOLGA3	1089	ENSSSCG00000009733	ENSSSCT00000010671, ENSSSCT00000052298, XM_021073867, XM_021073868, XM_021073869	14:22689335-22738540:+1	golgin A3	Cluster001
GOLGA4	721	ENSSSCG00000011243	ENSSSCT00000012310, XM_005652395	13:22146486-22244300:+1	golgin A4	Cluster001
GOLGA5	449	ENSSSCG00000002455	ENSSSCT00000002725, ENSSSCT00000038603, ENSSSCT00000041936, XM_013989218, XM_021099629	7:114210205-114277813:+1	golgin A5	Cluster001
GOLGA7	215	ENSSSCG00000020715	ENSSSCT00000024125, ENSSSCT00000031458, XM_003134222, XM_005672664, XM_005672665, XM_021077541, XM_021077542, XM_021077543, XM_021077544, XM_021077545	17:10624382-10643837:+1	golgin A7	Cluster001
GOLGB1	851	ENSSSCG00000011882	ENSSSCT00000012998, XM_021070274	13:138771381-138845995:+1	golgin B1	Cluster001
GOLPH3L	492	ENSSSCG00000038558	ENSSSCT00000007286, ENSSSCT00000042128, ENSSSCT00000063670, ENSSSCT00000066042, XM_005663495, XM_005663498, XM_013997188, XM_021089894	4:98470392-98510976:+1	golgi phosphoprotein 3 like	Cluster001
GOPC	572	.	XM_003121241, XM_003121242	.	golgi associated PDZ and coiled-coil motif containing	Cluster001
GORAB	794	ENSSSCG00000006280	ENSSSCT00000006880, XM_003481403, XM_021089423	4:80569860-80590960:-1	golgin, RAB6 interacting	Cluster001
GORASP1	452	ENSSSCG00000034916	ENSSSCT00000040350, ENSSSCT00000044137, XM_003132121, XM_013981478, XM_013981480, XM_021071680	13:23783329-23797538:-1	golgi reassembly stacking protein 1	Cluster001
GORASP2	226	ENSSSCG00000015943	ENSSSCT00000017360, XM_021074828	15:77099001-77130656:+1	golgi reassembly stacking protein 2	Cluster001
GOSR1	954	ENSSSCG00000029262	ENSSSCT00000030283, ENSSSCT00000043406, XM_005669105	12:46541172-46597071:+1	golgi SNAP receptor complex member 1	Cluster001
GOT2	2	ENSSSCG00000032985	ENSSSCT00000041306, ENSSSCT00000045967, ENSSSCT00000062696	6:20407200-20432356:-1	glutamic-oxaloacetic transaminase 2	Cluster001
GPANK1	6	ENSSSCG00000001413	ENSSSCT00000032879, XM_005665781, XM_005665782, XM_013977624, XM_021098085, XM_021098086, XM_021098087, XM_021098088, XM_021098089, XM_021098090, XM_021098091, XM_021098092	7:23777104-23780346:-1	G-patch domain and ankyrin repeats 1	Cluster001
GPATCH1	492	ENSSSCG00000002865	ENSSSCT00000003166, XM_021094288, XM_021094289	6:42895543-42934548:+1	G-patch domain containing 1	Cluster001
GPATCH2	672	ENSSSCG00000027207	ENSSSCT00000025633, ENSSSCT00000039960, ENSSSCT00000044388, XM_021064098, XM_021064099, XM_021064100, XM_021064102, XM_021064104, XM_021064105	10:7615592-7797378:-1	G-patch domain containing 2	Cluster001
GPATCH3	508	ENSSSCG00000003564	ENSSSCT00000003958, ENSSSCT00000063268, XM_003127719	6:84200724-84218773:-1	G-patch domain containing 3	Cluster001
GPKOW	5	ENSSSCG00000012291	ENSSSCT00000013440, ENSSSCT00000035742, ENSSSCT00000047071, XM_003135077, XM_005673606, XM_021080007, XM_021080008, XM_021080009, XM_021080010, XM_021080011, XM_021080012, XM_021080013	X:43177130-43192196:-1	G-patch domain and KOW motifs	Cluster001
GPR1	18	ENSSSCG00000016129	ENSSSCT00000017562, ENSSSCT00000037267, XM_005672112, XM_005672113, XM_013984415, XM_021074585, XM_021074587, XM_021074588, XM_021074589	15:109467078-109521194:-1	G protein-coupled receptor 1	Cluster001
GPR107	1315	ENSSSCG00000038868	ENSSSCT00000056178, ENSSSCT00000056593, ENSSSCT00000064993, XM_021070170, XM_021070180	1:270190305-270255608:+1	G protein-coupled receptor 107	Cluster001
GPR155	56	ENSSSCG00000015965	ENSSSCT00000017384, ENSSSCT00000038330, ENSSSCT00000040091, ENSSSCT00000059864, XM_003133486, XM_013990589	15:80416709-80483021:-1	G protein-coupled receptor 155	Cluster001
GPR180	30	ENSSSCG00000009492	ENSSSCT00000010408, ENSSSCT00000043679, ENSSSCT00000051783, XM_003131046, XM_005653819, XM_021065783, XM_021065784	11:63720012-63753998:+1	G protein-coupled receptor 180	Cluster001
GPR182	109	ENSSSCG00000037701	ENSSSCT00000050217, XM_003126290, XM_021091820	5:22304588-22311028:+1	G protein-coupled receptor 182	Cluster001
GPR39	2	ENSSSCG00000015707	ENSSSCT00000017107, XM_021074555, XM_021074556, XM_021074557	15:19797122-19798143:-1	G protein-coupled receptor 39	Cluster001
GPRC5B	192	ENSSSCG00000007864	ENSSSCT00000008616, ENSSSCT00000049074, XM_021086531	3:25868399-25897626:+1	G protein-coupled receptor class C group 5 member B	Cluster001
GPRC6A	514	ENSSSCG00000036207	ENSSSCT00000052581, XM_021089187	1:44853937-44878393:+1	G protein-coupled receptor class C group 6 member A	Cluster001
GPRIN3	267	ENSSSCG00000039821	ENSSSCT00000043127, XM_021101761	8:129867164-129869489:+1	GPRIN family member 3	Cluster001
GRAMD4	3	ENSSSCG00000031441	ENSSSCT00000051333, ENSSSCT00000065908, XM_021091362, XM_021091363, XM_021091364, XM_021091365, XM_021091366, XM_021091367, XM_021091368, XM_021091369	5:2873428-2947785:-1	GRAM domain containing 4	Cluster001
GRB14	178	ENSSSCG00000015901	ENSSSCT00000017314, ENSSSCT00000041677, ENSSSCT00000046043, ENSSSCT00000061663, XM_021075428	15:71119929-71247449:-1	growth factor receptor bound protein 14	Cluster001
GRIPAP1	632	ENSSSCG00000021106	ENSSSCT00000022581, ENSSSCT00000039231, ENSSSCT00000042173, ENSSSCT00000050347, ENSSSCT00000055456, ENSSSCT00000060913, ENSSSCT00000063936, XM_021080663, XM_021080664, XM_021080665, XM_021080666, XM_021080667	X:43043618-43070669:-1	GRIP1 associated protein 1	Cluster001
GRPEL2	197	ENSSSCG00000014432	ENSSSCT00000015777, ENSSSCT00000049363, XM_021078518, XM_021078521	2:150511112-150518895:+1	GrpE like 2, mitochondrial	Cluster001
GTDC1	137	ENSSSCG00000015670	ENSSSCT00000017069, ENSSSCT00000038661, ENSSSCT00000046993, ENSSSCT00000054970, ENSSSCT00000058484, ENSSSCT00000064065, XM_021074836, XM_021074837, XM_021074838, XM_021074839, XM_021074840, XM_021074841, XM_021074842, XM_021074843, XM_021074844, XM_021074845, XM_021074847, XM_021074848, XM_021074850, XM_021074851, XM_021074852, XM_021074853, XM_021074854, XM_021074855, XM_021074857, XM_021074858,…	15:7736969-8102907:+1	glycosyltransferase like domain containing 1	Cluster001
GTF2A1	790	ENSSSCG00000002411	ENSSSCT00000002680, XM_021099583	7:103963245-104009302:-1	general transcription factor IIA subunit 1	Cluster001
GTF2E1	143	.	XM_021070303, XM_021070304	.	general transcription factor IIE subunit 1	Cluster001
GTF2F1	427	ENSSSCG00000013539	ENSSSCT00000014786, ENSSSCT00000052737, XM_003123111	2:72688008-72700964:+1	general transcription factor IIF subunit 1	Cluster001
GTF2H2	99	.	XM_005672520, XM_013984847	.	general transcription factor IIH subunit 2	Cluster001
GTF2H3	166	ENSSSCG00000009769	ENSSSCT00000010711, ENSSSCT00000046566, ENSSSCT00000056407, XM_001927539, XM_005670580, XM_005670581, XM_021072258, XM_021072260	14:29335582-29355435:-1	general transcription factor IIH subunit 3	Cluster001
GTF2I	1099	ENSSSCG00000007721	ENSSSCT00000008466, ENSSSCT00000030268, ENSSSCT00000031896, ENSSSCT00000052444, XM_005661990, XM_005661991, XM_005661992, XM_005661993, XM_005661994, XM_021086344	3:11656922-11811423:+1	general transcription factor IIi	Cluster001
GTF3C1	734	ENSSSCG00000007815	ENSSSCT00000008564, XM_005662064, XM_005662065	3:19368353-19442659:+1	general transcription factor IIIC subunit 1	Cluster001
GTF3C2	744	ENSSSCG00000032798	ENSSSCT00000037938, ENSSSCT00000047915, ENSSSCT00000062628, XM_021087690	3:111793624-111820574:+1	general transcription factor IIIC subunit 2	Cluster001
GTF3C3	777	ENSSSCG00000016070	ENSSSCT00000017496, XM_001925846, XM_013982275	15:100667319-100701708:-1	general transcription factor IIIC subunit 3	Cluster001
GTF3C4	87	ENSSSCG00000005731	ENSSSCT00000006302, ENSSSCT00000060118, XM_001929441	1:272454487-272479965:+1	general transcription factor IIIC subunit 4	Cluster001
GTPBP1	924	ENSSSCG00000000095	ENSSSCT00000000101, ENSSSCT00000029543, ENSSSCT00000049712, ENSSSCT00000060163, ENSSSCT00000062626, XM_005655491, XM_013988196, XM_021091480, XM_021091481, XM_021091482, XM_021091483, XM_021091484	5:9247203-9322171:-1	GTP binding protein 1	Cluster001
GTPBP8	475	ENSSSCG00000036952	ENSSSCT00000013048, ENSSSCT00000045292, XM_003132676, XM_005670222, XM_013982453, XM_013982454, XM_013982455	13:146909260-146932906:-1	GTP binding protein 8 (putative)	Cluster001
GUCD1	232	ENSSSCG00000010059	ENSSSCT00000011020, ENSSSCT00000042062, ENSSSCT00000048315, ENSSSCT00000054121, XM_005670881, XM_013983107	14:49572096-49585748:-1	guanylyl cyclase domain containing 1	Cluster001
GUF1	43	ENSSSCG00000008807	ENSSSCT00000009637, ENSSSCT00000048495, XM_003128951, XM_013978641, XM_021101163	8:35167843-35192684:+1	GUF1 homolog, GTPase	Cluster001
H1F0	153	ENSSSCG00000039348	ENSSSCT00000050486	5:10040263-10040847:-1	histone H1.0	Cluster001
H6PD	342	ENSSSCG00000034502	ENSSSCT00000044756, ENSSSCT00000044980, XM_021095286, XM_021095287, XM_021095288	6:69666378-69700298:+1	hexose-6-phosphate dehydrogenase/glucose 1-dehydrogenase	Cluster001
HACD3	213	ENSSSCG00000004935	ENSSSCT00000005446, XM_003121729	1:163525861-163565735:+1	3-hydroxyacyl-CoA dehydratase 3	Cluster001
HAPLN4	323	ENSSSCG00000034887	ENSSSCT00000050269, XM_021083436, XM_021083437	2:58617322-58634450:+1	hyaluronan and proteoglycan link protein 4	Cluster001
HARS2	34	ENSSSCG00000014376	ENSSSCT00000015706, ENSSSCT00000042321, ENSSSCT00000064703	2:142401284-142417004:+1	probable histidine--tRNA ligase, mitochondrial	Cluster001
HAUS5	67	ENSSSCG00000002904	ENSSSCT00000003209, ENSSSCT00000040757, ENSSSCT00000048977, ENSSSCT00000065863, XM_003127064, XM_021097141	6:45057547-45071611:+1	HAUS augmin like complex subunit 5	Cluster001
HAUS6	607	ENSSSCG00000005173	ENSSSCT00000005703, XM_001928749, XM_013993527	1:203720256-203771228:+1	HAUS augmin like complex subunit 6	Cluster001
HBS1L	445	ENSSSCG00000004169	ENSSSCT00000004608, ENSSSCT00000038230, ENSSSCT00000038791, ENSSSCT00000048916, ENSSSCT00000060427, ENSSSCT00000061209, XM_013988059, XM_021087595, XM_021087600, XM_021087605	1:28968844-29055581:+1	HBS1 like translational GTPase	Cluster001
HCFC1	352	ENSSSCG00000012793	ENSSSCT00000013985, ENSSSCT00000036250, XM_003135485	X:124674913-124693171:-1	host cell factor C1	Cluster001
HCFC2	1103	ENSSSCG00000000846	ENSSSCT00000000923, ENSSSCT00000051495, XM_003126644	5:80368244-80409786:-1	host cell factor C2	Cluster001
HDAC1	811	ENSSSCG00000003613	ENSSSCT00000004008, ENSSSCT00000004009, ENSSSCT00000029863, XM_013999116	6:88749193-88786905:+1	histone deacetylase 1	Cluster001
HDAC11	108	ENSSSCG00000028031	ENSSSCT00000012705, ENSSSCT00000024978, XM_021069385	13:70860650-70879856:-1	histone deacetylase 11	Cluster001
HDAC2	19	ENSSSCG00000004432	ENSSSCT00000004897, XM_001925318	1:79866670-79901587:-1	histone deacetylase 2	Cluster001
HDAC3	216	ENSSSCG00000014388	ENSSSCT00000015725, ENSSSCT00000047350, XM_013995254, XM_021077883	2:143273190-143287905:-1	histone deacetylase 3	Cluster001
HDAC6	204	ENSSSCG00000025545	ENSSSCT00000022405, ENSSSCT00000042378, ENSSSCT00000047564, ENSSSCT00000052564, ENSSSCT00000060383, XM_003360315, XM_005673598, XM_005673600	X:42917386-42941887:+1	histone deacetylase 6	Cluster001
HDDC3	140	ENSSSCG00000001820	ENSSSCT00000002039, ENSSSCT00000038010, XM_021098000	7:53523732-53527923:-1	HD domain containing 3	Cluster001
HDGFL3	144	ENSSSCG00000035432	ENSSSCT00000038154, ENSSSCT00000051162, XM_021098881, XM_021098882	7:51731034-51822353:+1	HDGF like 3	Cluster001
HDHD2	136	ENSSSCG00000005771	ENSSSCT00000006347, ENSSSCT00000027493, ENSSSCT00000042174, ENSSSCT00000063186, ENSSSCT00000066087, XM_003122291, XM_005652472, XM_005652473, XM_005652474, XM_005652475, XM_013978323, XM_013978391, XM_013978414, XM_013978442, XM_021092751, XM_021092756, XM_021092764, XM_021092772	1:96680376-96763808:-1	haloacid dehalogenase like hydrolase domain containing 2	Cluster001
HEATR1	283	ENSSSCG00000010145	ENSSSCT00000011107, ENSSSCT00000054255, XM_021073757	14:54821041-54863828:+1	HEAT repeat containing 1	Cluster001
HEATR3	196	ENSSSCG00000039577	ENSSSCT00000044682, XM_021094219, XM_021094220	6:34706560-34759160:-1	HEAT repeat containing 3	Cluster001
HEATR5A	905	ENSSSCG00000001970	ENSSSCT00000002203, XM_021099894	7:68161060-68257904:+1	HEAT repeat containing 5A	Cluster001
HEATR6	486	ENSSSCG00000038478	ENSSSCT00000061822, XM_021067375	12:39307465-39347406:-1	HEAT repeat containing 6	Cluster001
HECA	335	ENSSSCG00000004144	ENSSSCT00000004580, XM_021087304	1:25319883-25330784:-1	hdc homolog, cell cycle regulator	Cluster001
HECTD1	32	ENSSSCG00000001971	ENSSSCT00000002204, XM_021099877, XM_021099878, XM_021099879, XM_021099880, XM_021099881, XM_021099882, XM_021099883, XM_021099884	7:68318417-68422394:+1	HECT domain E3 ubiquitin protein ligase 1	Cluster001
HECTD2	101	ENSSSCG00000020912	ENSSSCT00000031754, XM_003483528, XM_013983549, XM_013983550, XM_021074441	14:103095709-103182116:+1	HECT domain E3 ubiquitin protein ligase 2	Cluster001
HECTD3	635	ENSSSCG00000003923	ENSSSCT00000004338, ENSSSCT00000037054, ENSSSCT00000050423, ENSSSCT00000059538	6:166333303-166341762:+1	HECT domain E3 ubiquitin protein ligase 3	Cluster001
HECTD4	697	ENSSSCG00000009885	ENSSSCT00000010835, ENSSSCT00000023139, ENSSSCT00000048879, ENSSSCT00000062948, XM_005657322, XM_005657323, XM_005657324, XM_005657325, XM_013990365, XM_021072836	14:39326630-39535692:+1	HECT domain E3 ubiquitin protein ligase 4	Cluster001
HELB	401	ENSSSCG00000000477	ENSSSCT00000000515, ENSSSCT00000052520, XM_003126364, XM_013997699	5:30645632-30696486:+1	DNA helicase B	Cluster001
HELQ	420	ENSSSCG00000009236	ENSSSCT00000010115, ENSSSCT00000043082, ENSSSCT00000044598, ENSSSCT00000045578, ENSSSCT00000061867, XM_003129349, XM_013989414, XM_013989415, XM_013989419, XM_013989420, XM_013989423, XM_013989424, XM_013989426, XM_021101802	8:135026315-135061116:+1	helicase, POLQ-like	Cluster001
HELZ	976	ENSSSCG00000017272	ENSSSCT00000018802, ENSSSCT00000041156, ENSSSCT00000051180, ENSSSCT00000051713, ENSSSCT00000056309, ENSSSCT00000064372, XM_021066743, XM_021066744, XM_021066745, XM_021066749, XM_021066752	12:13495008-13654937:-1	helicase with zinc finger	Cluster001
HEMGN	109	ENSSSCG00000005371	ENSSSCT00000005911, ENSSSCT00000057353, ENSSSCT00000065984, XM_005660265, XM_021066411, XM_021066422, XM_021066431, XM_021066438, XM_021066449, XM_021066465	1:239789133-239842595:-1	hemogen	Cluster001
HEMK1	15	ENSSSCG00000025272	ENSSSCT00000029175, XM_021068826, XM_021068827, XM_021068828, XM_021068829	13:33047116-33058087:+1	HemK methyltransferase family member 1	Cluster001
HERC1	896	ENSSSCG00000004561	ENSSSCT00000005038, ENSSSCT00000026841, ENSSSCT00000044262, XM_021093938, XM_021093944, XM_021093952, XM_021093961, XM_021093969, XM_021093976, XM_021093982, XM_021093989, XM_021094000, XM_021094008, XM_021094017, XM_021094025, XM_021094031, XM_021094038, XM_021094045, XM_021094055, XM_021094060, XM_021094069, XM_021094074, XM_021094078, XM_021094084	1:108205794-108403681:+1	HECT and RLD domain containing E3 ubiquitin protein ligase family member 1	Cluster001
HERC2	1245	ENSSSCG00000015853	ENSSSCT00000017261, ENSSSCT00000057088, ENSSSCT00000063259, XM_021075343, XM_021075344, XM_021075345, XM_021075346, XM_021075347	15:56437557-56649117:+1	HECT and RLD domain containing E3 ubiquitin protein ligase 2	Cluster001
HERC4	48	ENSSSCG00000038913	ENSSSCT00000040035, ENSSSCT00000044180, ENSSSCT00000047111, ENSSSCT00000048345, ENSSSCT00000060005, ENSSSCT00000064230, XM_021072871, XM_021072872, XM_021072873, XM_021072874, XM_021072877	14:71122792-71269729:-1	HECT and RLD domain containing E3 ubiquitin protein ligase 4	Cluster001
HERPUD2	214	ENSSSCG00000027389	ENSSSCT00000024969, XM_021078631	18:38284520-38326392:+1	HERPUD family member 2	Cluster001
HHIP	293	ENSSSCG00000009045	ENSSSCT00000009905, ENSSSCT00000049382, ENSSSCT00000049868, XM_003129171, XM_021100664, XM_021100665	8:83583738-83679136:-1	hedgehog interacting protein	Cluster001
HHIPL2	15	ENSSSCG00000010832	ENSSSCT00000011850, XM_005667921	10:11315857-11362415:-1	HHIP like 2	Cluster001
HHLA2	232	ENSSSCG00000027275	ENSSSCT00000024843, ENSSSCT00000058172, ENSSSCT00000058357, XM_005670242, XM_005670245, XM_005670246, XM_013982469, XM_013982470, XM_013982471, XM_013982472, XM_013982473, XM_021070436, XM_021070437, XM_021070438, XM_021070439, XM_021070440, XM_021070441, XM_021070443, XM_021070444, XM_021070445, XM_021070446, XM_021070447, XM_021070448, XM_021070449, XM_021070451, XM_021070452, XM_021070453, XM_…	13:151155552-151234780:-1	HERV-H LTR-associating 2	Cluster001
HIF1A	195	ENSSSCG00000005096	ENSSSCT00000005618, ENSSSCT00000046942, ENSSSCT00000051506, ENSSSCT00000058991	1:190625293-190678472:+1	hypoxia inducible factor 1 subunit alpha	Cluster001
HIF1AN	399	ENSSSCG00000010555	ENSSSCT00000011547, ENSSSCT00000062777	14:111636372-111652523:+1	hypoxia inducible factor 1 subunit alpha inhibitor	Cluster001
HIP1	504	ENSSSCG00000007700	ENSSSCT00000008443, XM_021086314	3:10521062-10574558:+1	huntingtin interacting protein 1	Cluster001
HIPK2	130	ENSSSCG00000026733	ENSSSCT00000023629, ENSSSCT00000028580, XM_021078551, XM_021078552, XM_021078553, XM_021078554	18:9940157-10134790:+1	homeodomain interacting protein kinase 2	Cluster001
HLTF	346	ENSSSCG00000025293	ENSSSCT00000023239, ENSSSCT00000042341, ENSSSCT00000051853, ENSSSCT00000065702, XM_003358605, XM_013991989, XM_013992040	13:89258896-89333032:-1	helicase like transcription factor	Cluster001
HMBOX1	312	ENSSSCG00000009682	ENSSSCT00000010616, ENSSSCT00000010617, ENSSSCT00000059777, XM_001926736, XM_005670458, XM_005670459, XM_005670460, XM_005670461, XM_005670462, XM_005670463	14:12692447-12883426:+1	homeobox containing 1	Cluster001
HMG20A	844	ENSSSCG00000001871	ENSSSCT00000002096, ENSSSCT00000028136, XM_021099019	7:57504259-57570160:+1	high mobility group 20A	Cluster001
HMGN1	91	.	XM_021070990	.	high mobility group nucleosome binding domain 1	Cluster001
HMGXB4	474	ENSSSCG00000025780	ENSSSCT00000027184, ENSSSCT00000050316, ENSSSCT00000057495, ENSSSCT00000061932, XM_021081481, XM_021081482, XM_021081483, XM_021081484, XM_021081485	AEMK02000361.1:1819209-1847568:+1	HMG-box containing 4	Cluster001
HNF1A	641	ENSSSCG00000009919	ENSSSCT00000010869, ENSSSCT00000010870	14:40868205-40890469:+1	HNF1 homeobox A	Cluster001
HNF4G	245	ENSSSCG00000034242	ENSSSCT00000041766, ENSSSCT00000041886, ENSSSCT00000043514, ENSSSCT00000046793, ENSSSCT00000054884, XM_021089182, XM_021089183, XM_021089184, XM_021089185	4:60505066-60637238:-1	hepatocyte nuclear factor 4 gamma	Cluster001
HNRNPA2B1	385	ENSSSCG00000036350	ENSSSCT00000036842, ENSSSCT00000038393, ENSSSCT00000042740, ENSSSCT00000043376, ENSSSCT00000047011, ENSSSCT00000051602, ENSSSCT00000059368, ENSSSCT00000062290, ENSSSCT00000063211, ENSSSCT00000064793, XM_005673308, XM_021078978, XM_021078979, XM_021078980, XM_021078981, XM_021078982, XM_021078983, XM_021078984	18:46203102-46216449:+1	heterogeneous nuclear ribonucleoprotein A2/B1	Cluster001
HNRNPA3	733	ENSSSCG00000015988	ENSSSCT00000017409, XM_003133501, XM_003359565, XM_005671979, XM_005671980, XM_021075134, XM_021075135, XM_021075136, XM_021075137, XM_021075138	15:82958242-82964421:+1	heterogeneous nuclear ribonucleoprotein A3	Cluster001
HNRNPC	49	.	XM_021098230, XM_021098231, XM_021098232, XM_021098233, XM_021098234, XM_021098235, XM_021098236, XM_021098237, XM_021098238, XM_021098239, XM_021098240, XM_021098241, XM_021098242, XM_021098243, XM_021098245, XM_021098246, XM_021098247, XM_021098248, XM_021098249, XM_021098250, XM_021098251, XM_021098252, XM_021098253, XM_021098254, XM_021098255, XM_021098256, XM_021098257, XM_021098258, XM_0210…	.	heterogeneous nuclear ribonucleoprotein C (C1/C2)	Cluster001
HNRNPD	60	ENSSSCG00000009249	ENSSSCT00000010129, ENSSSCT00000044295, ENSSSCT00000046827, ENSSSCT00000057738, ENSSSCT00000061534, XM_021101881, XM_021101882, XM_021101883, XM_021101885	8:135844139-135862626:+1	heterogeneous nuclear ribonucleoprotein D	Cluster001
HNRNPH1	581	ENSSSCG00000014022	ENSSSCT00000015317, ENSSSCT00000031735, ENSSSCT00000045319, ENSSSCT00000056442, ENSSSCT00000057556, ENSSSCT00000063369, XM_003123643, XM_005654939, XM_005654940, XM_005654941, XM_013987521, XM_013987522, XM_013987523, XM_013987524, XM_021084326, XM_021084327, XM_021084328, XM_021084329, XM_021084331, XM_021084332	2:78961456-78974724:+1	heterogeneous nuclear ribonucleoprotein H1	Cluster001
HNRNPH2	627	ENSSSCG00000033161	ENSSSCT00000061978, XM_021079664, XM_021079665	X:83032520-83038355:+1	heterogeneous nuclear ribonucleoprotein H2	Cluster001
HNRNPH3	108	ENSSSCG00000010238	ENSSSCT00000011205, ENSSSCT00000027886, ENSSSCT00000045429, XM_021071942, XM_021071944, XM_021071945, XM_021071946, XM_021071947, XM_021071948, XM_021071949, XM_021071950	14:71485925-71499051:+1	heterogeneous nuclear ribonucleoprotein H3	Cluster001
HNRNPK	76	ENSSSCG00000022760	ENSSSCT00000025854, ENSSSCT00000037014, ENSSSCT00000048080, ENSSSCT00000064724, XM_021064010, XM_021064012, XM_021064013, XM_021064014, XM_021064015, XM_021064016, XM_021064017, XM_021064018, XM_021064019, XM_021064020, XM_021064021, XM_021064023, XM_021064024, XM_021064025, XM_021064026, XM_021064027, XM_021064028, XM_021064029, XM_021064030, XM_021064031	10:30975671-30987956:+1	heterogeneous nuclear ribonucleoprotein K	Cluster001
HNRNPL	136	.	XM_021094349	.	heterogeneous nuclear ribonucleoprotein L	Cluster001
HNRNPLL	191	ENSSSCG00000020878	ENSSSCT00000024049, ENSSSCT00000030162, ENSSSCT00000036773, ENSSSCT00000038680, ENSSSCT00000048190, ENSSSCT00000059400, ENSSSCT00000065400, XM_021087607, XM_021087608, XM_021087609	3:101753285-101802062:+1	heterogeneous nuclear ribonucleoprotein L like	Cluster001
HNRNPR	503	ENSSSCG00000023761	ENSSSCT00000026348, ENSSSCT00000044093, ENSSSCT00000045044, XM_021095510, XM_021095511, XM_021095512, XM_021095513, XM_021095514, XM_021095516	6:81196062-81239387:-1	heterogeneous nuclear ribonucleoprotein R	Cluster001
HNRNPU	281	ENSSSCG00000010877	ENSSSCT00000011900, ENSSSCT00000037347, ENSSSCT00000046854, ENSSSCT00000052803, ENSSSCT00000059575	10:17476877-17497130:-1	heterogeneous nuclear ribonucleoprotein U	Cluster001
HNRNPUL1	1325	.	XM_021094416	.	heterogeneous nuclear ribonucleoprotein U like 1	Cluster001
HOMEZ	447	ENSSSCG00000028190	ENSSSCT00000023738, ENSSSCT00000040095, ENSSSCT00000052110, XM_003482254	7:75752418-75798026:+1	homeobox and leucine zipper encoding	Cluster001
HOOK1	732	ENSSSCG00000003826	ENSSSCT00000004235, XM_021097623	6:152639441-152709209:-1	hook microtubule tethering protein 1	Cluster001
HOOK3	639	.	XM_021077846, XM_021077847, XM_021077848, XM_021077849, XM_021077850	.	hook microtubule tethering protein 3	Cluster001
HP1BP3	936	ENSSSCG00000003511	ENSSSCT00000003901, ENSSSCT00000041568, ENSSSCT00000048275, ENSSSCT00000051287, ENSSSCT00000058814, XM_013999048, XM_021097631, XM_021097632, XM_021097633, XM_021097634, XM_021097635, XM_021097636, XM_021097637, XM_021097638	6:78975510-79007994:-1	heterochromatin protein 1 binding protein 3	Cluster001
HPS1	87	ENSSSCG00000010534	ENSSSCT00000011524, ENSSSCT00000036888, ENSSSCT00000037581, ENSSSCT00000042997, ENSSSCT00000054767, XM_021071766, XM_021071767, XM_021071768, XM_021071769, XM_021071770	14:109730597-109755223:-1	HPS1, biogenesis of lysosomal organelles complex 3 subunit 1	Cluster001
HPS4	508	ENSSSCG00000009960	ENSSSCT00000010915, ENSSSCT00000038653, ENSSSCT00000045539, ENSSSCT00000051157, ENSSSCT00000051479, ENSSSCT00000056446, ENSSSCT00000065267, XM_005670765, XM_013982996, XM_021071772, XM_021071773, XM_021071774	14:44049703-44073957:-1	HPS4, biogenesis of lysosomal organelles complex 3 subunit 2	Cluster001
HPSE	42	ENSSSCG00000009237	ENSSSCT00000010116, ENSSSCT00000056301	8:135081151-135123029:+1	heparanase	Cluster001
HRASLS	413	ENSSSCG00000036094	ENSSSCT00000061664, XM_021070059	13:130282121-130307855:+1	HRAS like suppressor	Cluster001
HS1BP3	547	ENSSSCG00000030115	ENSSSCT00000027306, ENSSSCT00000048752, XM_003354913	3:117609027-117648384:+1	HCLS1 binding protein 3	Cluster001
HS2ST1	48	.	XM_001925492, XM_013997435, XM_013997436	.	heparan sulfate 2-O-sulfotransferase 1	Cluster001
HSD3B7	5	ENSSSCG00000032369	ENSSSCT00000056307, XM_003124487, XM_005655085, XM_021086410	3:17458932-17463252:-1	hydroxy-delta-5-steroid dehydrogenase, 3 beta- and steroid delta-isomerase 7	Cluster001
HSF2BP	45	.	XM_005657160, XM_021071072, XM_021071073, XM_021071074, XM_021071075	.	heat shock transcription factor 2 binding protein	Cluster001
HSPA13	83	ENSSSCG00000012007	ENSSSCT00000013138, ENSSSCT00000045370, XM_001924920	13:179309386-179321259:-1	heat shock protein family A (Hsp70) member 13	Cluster001
HTATSF1	390	ENSSSCG00000023062	ENSSSCT00000022638, ENSSSCT00000066054, XM_021079891	X:111624227-111642549:+1	HIV-1 Tat specific factor 1	Cluster001
HTD2	849	ENSSSCG00000035452	ENSSSCT00000046433, ENSSSCT00000050996, ENSSSCT00000057307, ENSSSCT00000058752	13:40062162-40078178:+1	hydroxyacyl-thioester dehydratase type 2, mitochondrial	Cluster001
HTT	722	ENSSSCG00000008697	ENSSSCT00000009515, ENSSSCT00000056236, ENSSSCT00000058482, ENSSSCT00000062412, XM_013978501, XM_021100445, XM_021100446, XM_021100447	8:1809684-1934024:+1	huntingtin	Cluster001
HUWE1	998	ENSSSCG00000012328	ENSSSCT00000013481, ENSSSCT00000032330, ENSSSCT00000034630, ENSSSCT00000035055, XM_005673652, XM_013986152, XM_013986153, XM_013986154, XM_013986155, XM_013986156, XM_013986157, XM_013986158, XM_013986159, XM_013986160, XM_021080180, XM_021080182, XM_021080184, XM_021080185, XM_021080186	X:46282491-46444611:-1	HECT, UBA and WWE domain containing 1, E3 ubiquitin protein ligase	Cluster001
HVCN1	34	ENSSSCG00000009827	ENSSSCT00000010770, ENSSSCT00000041856, ENSSSCT00000048868, XM_001929463, XM_013982868, XM_013982870, XM_013982872, XM_021074353, XM_021074354, XM_021074355, XM_021074356, XM_021074357, XM_021074358, XM_021074359, XM_021074360, XM_021074362	14:32005372-32043496:-1	hydrogen voltage gated channel 1	Cluster001
HYAL1	245	ENSSSCG00000011404	ENSSSCT00000012484, ENSSSCT00000036798	13:32793565-32800793:-1	hyaluronidase 1	Cluster001
IARS2	402	ENSSSCG00000010823	ENSSSCT00000011841, XM_005656783	10:9685673-9739980:+1	isoleucyl-tRNA synthetase 2, mitochondrial	Cluster001
ICE1	90	.	XM_021077125	.	interactor of little elongation complex ELL subunit 1	Cluster001
ICE2	457	ENSSSCG00000004577	ENSSSCT00000005056, ENSSSCT00000025364, ENSSSCT00000047039, XM_001925575, XM_013992913, XM_021094409, XM_021094415, XM_021094419, XM_021094424, XM_021094430, XM_021094439, XM_021094453	1:111489168-111561911:+1	interactor of little elongation complex ELL subunit 2	Cluster001
ICK	838	ENSSSCG00000002628	ENSSSCT00000002916, XM_021098828	7:46662258-46701044:-1	intestinal cell kinase	Cluster001
IDE	692	ENSSSCG00000010470	ENSSSCT00000011458, ENSSSCT00000051615, XM_001925381, XM_021073999, XM_021074000, XM_021074001, XM_021074002, XM_021074003	14:103992039-104106576:-1	insulin degrading enzyme	Cluster001
IFFO1	63	ENSSSCG00000000695	ENSSSCT00000000757, XM_003126531, XM_005652607, XM_005652608, XM_005652610, XM_005652611, XM_021092432	5:64116152-64129264:+1	intermediate filament family orphan 1	Cluster001
IFNLR1	765	ENSSSCG00000032860	ENSSSCT00000043844, XM_021095536, XM_021095537, XM_021095538, XM_021095539	6:81892890-81914142:-1	interferon lambda receptor 1	Cluster001
IFT172	346	ENSSSCG00000026367	ENSSSCT00000028161, XM_003354889	3:111683822-111718451:+1	intraflagellar transport 172	Cluster001
IFT52	53	ENSSSCG00000007364	ENSSSCT00000008060, ENSSSCT00000023856, ENSSSCT00000047140, ENSSSCT00000056212, XM_005657667, XM_013990708, XM_021078178	17:46210218-46249094:+1	intraflagellar transport 52	Cluster001
IFT74	84	ENSSSCG00000005124	ENSSSCT00000005649, ENSSSCT00000043156, ENSSSCT00000046425, XM_005654488	1:196086063-196173930:-1	intraflagellar transport 74	Cluster001
IFT80	19	ENSSSCG00000011733	ENSSSCT00000012844, ENSSSCT00000024496, ENSSSCT00000046767, ENSSSCT00000047821, ENSSSCT00000049394, ENSSSCT00000055799, ENSSSCT00000060868, XM_021069732	13:99939722-100078148:-1	intraflagellar transport 80	Cluster001
IFT81	247	ENSSSCG00000009818	ENSSSCT00000010761, XM_021073040, XM_021073041, XM_021073042, XM_021073043, XM_021073044, XM_021073045	14:31425661-31615000:+1	intraflagellar transport 81	Cluster001
IFT88	918	ENSSSCG00000009270	ENSSSCT00000010151, ENSSSCT00000031907, ENSSSCT00000046146, ENSSSCT00000053096, ENSSSCT00000055597	11:943456-1025613:+1	intraflagellar transport 88	Cluster001
IGF1	61	ENSSSCG00000000857	ENSSSCT00000000935, ENSSSCT00000000936, ENSSSCT00000023468, ENSSSCT00000034991, ENSSSCT00000035024, ENSSSCT00000035604, ENSSSCT00000050807, XM_005664198, XM_005664199, XM_021091138, XM_021091140	5:81776422-81848048:+1	insulin like growth factor 1	Cluster001
IGF2R	381	ENSSSCG00000004044	ENSSSCT00000004472	1:7368103-7472548:-1	insulin like growth factor 2 receptor	Cluster001
IGHMBP2	24	ENSSSCG00000012878	ENSSSCT00000014076, XM_021082692	2:4171793-4194465:-1	immunoglobulin mu binding protein 2	Cluster001
IGSF11	29	ENSSSCG00000011906	ENSSSCT00000013029, ENSSSCT00000050164, XM_021070331	13:141148535-141289496:+1	immunoglobulin superfamily member 11	Cluster001
IK	115	ENSSSCG00000014372	ENSSSCT00000033527, ENSSSCT00000036092, ENSSSCT00000036147, XM_005661744	2:142361187-142378745:+1	IK cytokine, down-regulator of HLA II	Cluster001
IKBKB	220	ENSSSCG00000007030	ENSSSCT00000007699, ENSSSCT00000050832, ENSSSCT00000065112, XM_021077168, XM_021077169, XM_021077171, XM_021077172	17:11289613-11348554:+1	inhibitor of nuclear factor kappa B kinase subunit beta	Cluster001
IKZF5	885	ENSSSCG00000023565	ENSSSCT00000028000, ENSSSCT00000035537, ENSSSCT00000035790, XM_005671516	14:132544591-132563255:-1	IKAROS family zinc finger 5	Cluster001
IL13RA1	414	ENSSSCG00000012633	ENSSSCT00000013814, ENSSSCT00000044681	X:97300471-97356131:+1	interleukin 13 receptor subunit alpha 1	Cluster001
IL22RA1	1	ENSSSCG00000038848	ENSSSCT00000040794, XM_021095535	6:81867848-81885589:-1	interleukin 22 receptor subunit alpha 1	Cluster001
IL6ST	558	ENSSSCG00000016916	ENSSSCT00000018422, ENSSSCT00000034013, XM_021076516, XM_021076517	16:35101306-35151841:-1	interleukin 6 signal transducer	Cluster001
ILDR2	44	ENSSSCG00000035124	ENSSSCT00000006924, ENSSSCT00000029897, ENSSSCT00000048183, ENSSSCT00000056022, ENSSSCT00000061149, ENSSSCT00000062149, XM_021089477, XM_021089478, XM_021089479, XM_021089480, XM_021089483, XM_021089484	4:84056730-84117122:+1	immunoglobulin like domain containing receptor 2	Cluster001
ILF3	805	ENSSSCG00000013638	ENSSSCT00000033206, ENSSSCT00000034746, XM_021083793, XM_021083794, XM_021083795, XM_021083796, XM_021083797, XM_021083798	2:69414023-69443215:+1	interleukin enhancer binding factor 3	Cluster001
IMMT	304	ENSSSCG00000024564	ENSSSCT00000030815, ENSSSCT00000041504, ENSSSCT00000052809, XM_003481170, XM_021087282, XM_021087283, XM_021087284, XM_021087285, XM_021087286, XM_021087287	3:58574535-58633742:+1	inner membrane mitochondrial protein	Cluster001
IMPACT	470	ENSSSCG00000003713	ENSSSCT00000004113, ENSSSCT00000044081, XM_005665327	6:109235381-109272792:+1	impact RWD domain protein	Cluster001
IMPAD1	399	ENSSSCG00000032846	ENSSSCT00000047997	4:75191250-75215908:+1	inositol monophosphatase domain containing 1	Cluster001
IMPDH1	19	ENSSSCG00000016585	ENSSSCT00000018057, XM_021078709, XM_021078710	18:19979988-19999759:+1	inosine monophosphate dehydrogenase 1	Cluster001
ING3	560	ENSSSCG00000016619	ENSSSCT00000018093, ENSSSCT00000041978	18:25948097-25976570:-1	inhibitor of growth family member 3	Cluster001
ING4	348	.	XM_021092416, XM_021092417, XM_021092418, XM_021092419, XM_021092420, XM_021092421, XM_021092422	.	inhibitor of growth family member 4	Cluster001
ING5	565	ENSSSCG00000032505	ENSSSCT00000042733, ENSSSCT00000052583, ENSSSCT00000055185, XM_021075111, XM_021075112	15:140264667-140280190:+1	inhibitor of growth family member 5	Cluster001
INHBA	3	ENSSSCG00000035077	ENSSSCT00000061917	18:52884631-52905213:+1	inhibin subunit beta A	Cluster001
INO80	545	ENSSSCG00000004753	ENSSSCT00000005252, ENSSSCT00000057611, XM_003121588	1:130201843-130374040:+1	INO80 complex subunit	Cluster001
INO80E	308	ENSSSCG00000032921	ENSSSCT00000041409, ENSSSCT00000058471, ENSSSCT00000065184, XM_021088008, XM_021088009	3:18202134-18230576:+1	INO80 complex subunit E	Cluster001
INPP4A	592	ENSSSCG00000008190	ENSSSCT00000008969, XM_021085602	3:55713532-55760365:-1	inositol polyphosphate-4-phosphatase type I A	Cluster001
INPP5A	440	ENSSSCG00000010765	ENSSSCT00000011777, ENSSSCT00000046047, ENSSSCT00000053422, XM_003133237, XM_005671580, XM_021073890	14:140736708-140898726:+1	inositol polyphosphate-5-phosphatase A	Cluster001
INPP5B	347	ENSSSCG00000003642	ENSSSCT00000004038, ENSSSCT00000055595, ENSSSCT00000064157, XM_021095974	6:93885459-93944384:-1	inositol polyphosphate-5-phosphatase B	Cluster001
INPP5K	123	ENSSSCG00000030707	ENSSSCT00000030204, ENSSSCT00000030655, XM_005657013, XM_013989998	12:47717894-47738475:-1	inositol polyphosphate-5-phosphatase K	Cluster001
INPPL1	587	ENSSSCG00000014811	ENSSSCT00000016162	9:6793971-6807286:+1	inositol polyphosphate phosphatase like 1	Cluster001
INSR	796	ENSSSCG00000013566	ENSSSCT00000014815, ENSSSCT00000014817, XM_021083940, XM_021083941, XM_021083943	2:71797125-71936215:+1	insulin receptor	Cluster001
INTS10	164	.	XM_003134201, XM_005672659, XM_013985010, XM_013985011	.	integrator complex subunit 10	Cluster001
INTS12	400	ENSSSCG00000030617	ENSSSCT00000027179, ENSSSCT00000058523, ENSSSCT00000059115	8:116031834-116058647:+1	integrator complex subunit 12	Cluster001
INTS13	358	ENSSSCG00000030443	ENSSSCT00000031326, ENSSSCT00000037240, ENSSSCT00000056368, XM_021090951, XM_021090952, XM_021090953, XM_021090954	5:46823767-46860545:+1	integrator complex subunit 13	Cluster001
INTS14	119	ENSSSCG00000004936	ENSSSCT00000005447, ENSSSCT00000030635, ENSSSCT00000042425, ENSSSCT00000053541, ENSSSCT00000057006, XM_005659854, XM_021100221	1:163567749-163603842:-1	integrator complex subunit 14	Cluster001
INTS3	621	ENSSSCG00000006571	ENSSSCT00000007199, XM_021088512	4:95898782-95944817:-1	integrator complex subunit 3	Cluster001
INTS6	340	ENSSSCG00000009384	ENSSSCT00000010282, ENSSSCT00000043398, ENSSSCT00000044667, ENSSSCT00000048274, ENSSSCT00000062775, XM_021065288, XM_021065289, XM_021065290, XM_021065291, XM_021065292	11:16372805-16468247:+1	integrator complex subunit 6	Cluster001
INTS7	352	ENSSSCG00000015602	ENSSSCT00000016994, ENSSSCT00000016995, ENSSSCT00000039522, ENSSSCT00000039891, ENSSSCT00000050213, XM_021063859, XM_021063860	9:131275508-131361766:+1	integrator complex subunit 7	Cluster001
INTS8	413	ENSSSCG00000006096	ENSSSCT00000006687, ENSSSCT00000059483, XM_003125559	4:41821848-41878690:-1	integrator complex subunit 8	Cluster001
INVS	165	ENSSSCG00000005388	ENSSSCT00000005931, ENSSSCT00000040630, ENSSSCT00000043815, ENSSSCT00000046324, ENSSSCT00000053276, XM_013993711, XM_021066600, XM_021066606, XM_021066607, XM_021066614, XM_021066620, XM_021066627, XM_021066638, XM_021066655, XM_021066660, XM_021066667	1:241897685-242059050:+1	inversin	Cluster001
IP6K1	916	ENSSSCG00000011390	ENSSSCT00000012468, XM_003132218, XM_013981703, XM_013981704, XM_021068778	13:32253525-32319941:-1	inositol hexakisphosphate kinase 1	Cluster001
IPMK	388	ENSSSCG00000040863	ENSSSCT00000049506, ENSSSCT00000059058, XM_021073221, XM_021073222	14:92383508-92428742:+1	inositol polyphosphate multikinase	Cluster001
IPO8	635	ENSSSCG00000000534	ENSSSCT00000000576, ENSSSCT00000042238, ENSSSCT00000046018, ENSSSCT00000051727, XM_003126400, XM_005664009	5:43099745-43182803:+1	importin 8	Cluster001
IPO9	622	ENSSSCG00000039843	ENSSSCT00000042187, ENSSSCT00000044102, ENSSSCT00000047638, ENSSSCT00000050992, ENSSSCT00000058310, ENSSSCT00000058800, XM_021064519, XM_021064520, XM_021064521, XM_021064522	10:24110064-24154076:+1	importin 9	Cluster001
IQCE	29	ENSSSCG00000007568	ENSSSCT00000008302, ENSSSCT00000043199, ENSSSCT00000052196, ENSSSCT00000053404, XM_013992267	3:1861492-1903083:-1	IQ motif containing E	Cluster001
IQGAP2	302	ENSSSCG00000014088	ENSSSCT00000015388, ENSSSCT00000015389, ENSSSCT00000031424, XM_021084462	2:85293937-85633641:+1	IQ motif containing GTPase activating protein 2	Cluster001
IQSEC1	488	ENSSSCG00000027812	ENSSSCT00000031104, ENSSSCT00000045956, ENSSSCT00000048150, ENSSSCT00000048994, ENSSSCT00000050356, ENSSSCT00000051029, ENSSSCT00000056049, ENSSSCT00000057719, ENSSSCT00000057958, XM_021069392, XM_021069394, XM_021069395, XM_021069396, XM_021069397, XM_021069398, XM_021069399, XM_021069400, XM_021069401	13:71031164-71366683:+1	IQ motif and Sec7 domain 1	Cluster001
IRAK4	62	ENSSSCG00000000799	ENSSSCT00000000866	5:74842184-74858125:+1	interleukin 1 receptor associated kinase 4	Cluster001
IREB2	604	ENSSSCG00000001756	ENSSSCT00000001962	7:47481539-47529187:-1	iron responsive element binding protein 2	Cluster001
IRF2	246	ENSSSCG00000015782	ENSSSCT00000017183, ENSSSCT00000032886, ENSSSCT00000035483, ENSSSCT00000039049, ENSSSCT00000050847, XM_005671701, XM_005671702, XM_005671703, XM_021075623	15:45546783-45656928:-1	interferon regulatory factor 2	Cluster001
IRGQ	153	ENSSSCG00000030637	ENSSSCT00000032158, ENSSSCT00000063978, XM_005655925	6:50433671-50441959:-1	immunity related GTPase Q	Cluster001
ISOC1	185	.	XM_003123901	.	isochorismatase domain containing 1	Cluster001
IST1	55	ENSSSCG00000002743	ENSSSCT00000003039, ENSSSCT00000046604, ENSSSCT00000049239, ENSSSCT00000051507, ENSSSCT00000065301, XM_021093849, XM_021093851, XM_021093852, XM_021093853, XM_021093854	6:14868903-14913143:+1	IST1, ESCRT-III associated factor	Cluster001
ITCH	443	ENSSSCG00000007280	ENSSSCT00000007965, ENSSSCT00000036055, ENSSSCT00000036444, ENSSSCT00000041641	17:37810175-37918962:+1	itchy E3 ubiquitin protein ligase	Cluster001
ITFG1	179	ENSSSCG00000033527	ENSSSCT00000041701, XM_021094239	6:37193632-37432889:+1	integrin alpha FG-GAP repeat containing 1	Cluster001
ITFG2	129	ENSSSCG00000000742	ENSSSCT00000000806, ENSSSCT00000052601, XM_003481704, XM_021092458, XM_021092459	5:67290112-67305758:-1	integrin alpha FG-GAP repeat containing 2	Cluster001
ITGA1	720	ENSSSCG00000016885	ENSSSCT00000018389, XM_021076769	16:32185484-32295491:+1	integrin subunit alpha 1	Cluster001
ITGA2B	254	ENSSSCG00000017357	ENSSSCT00000018895, ENSSSCT00000040262, ENSSSCT00000043412, ENSSSCT00000048102, ENSSSCT00000049609, ENSSSCT00000055688, ENSSSCT00000059737, ENSSSCT00000060096	12:18776205-18877382:+1	G-patch domain containing 8	Cluster001
ITGA9	499	ENSSSCG00000011245	ENSSSCT00000012312, XM_021071659, XM_021071660	13:22298498-22651675:+1	integrin subunit alpha 9	Cluster001
ITGAM	47	ENSSSCG00000007754	ENSSSCT00000008501, ENSSSCT00000008502, ENSSSCT00000030557, ENSSSCT00000036546, ENSSSCT00000037434, ENSSSCT00000044814, ENSSSCT00000050210, ENSSSCT00000055037, ENSSSCT00000060353, ENSSSCT00000064769, XM_003124492, XM_021086380, XM_021086381, XM_021086382, XM_021086383, XM_021086384	3:17134864-17265533:-1	integrin subunit alpha M	Cluster001
ITGAV	8	ENSSSCG00000016027	ENSSSCT00000017452, ENSSSCT00000035294, ENSSSCT00000035682, XM_021074686, XM_021074687, XM_021074688, XM_021074689	15:91604661-91711841:+1	integrin subunit alpha V	Cluster001
ITGB1BP1	12	ENSSSCG00000029313	ENSSSCT00000024089, ENSSSCT00000043061, XM_003354928, XM_005662751, XM_021087871	3:126905810-126922045:+1	integrin subunit beta 1 binding protein 1	Cluster001
ITGB5	42	ENSSSCG00000037905	ENSSSCT00000052970, ENSSSCT00000062375	13:135467337-135590352:+1	integrin subunit beta 5	Cluster001
ITPKB	479	ENSSSCG00000040100	ENSSSCT00000045749, XM_021064414	10:14365938-14467681:-1	inositol-trisphosphate 3-kinase B	Cluster001
ITPR1	685	ENSSSCG00000023437	ENSSSCT00000030746, ENSSSCT00000041714, ENSSSCT00000047957, XM_021069276, XM_021069277, XM_021069278, XM_021069279, XM_021069280, XM_021069281, XM_021069282, XM_021069283, XM_021069284	13:61067774-61397655:+1	inositol 1,4,5-trisphosphate receptor type 1	Cluster001
ITPR2	541	ENSSSCG00000000555	ENSSSCT00000000598, ENSSSCT00000023164, ENSSSCT00000044206, ENSSSCT00000062438, XM_021092920	5:46935923-47464125:+1	inositol 1,4,5-trisphosphate receptor type 2	Cluster001
ITPR3	78	ENSSSCG00000001518	ENSSSCT00000001691, ENSSSCT00000065425, XM_003128345, XM_013977794	7:29835869-29902160:+1	inositol 1,4,5-trisphosphate receptor type 3	Cluster001
ITPRID2	201	ENSSSCG00000038730	ENSSSCT00000044143, ENSSSCT00000046527, ENSSSCT00000050197, ENSSSCT00000056735, ENSSSCT00000061905, ENSSSCT00000063031	15:87326371-87418094:+1	ITPR interacting domain containing 2	Cluster001
ITPRIPL2	299	ENSSSCG00000039337	ENSSSCT00000059430, XM_021086544	3:26404370-26409336:+1	inositol 1,4,5-trisphosphate receptor interacting protein like 2	Cluster001
ITSN1	1321	ENSSSCG00000024614	ENSSSCT00000027819, ENSSSCT00000040338, XM_021070946	13:197248981-197481159:+1	intersectin 1	Cluster001
ITSN2	924	ENSSSCG00000008583	ENSSSCT00000009393, ENSSSCT00000063673, XM_021088350, XM_021088351, XM_021088352, XM_021088353, XM_021088354, XM_021088356, XM_021088357, XM_021088358, XM_021088359, XM_021088360, XM_021088361, XM_021088362, XM_021088363, XM_021088364, XM_021088365	3:114403171-114472638:+1	intersectin 2	Cluster001
IWS1	383	ENSSSCG00000035410	ENSSSCT00000057384, ENSSSCT00000062577, XM_021076422, XM_021076423, XM_021076424, XM_021076425, XM_021076426, XM_021076427, XM_021076430	15:59822779-59875906:+1	IWS1, SUPT6H interacting protein	Cluster001
IZUMO1	10	ENSSSCG00000003142	ENSSSCT00000003484, XM_003127285, XM_021094698, XM_021094699	6:54072707-54076275:-1	izumo sperm-egg fusion 1	Cluster001
JADE1	557	ENSSSCG00000009071	ENSSSCT00000009936, ENSSSCT00000040448, ENSSSCT00000046999, ENSSSCT00000047648, ENSSSCT00000063392, ENSSSCT00000065075, XM_003129196, XM_005656538, XM_005656539, XM_005656540, XM_013989331, XM_021100680, XM_021100681, XM_021100683, XM_021100684, XM_021100685, XM_021100687, XM_021100688, XM_021100689, XM_021100691	8:96208985-96271257:-1	jade family PHD finger 1	Cluster001
JADE3	798	ENSSSCG00000012267	ENSSSCT00000013414, ENSSSCT00000033102, ENSSSCT00000050945, ENSSSCT00000058005, XM_005673581, XM_005673582, XM_013986083, XM_013986084, XM_013986085, XM_013986086, XM_013986087, XM_013986088, XM_013986089, XM_013986090, XM_021080377, XM_021080378, XM_021080379, XM_021080380, XM_021080381, XM_021080382, XM_021080383	X:41579709-41714702:+1	jade family PHD finger 3	Cluster001
JARID2	1086	ENSSSCG00000001061	ENSSSCT00000001155, ENSSSCT00000042193, ENSSSCT00000061899, ENSSSCT00000062045, ENSSSCT00000062160, ENSSSCT00000063145, ENSSSCT00000063187, ENSSSCT00000063512, ENSSSCT00000065511, XM_021100203, XM_021100204, XM_021100205, XM_021100206, XM_021100207, XM_021100210	7:11303859-11602097:+1	jumonji and AT-rich interaction domain containing 2	Cluster001
JMJD1C	45	ENSSSCG00000010226	ENSSSCT00000011192, ENSSSCT00000051269, ENSSSCT00000053707, ENSSSCT00000063041, ENSSSCT00000065498, XM_005671027, XM_005671029, XM_005671030, XM_005671032, XM_005671035, XM_021073640, XM_021073641, XM_021073642, XM_021073643, XM_021073644, XM_021073645, XM_021073648, XM_021073649, XM_021073650, XM_021073651, XM_021073652, XM_021073654, XM_021073655, XM_021073656, XM_021073657, XM_021073659, XM_02…	14:66640849-66967077:-1	jumonji domain containing 1C	Cluster001
JMJD4	793	ENSSSCG00000013983	ENSSSCT00000015273, ENSSSCT00000059212, ENSSSCT00000064533, XM_003123609, XM_005661157	2:50804799-50812184:-1	jumonji domain containing 4	Cluster001
JMY	25	ENSSSCG00000014112	ENSSSCT00000015415, ENSSSCT00000043586, ENSSSCT00000056382, XM_021084483	2:88022709-88098518:+1	junction mediating and regulatory protein, p53 cofactor	Cluster001
JOSD1	19	ENSSSCG00000039555	ENSSSCT00000000102, ENSSSCT00000066001, XM_021091485, XM_021091486	5:9321932-9335034:+1	Josephin domain containing 1	Cluster001
KANK1	1253	ENSSSCG00000005235	ENSSSCT00000005768, ENSSSCT00000005769, ENSSSCT00000040548, ENSSSCT00000045712, ENSSSCT00000046865, ENSSSCT00000048343, ENSSSCT00000059847, ENSSSCT00000060664, XM_021064412, XM_021064415, XM_021064426, XM_021064436, XM_021064444, XM_021064452, XM_021064464, XM_021064479, XM_021064485, XM_021064490, XM_021064493, XM_021064495, XM_021064500, XM_021064505, XM_021064509, XM_021064515, XM_021064523, X…	1:221013400-221218875:-1	KN motif and ankyrin repeat domains 1	Cluster001
KANSL1	1080	ENSSSCG00000017310	ENSSSCT00000018846, ENSSSCT00000045465, ENSSSCT00000049217, ENSSSCT00000050465, ENSSSCT00000051407, ENSSSCT00000059161, ENSSSCT00000064536, XM_003131310, XM_005656940, XM_013989924, XM_013989925, XM_021066798	12:16901704-17100049:+1	KAT8 regulatory NSL complex subunit 1	Cluster001
KANSL3	981	ENSSSCG00000040434	ENSSSCT00000036714, ENSSSCT00000044473, ENSSSCT00000046365, ENSSSCT00000054602, ENSSSCT00000060227, XM_021087273	3:56958419-57011236:+1	KAT8 regulatory NSL complex subunit 3	Cluster001
KAT2B	92	ENSSSCG00000024621	ENSSSCT00000024917, XM_021071366	13:6985162-7099756:+1	lysine acetyltransferase 2B	Cluster001
KAT6A	833	ENSSSCG00000007023	ENSSSCT00000007692, ENSSSCT00000037029, XM_021078038	17:11005533-11107079:-1	lysine acetyltransferase 6A	Cluster001
KAT6B	617	ENSSSCG00000010316	ENSSSCT00000011293, ENSSSCT00000040190, ENSSSCT00000043884, ENSSSCT00000056205, ENSSSCT00000063691, XM_005671117, XM_005671118, XM_013983356, XM_021072865, XM_021072866, XM_021072867, XM_021072868, XM_021072870	14:77404443-77597673:+1	lysine acetyltransferase 6B	Cluster001
KAT7	461	ENSSSCG00000017553	ENSSSCT00000019107, ENSSSCT00000058557, XM_005668865, XM_005668866	12:25970972-26005004:+1	lysine acetyltransferase 7	Cluster001
KATNAL1	449	ENSSSCG00000009326	ENSSSCT00000010220, ENSSSCT00000039810, ENSSSCT00000054714, ENSSSCT00000065982, XM_013980418, XM_021065529, XM_021065531, XM_021065532, XM_021065533, XM_021065534, XM_021065536, XM_021065537, XM_021065538, XM_021065539, XM_021065541, XM_021065542, XM_021065543, XM_021065544	11:7001310-7064592:-1	katanin catalytic subunit A1 like 1	Cluster001
KBTBD2	155	ENSSSCG00000022464	ENSSSCT00000026958, ENSSSCT00000041863, XM_013985724, XM_021079001	18:40604558-40637085:+1	kelch repeat and BTB domain containing 2	Cluster001
KBTBD4	266	ENSSSCG00000013227	ENSSSCT00000014447, ENSSSCT00000053378, ENSSSCT00000064560, XM_003122803, XM_005660908	2:15036552-15047724:+1	kelch repeat and BTB domain containing 4	Cluster001
KCNAB3	154	ENSSSCG00000037973	ENSSSCT00000058684, XM_013990045	12:53171319-53180823:-1	potassium voltage-gated channel subfamily A regulatory beta subunit 3	Cluster001
KCNK5	55	ENSSSCG00000025423	ENSSSCT00000029770, XM_001928254	7:34615259-34656739:-1	potassium two pore domain channel subfamily K member 5	Cluster001
KCNT2	4	ENSSSCG00000010892	ENSSSCT00000011916, ENSSSCT00000052647, ENSSSCT00000053314, ENSSSCT00000054585, XM_021081855, XM_021081856, XM_021081857, XM_021081859, XM_021081860, XM_021081861, XM_021081862, XM_021081864, XM_021081865, XM_021081866, XM_021081867, XM_021081868, XM_021081869, XM_021081870	AEMK02000698.1:2096385-2435863:-1	potassium sodium-activated channel subfamily T member 2	Cluster001
KCTD13	7	ENSSSCG00000040888	ENSSSCT00000041486, ENSSSCT00000043623, XM_021086431, XM_021086432	3:18121735-18141596:-1	potassium channel tetramerization domain containing 13	Cluster001
KCTD15	463	ENSSSCG00000033695	ENSSSCT00000043764, ENSSSCT00000049953, ENSSSCT00000065629, XM_021094316, XM_021094318, XM_021094319	6:43527286-43544254:+1	potassium channel tetramerization domain containing 15	Cluster001
KCTD2	332	ENSSSCG00000031958	ENSSSCT00000048742, XM_021066666	12:6226316-6241292:-1	potassium channel tetramerization domain containing 2	Cluster001
KCTD20	664	ENSSSCG00000001562	ENSSSCT00000001741, ENSSSCT00000051077, ENSSSCT00000051966, XM_001929543, XM_005665921	7:32115084-32195072:+1	potassium channel tetramerization domain containing 20	Cluster001
KCTD21	109	ENSSSCG00000033506	ENSSSCT00000056629, XM_021062565, XM_021062566	9:12570591-12585862:-1	potassium channel tetramerization domain containing 21	Cluster001
KCTD6	39	ENSSSCG00000022131	ENSSSCT00000022865, XM_005669682, XM_005669683, XM_005669684, XM_005669685, XM_013981818, XM_013981819, XM_021069094, XM_021069095	13:40210730-40221774:+1	potassium channel tetramerization domain containing 6	Cluster001
KCTD9	100	ENSSSCG00000009652	ENSSSCT00000010582, XM_003132815	14:9455083-9518452:-1	potassium channel tetramerization domain containing 9	Cluster001
KDELC2	314	ENSSSCG00000015009	ENSSSCT00000016373	9:36856629-36879489:-1	KDEL motif-containing protein 2	Cluster001
KDM1B	389	ENSSSCG00000001074	ENSSSCT00000001169, ENSSSCT00000036868, ENSSSCT00000038941, ENSSSCT00000052124, ENSSSCT00000065825, XM_001927844, XM_013977460	7:13845942-13901253:+1	lysine demethylase 1B	Cluster001
KDM2A	1105	ENSSSCG00000029637	ENSSSCT00000022488, ENSSSCT00000031254, ENSSSCT00000042616, XM_021077210, XM_021077212, XM_021077215, XM_021077218, XM_021077224	2:5239049-5360529:-1	lysine demethylase 2A	Cluster001
KDM3A	368	ENSSSCG00000008221	ENSSSCT00000009003, ENSSSCT00000027376, ENSSSCT00000041997, XM_003124935, XM_005662401, XM_013995985, XM_021087280, XM_021087281	3:58299723-58355000:-1	lysine demethylase 3A	Cluster001
KDM3B	858	ENSSSCG00000014331	ENSSSCT00000015658, ENSSSCT00000041556, XM_003480917	2:140346223-140417203:+1	lysine demethylase 3B	Cluster001
KDM4C	498	ENSSSCG00000005198	ENSSSCT00000005730, ENSSSCT00000056156, XM_021063858, XM_021063862, XM_021063866	1:215071419-215507712:-1	lysine demethylase 4C	Cluster001
KDM5A	920	ENSSSCG00000029464	ENSSSCT00000022573, ENSSSCT00000023353, ENSSSCT00000044526	5:67629380-67716625:-1	lysine demethylase 5A	Cluster001
KDM5B	557	ENSSSCG00000010928	ENSSSCT00000011960, ENSSSCT00000029047	10:24739157-24831494:-1	lysine demethylase 5B	Cluster001
KDM5C	718	ENSSSCG00000012322	ENSSSCT00000013473, ENSSSCT00000032687, ENSSSCT00000041364, ENSSSCT00000041883, ENSSSCT00000048460, XM_005673628, XM_005673629, XM_005673631, XM_005673632, XM_013986145, XM_013986146, XM_013986147, XM_013986148, XM_013986149, XM_021079363, XM_021079364	X:45968814-46003215:-1	lysine demethylase 5C	Cluster001
KDM6A	410	.	XM_021079778, XM_021079779, XM_021079780, XM_021079781, XM_021079782, XM_021079783, XM_021079784	.	lysine demethylase 6A	Cluster001
KDM6B	82	ENSSSCG00000017962	ENSSSCT00000019546, ENSSSCT00000028824, ENSSSCT00000043071, ENSSSCT00000045800, ENSSSCT00000051117, ENSSSCT00000053524, ENSSSCT00000053717, ENSSSCT00000055252, ENSSSCT00000057572, ENSSSCT00000064298, XM_021067833	12:52796952-53108916:+1	lysine demethylase 6B	Cluster001
KDM7A	926	ENSSSCG00000016501	ENSSSCT00000017965	18:9581528-9664748:+1	lysine demethylase 7A	Cluster001
KDR	287	ENSSSCG00000008844	ENSSSCT00000009683, ENSSSCT00000036588, XM_003128987, XM_013997943	8:41809115-41856379:-1	kinase insert domain receptor	Cluster001
KDSR	294	ENSSSCG00000025744	ENSSSCT00000031522, ENSSSCT00000039219, ENSSSCT00000039416	1:158288053-158518879:+1	3-ketodihydrosphingosine reductase	Cluster001
KHDC4	461	ENSSSCG00000006504	ENSSSCT00000007124, ENSSSCT00000041628, ENSSSCT00000046462, ENSSSCT00000053562	4:94097893-94116659:+1	KH domain containing 4, pre-mRNA splicing factor	Cluster001
KHNYN	473	ENSSSCG00000001984	ENSSSCT00000002220, ENSSSCT00000046595, XM_001927139, XM_021099195	7:74852649-74865122:-1	KH and NYN domain containing	Cluster001
KHSRP	1075	ENSSSCG00000013538	ENSSSCT00000014785, ENSSSCT00000044934, ENSSSCT00000055256, ENSSSCT00000059186	2:72656951-72668963:+1	KH-type splicing regulatory protein	Cluster001
KIAA0100	1250	ENSSSCG00000017764	ENSSSCT00000019336, ENSSSCT00000050521, ENSSSCT00000065409, XM_021067478	12:44858865-44893376:-1	KIAA0100 ortholog	Cluster001
KIAA0141	7	.	XM_003124042, XM_021084941	.	KIAA0141 ortholog	Cluster001
KIAA0232	905	ENSSSCG00000008713	ENSSSCT00000009532, XM_021100968	8:3945345-3992328:-1	KIAA0232 ortholog	Cluster001
KIAA0355	1188	ENSSSCG00000002872	ENSSSCT00000003173, ENSSSCT00000058743, ENSSSCT00000059461, ENSSSCT00000063324, XM_021094321, XM_021094322, XM_021094323, XM_021094324, XM_021094325	6:43933712-44032759:+1	KIAA0355 ortholog	Cluster001
KIAA1109	175	ENSSSCG00000009090	ENSSSCT00000009956, ENSSSCT00000038122, ENSSSCT00000039509, ENSSSCT00000045526, ENSSSCT00000057093, ENSSSCT00000061877, ENSSSCT00000065880, XM_021101618, XM_021101619, XM_021101620, XM_021101623, XM_021101624, XM_021101625, XM_021101626, XM_021101627, XM_021101629, XM_021101630, XM_021101631, XM_021101633, XM_021101634, XM_021101635	8:101737599-101937111:-1	KIAA1109 ortholog	Cluster001
KIAA1217	85	ENSSSCG00000011075	ENSSSCT00000012119, ENSSSCT00000039282, ENSSSCT00000040678, ENSSSCT00000045612, ENSSSCT00000046263, ENSSSCT00000052151, ENSSSCT00000054776, ENSSSCT00000061368, ENSSSCT00000063724, ENSSSCT00000065333, XM_021064229	10:50706712-51205621:-1	KIAA1217 ortholog	Cluster001
KIAA1429	353	.	XM_021089096, XM_021089097, XM_021089098, XM_021089099, XM_021089100	.	KIAA1429 ortholog	Cluster001
KIAA2026	146	ENSSSCG00000005205	ENSSSCT00000005737, ENSSSCT00000030906, ENSSSCT00000044426, XM_013993582	1:216115981-216226152:+1	KIAA2026 ortholog	Cluster001
KIDINS220	1372	ENSSSCG00000008644	ENSSSCT00000009457, ENSSSCT00000040887, ENSSSCT00000046005, ENSSSCT00000049189, ENSSSCT00000055953, ENSSSCT00000061190, ENSSSCT00000065195, ENSSSCT00000065265, XM_021087877, XM_021087878, XM_021087879, XM_021087880, XM_021087881, XM_021087882, XM_021087883, XM_021087884, XM_021087885, XM_021087886, XM_021087887, XM_021087888, XM_021087890, XM_021087891, XM_021087892, XM_021087893, XM_021087894, X…	3:127382543-127475973:+1	kinase D interacting substrate 220	Cluster001
KIF13A	928	ENSSSCG00000020858	ENSSSCT00000001166, ENSSSCT00000023576, ENSSSCT00000023668, ENSSSCT00000029683, ENSSSCT00000029912, ENSSSCT00000052972, XM_021100216, XM_021100217, XM_021100218, XM_021100219, XM_021100220, XM_021100223, XM_021100224, XM_021100225, XM_021100226, XM_021100227, XM_021100228, XM_021100229, XM_021100230, XM_021100231	7:13498222-13717603:-1	kinesin family member 13A	Cluster001
KIF13B	718	ENSSSCG00000009683	ENSSSCT00000010618, XM_021072406	14:12900033-13100059:-1	kinesin family member 13B	Cluster001
KIF1B	236	ENSSSCG00000003401	ENSSSCT00000003773, ENSSSCT00000044433, ENSSSCT00000049927, ENSSSCT00000051187, ENSSSCT00000053353, ENSSSCT00000059776, XM_021095313, XM_021095314, XM_021095315, XM_021095316, XM_021095317, XM_021095318, XM_021095319, XM_021095320, XM_021095321, XM_021095322, XM_021095323, XM_021095324, XM_021095325	6:70495074-70663463:+1	kinesin family member 1B	Cluster001
KIF1BP	526	ENSSSCG00000010248	ENSSSCT00000011218, XM_001928810	14:72071874-72099801:+1	KIF1 binding protein	Cluster001
KIF1C	224	ENSSSCG00000017900	ENSSSCT00000019480, XM_021067761	12:51900301-51922150:-1	kinesin family member 1C	Cluster001
KIF21A	31	ENSSSCG00000000779	ENSSSCT00000000843, ENSSSCT00000053315, XM_003126606, XM_013997927, XM_013997928, XM_013997929, XM_013997930, XM_013997931, XM_013997932, XM_013997933, XM_013997934, XM_013997935, XM_021092526, XM_021092527, XM_021092528, XM_021092529, XM_021092530	5:70889000-71029809:-1	kinesin family member 21A	Cluster001
KIF2A	171	ENSSSCG00000030186	ENSSSCT00000032036, ENSSSCT00000044578, ENSSSCT00000045693, ENSSSCT00000046317, ENSSSCT00000047719, ENSSSCT00000050979, ENSSSCT00000056867, XM_021076561, XM_021076562, XM_021076563, XM_021076564	16:40971713-41102545:+1	kinesin family member 2A	Cluster001
KIF3B	172	ENSSSCG00000007247	ENSSSCT00000007929, ENSSSCT00000050721, XM_021077423, XM_021077425	17:35914214-35961687:+1	kinesin family member 3B	Cluster001
KIF5B	122	ENSSSCG00000011027	ENSSSCT00000012069, ENSSSCT00000043634, ENSSSCT00000059788, XM_021064805	10:42595285-42693526:-1	kinesin family member 5B	Cluster001
KIN	30	ENSSSCG00000033095	ENSSSCT00000057280, XM_021065000, XM_021065001	10:63599206-63629001:+1	Kin17 DNA and RNA binding protein	Cluster001
KIZ	141	ENSSSCG00000007108	ENSSSCT00000007780, ENSSSCT00000037984, ENSSSCT00000038523, ENSSSCT00000041194, ENSSSCT00000043350, ENSSSCT00000050656, ENSSSCT00000058825, ENSSSCT00000061157, ENSSSCT00000062515, XM_021078396	17:28975146-29268877:+1	kizuna centrosomal protein	Cluster001
KLC1	24	.	XM_005653536, XM_005653537, XM_005653538, XM_021081533, XM_021081534, XM_021081535, XM_021081536, XM_021081537, XM_021081538	.	kinesin light chain 1	Cluster001
KLC4	115	ENSSSCG00000001659	ENSSSCT00000001850, ENSSSCT00000037182, ENSSSCT00000044965, ENSSSCT00000058717, XM_001929222, XM_005666017, XM_013977950, XM_013977951, XM_021098735	7:38120789-38134532:+1	kinesin light chain 4	Cluster001
KLF12	752	ENSSSCG00000025130	ENSSSCT00000026048, ENSSSCT00000040861, ENSSSCT00000042308, ENSSSCT00000043538, ENSSSCT00000047737, ENSSSCT00000055878, XM_021065113, XM_021065114, XM_021065115, XM_021065116, XM_021065117, XM_021065118, XM_021065119, XM_021065120, XM_021065121, XM_021065122, XM_021065123, XM_021065124, XM_021065127	11:45988229-46446134:-1	Kruppel like factor 12	Cluster001
KLF3	858	ENSSSCG00000036488	ENSSSCT00000045848, ENSSSCT00000065306, XM_021100283, XM_021100284	8:30024830-30060982:+1	Kruppel like factor 3	Cluster001
KLF7	451	ENSSSCG00000029998	ENSSSCT00000031970, ENSSSCT00000064987, XM_021074495, XM_021074496, XM_021074497	15:110286490-110379145:-1	Kruppel like factor 7	Cluster001
KLHDC10	282	ENSSSCG00000027131	ENSSSCT00000018031, ENSSSCT00000027084, ENSSSCT00000044515, XM_021079113, XM_021079115	18:18667365-18723490:-1	kelch domain containing 10	Cluster001
KLHDC9	235	ENSSSCG00000038597	ENSSSCT00000056344, ENSSSCT00000059008, XM_001927877	4:89337470-89343881:-1	kelch domain containing 9	Cluster001
KLHL11	1057	ENSSSCG00000032404	ENSSSCT00000045979, ENSSSCT00000056283	12:20842309-20854338:+1	kelch like family member 11	Cluster001
KLHL17	150	ENSSSCG00000030000	ENSSSCT00000027082, XM_021095162, XM_021095163, XM_021095164, XM_021095165, XM_021095166, XM_021095167, XM_021095168, XM_021095169, XM_021095170, XM_021095171, XM_021095172	6:63322190-63336139:+1	kelch like family member 17	Cluster001
KLHL18	489	ENSSSCG00000024513	ENSSSCT00000027575, ENSSSCT00000057792, ENSSSCT00000066220, XM_021068721, XM_021068722, XM_021068723	13:30062836-30141511:+1	kelch like family member 18	Cluster001
KLHL2	260	ENSSSCG00000008858	ENSSSCT00000009698, ENSSSCT00000049097, XM_005666650, XM_021101284	8:43746017-43870999:-1	kelch like family member 2	Cluster001
KLHL20	577	ENSSSCG00000015497	ENSSSCT00000016882, ENSSSCT00000049853, ENSSSCT00000055280, ENSSSCT00000064386, XM_005656716	9:115987711-116084527:+1	kelch like family member 20	Cluster001
KLHL28	845	ENSSSCG00000004996	ENSSSCT00000005510, ENSSSCT00000039734, XM_001926290	1:175164040-175180525:-1	kelch like family member 28	Cluster001
KLHL3	130	ENSSSCG00000014321	ENSSSCT00000015647, ENSSSCT00000040784, ENSSSCT00000043401, XM_003123968, XM_005661680, XM_013995146, XM_013995148, XM_021084789, XM_021084790, XM_021084791, XM_021084792, XM_021084793, XM_021084794, XM_021084795, XM_021084796, XM_021084797, XM_021084798	2:139632862-139920437:-1	kelch like family member 3	Cluster001
KLHL9	984	ENSSSCG00000005150	ENSSSCT00000005678	1:201589416-201591302:-1	kelch like family member 9	Cluster001
KMT2C	962	ENSSSCG00000020663	ENSSSCT00000025866, ENSSSCT00000026487, ENSSSCT00000043226, ENSSSCT00000043259, ENSSSCT00000044152, ENSSSCT00000050452, ENSSSCT00000051463, ENSSSCT00000053377, XM_021079121, XM_021079122, XM_021079123, XM_021079124, XM_021079125, XM_021079126, XM_021079127, XM_021079128, XM_021079130, XM_021079131, XM_021079132, XM_021079133, XM_021079134, XM_021079135, XM_021079136, XM_021079137, XM_021079138, X…	18:4993204-5277722:+1	lysine methyltransferase 2C	Cluster001
KMT2D	799	.	XM_021091593	.	lysine methyltransferase 2D	Cluster001
KMT2E	774	ENSSSCG00000029082	ENSSSCT00000022506, ENSSSCT00000038016, ENSSSCT00000038314, ENSSSCT00000043656, ENSSSCT00000052703, ENSSSCT00000053473, ENSSSCT00000058146, ENSSSCT00000059260, XM_013979824, XM_021102566, XM_021102567, XM_021102568, XM_021102569, XM_021102570, XM_021102571, XM_021102573, XM_021102574, XM_021102576	9:104911799-105041742:+1	lysine methyltransferase 2E	Cluster001
KMT5B	1268	ENSSSCG00000031459	ENSSSCT00000024630, ENSSSCT00000038627, ENSSSCT00000051185, ENSSSCT00000056668, XM_003122431, XM_021082725, XM_021082726, XM_021082728, XM_021082729, XM_021082730, XM_021082731, XM_021082732	2:4711090-4767688:+1	lysine methyltransferase 5B	Cluster001
KNOP1	1	.	XM_021086529, XM_021086530	.	lysine rich nucleolar protein 1	Cluster001
KNSTRN	7	ENSSSCG00000004775	ENSSSCT00000005274, ENSSSCT00000044322, XM_005659751, XM_005659752	1:130916136-130940396:-1	kinetochore localized astrin/SPAG5 binding protein	Cluster001
KPNA1	90	ENSSSCG00000028475	ENSSSCT00000024440	13:138018447-138105564:+1	karyopherin subunit alpha 1	Cluster001
KPNA3	640	ENSSSCG00000024125	ENSSSCT00000030501, XM_021065149, XM_021065152	11:17947741-18034751:+1	karyopherin subunit alpha 3	Cluster001
KPNA5	65	ENSSSCG00000004262	ENSSSCT00000004711, ENSSSCT00000024609, XM_005654392, XM_005654393	1:44899462-44940551:-1	karyopherin subunit alpha 5	Cluster001
KPNA6	783	ENSSSCG00000034017	ENSSSCT00000055919, XM_013999108, XM_021095806	6:88611467-88656277:+1	karyopherin subunit alpha 6	Cluster001
KPNB1	452	ENSSSCG00000017514	ENSSSCT00000019068, XM_003131528	12:23915911-23946076:+1	karyopherin subunit beta 1	Cluster001
KRAS	533	ENSSSCG00000026969	ENSSSCT00000025989, ENSSSCT00000042185, XM_003126427, XM_005653151, XM_005653152, XM_013993780, XM_013993793	5:48508774-48549358:+1	KRAS proto-oncogene, GTPase	Cluster001
KRI1	250	ENSSSCG00000013644	ENSSSCT00000014904, XM_005654861, XM_013987437	2:69323791-69337821:-1	KRI1 homolog	Cluster001
KRR1	311	ENSSSCG00000033524	ENSSSCT00000047927, ENSSSCT00000055208, XM_003126388	5:38809854-38822359:-1	KRR1, small subunit processome component homolog	Cluster001
KTN1	202	ENSSSCG00000005060	ENSSSCT00000005577, ENSSSCT00000043033, ENSSSCT00000045650, ENSSSCT00000049631, ENSSSCT00000052096, ENSSSCT00000054544, ENSSSCT00000060703, XM_021085505, XM_021085523, XM_021085571, XM_021085663, XM_021085690, XM_021085751, XM_021085852, XM_021085894, XM_021085951, XM_021086020, XM_021086082, XM_021086137	1:184881550-184990938:+1	kinectin 1	Cluster001
L1TD1	11	.	XM_021080187	.	LINE1 type transposase domain containing 1	Cluster001
L3MBTL2	272	ENSSSCG00000000066	ENSSSCT00000000072, XM_001929185, XM_005653110, XM_021091462	5:7253385-7277678:-1	L3MBTL2 polycomb repressive complex 1 subunit	Cluster001
L3MBTL3	476	ENSSSCG00000004203	ENSSSCT00000004644, ENSSSCT00000054860, ENSSSCT00000058280, ENSSSCT00000061211, ENSSSCT00000065993, XM_003121201, XM_003121202, XM_005659197, XM_005659198, XM_021088384, XM_021088389, XM_021088393, XM_021088399, XM_021088401, XM_021088404, XM_021088410, XM_021088414	1:33195395-33319720:-1	l(3)mbt-like 3 (Drosophila)	Cluster001
LAMP2	143	ENSSSCG00000012604	ENSSSCT00000013783, ENSSSCT00000032655, ENSSSCT00000046980	X:98582003-98624088:-1	lysosomal associated membrane protein 2	Cluster001
LANCL2	310	ENSSSCG00000023801	ENSSSCT00000032270, ENSSSCT00000044577, ENSSSCT00000045186, ENSSSCT00000059496, XM_021079342, XM_021079343, XM_021079344	18:48550748-48593204:+1	LanC like 2	Cluster001
LAP3	29	ENSSSCG00000023604	ENSSSCT00000027356, XM_003356870, XM_021101057	8:12590330-12619107:+1	leucine aminopeptidase 3	Cluster001
LARP1	691	ENSSSCG00000017069	ENSSSCT00000018585, ENSSSCT00000043906	16:68393572-68484918:-1	La ribonucleoprotein domain family member 1	Cluster001
LARP1B	8	.	XM_013978892, XM_013978893, XM_013978894, XM_013978895, XM_013978898, XM_013978900, XM_013978901, XM_013978902, XM_013978903, XM_021101597, XM_021101598, XM_021101599, XM_021101600, XM_021101602, XM_021101603	.	La ribonucleoprotein domain family member 1B	Cluster001
LARP4	770	ENSSSCG00000028516	ENSSSCT00000000235, ENSSSCT00000025921, ENSSSCT00000034406, ENSSSCT00000034524, XM_003355385, XM_005653114, XM_005653120, XM_005653121, XM_021091644, XM_021091645, XM_021091646, XM_021091647, XM_021091648, XM_021091649, XM_021091650, XM_021091652, XM_021091653, XM_021091654, XM_021091656, XM_021091657	5:16284949-16353555:+1	La ribonucleoprotein domain family member 4	Cluster001
LARP7	956	ENSSSCG00000009119	ENSSSCT00000009986	8:110070103-110083634:-1	La ribonucleoprotein domain family member 7	Cluster001
LARS	106	ENSSSCG00000014411	ENSSSCT00000015750, ENSSSCT00000029042, XM_021084961	2:147480336-147547298:-1	leucyl-tRNA synthetase	Cluster001
LARS2	281	ENSSSCG00000011312	ENSSSCT00000012384, ENSSSCT00000024122, ENSSSCT00000024438, XM_021068636	13:28524805-28692328:+1	leucyl-tRNA synthetase 2, mitochondrial	Cluster001
LATS1	1033	ENSSSCG00000004106	ENSSSCT00000004541, ENSSSCT00000064835, XM_005659149	1:16274843-16321581:+1	large tumor suppressor kinase 1	Cluster001
LAX1	15	ENSSSCG00000033768	ENSSSCT00000016644, ENSSSCT00000048402, ENSSSCT00000057419, XM_013989538, XM_013989540, XM_021063201, XM_021063202, XM_021063203, XM_021063204	9:64460739-64475179:+1	lymphocyte transmembrane adaptor 1	Cluster001
LCLAT1	163	ENSSSCG00000025901	ENSSSCT00000026214, ENSSSCT00000036770, ENSSSCT00000040883, ENSSSCT00000048388	3:108690872-108882081:-1	lysocardiolipin acyltransferase 1	Cluster001
LCOR	661	ENSSSCG00000010513	ENSSSCT00000011501, ENSSSCT00000011503, ENSSSCT00000040853, ENSSSCT00000041184, ENSSSCT00000042373, ENSSSCT00000047065, ENSSSCT00000047494, ENSSSCT00000052455, ENSSSCT00000059038	14:108303948-108436982:+1	ligand-dependent corepressor	Cluster001
LCORL	720	ENSSSCG00000008748	ENSSSCT00000009571, ENSSSCT00000040059, ENSSSCT00000048407, ENSSSCT00000054647, ENSSSCT00000062828, ENSSSCT00000065885, XM_021100293, XM_021100294, XM_021100295, XM_021100296, XM_021100297, XM_021100298, XM_021100299, XM_021100300, XM_021100301, XM_021100302, XM_021100303	8:12806881-12969994:-1	ligand dependent nuclear receptor corepressor like	Cluster001
LCP2	412	ENSSSCG00000017006	ENSSSCT00000018518, XM_021077083, XM_021077084	16:53696864-53739704:+1	lymphocyte cytosolic protein 2	Cluster001
LDAH	245	ENSSSCG00000025357	ENSSSCT00000023215, XM_005662712, XM_005662715, XM_013996307, XM_013996308, XM_013996309	3:117463827-117575717:+1	lipid droplet associated hydrolase	Cluster001
LDLRAD3	586	ENSSSCG00000013294	ENSSSCT00000014519, ENSSSCT00000062140, XM_021083183, XM_021083184, XM_021083185, XM_021083186, XM_021083187, XM_021083189, XM_021083190, XM_021083191, XM_021083192	2:24877224-25155336:-1	low density lipoprotein receptor class A domain containing 3	Cluster001
LEMD3	713	ENSSSCG00000000469	ENSSSCT00000000507, ENSSSCT00000037587	5:29595883-29673875:+1	LEM domain containing 3	Cluster001
LENG8	312	ENSSSCG00000030857	ENSSSCT00000033054, ENSSSCT00000033934, ENSSSCT00000041445, XM_021094967, XM_021094968, XM_021094969	6:58860184-58870930:-1	leukocyte receptor cluster member 8	Cluster001
LEO1	121	ENSSSCG00000004625	ENSSSCT00000005108, ENSSSCT00000058640, XM_003121504, XM_021095347	1:119805071-119857348:+1	LEO1 homolog, Paf1/RNA polymerase II complex component	Cluster001
LEPROTL1	175	ENSSSCG00000038085	ENSSSCT00000047780	15:54916040-54929770:-1	leptin receptor overlapping transcript like 1	Cluster001
LETMD1	51	ENSSSCG00000032096	ENSSSCT00000039941, ENSSSCT00000060201, ENSSSCT00000061786, XM_021081716, XM_021081717	AEMK02000258.1:312771-324686:-1	LETM1 domain containing 1	Cluster001
LGALS8	228	ENSSSCG00000010146	ENSSSCT00000011109, ENSSSCT00000035224, ENSSSCT00000036446, ENSSSCT00000041001, ENSSSCT00000045288, ENSSSCT00000048454, ENSSSCT00000065115, XM_021071980, XM_021071981, XM_021071982, XM_021071984, XM_021071985, XM_021071986, XM_021071987, XM_021071988, XM_021071989, XM_021071990, XM_021071991, XM_021071994, XM_021071995	14:54867013-54892071:-1	galectin 8	Cluster001
LGR4	132	ENSSSCG00000013335	ENSSSCT00000014563, XM_013994475	2:32871904-32979148:+1	leucine rich repeat containing G protein-coupled receptor 4	Cluster001
LHFPL2	155	ENSSSCG00000028536	ENSSSCT00000027783, ENSSSCT00000040505, ENSSSCT00000051080, ENSSSCT00000057108, ENSSSCT00000062996, ENSSSCT00000063226, XM_021079469, XM_021079473, XM_021079476, XM_021079478, XM_021079479, XM_021079483, XM_021079487, XM_021079488, XM_021079489, XM_021079492, XM_021079494, XM_021079500, XM_021079510, XM_021079511, XM_021079527	2:87322280-87498733:-1	lipoma HMGIC fusion partner-like 2	Cluster001
LHX2	58	ENSSSCG00000005586	ENSSSCT00000006141, ENSSSCT00000064877	1:264900591-264921219:+1	LIM homeobox 2	Cluster001
LIFR	999	ENSSSCG00000016850	ENSSSCT00000018350, ENSSSCT00000032662, ENSSSCT00000060018, ENSSSCT00000062781, ENSSSCT00000064209, ENSSSCT00000065899	16:23629867-23767990:-1	leukemia inhibitory factor receptor	Cluster001
LIG3	686	ENSSSCG00000024770	ENSSSCT00000023206, ENSSSCT00000026782, ENSSSCT00000032358, ENSSSCT00000053697, ENSSSCT00000058422, ENSSSCT00000060909, XM_021066154, XM_021066156, XM_021066157, XM_021066158, XM_021066159, XM_021066160, XM_021066161	12:40152346-40205082:-1	DNA ligase 3	Cluster001
LIG4	230	ENSSSCG00000009540	ENSSSCT00000010458, XM_003131089, XM_005668541, XM_005668542	11:75537039-75545033:-1	DNA ligase 4	Cluster001
LIMA1	54	ENSSSCG00000032269	ENSSSCT00000048726, ENSSSCT00000051991, XM_021090869, XM_021090870, XM_021090871, XM_021090873, XM_021090874, XM_021090875, XM_021090876, XM_021090877, XM_021090878, XM_021090879	5:16071925-16177130:-1	LIM domain and actin binding 1	Cluster001
LIMCH1	91	ENSSSCG00000008799	ENSSSCT00000009626, ENSSSCT00000038511, ENSSSCT00000039961, ENSSSCT00000045571, ENSSSCT00000053497, ENSSSCT00000056457, ENSSSCT00000057116, ENSSSCT00000059605, XM_021101157	8:32432923-32792553:+1	LIM and calponin homology domains 1	Cluster001
LIMS1	225	.	XM_005662317, XM_005662319, XM_005662320, XM_005662321, XM_005662322, XM_021085642, XM_021085644, XM_021085645, XM_021085646, XM_021085647	.	LIM zinc finger domain containing 1	Cluster001
LIN52	3	ENSSSCG00000027564	ENSSSCT00000028560, XM_005656377, XM_005656378	7:97382342-97491672:+1	lin-52 DREAM MuvB core complex component	Cluster001
LIN54	722	ENSSSCG00000009242	ENSSSCT00000010122, ENSSSCT00000029534, ENSSSCT00000040449, ENSSSCT00000050831, ENSSSCT00000055002, XM_013989440, XM_013989441, XM_021101860, XM_021101862, XM_021101864, XM_021101865, XM_021101867, XM_021101868, XM_021101870, XM_021101871	8:135330918-135398263:+1	lin-54 DREAM MuvB core complex component	Cluster001
LIN7C	423	ENSSSCG00000022806	ENSSSCT00000022243, ENSSSCT00000060576, XM_003122904	2:32734691-32855734:+1	lin-7 homolog C, crumbs cell polarity complex component	Cluster001
LIX1L	356	ENSSSCG00000026502	ENSSSCT00000023324, XM_001927823	4:99384288-99404891:+1	limb and CNS expressed 1 like	Cluster001
LMAN1	350	ENSSSCG00000004908	ENSSSCT00000005415, ENSSSCT00000052058, XM_021099870	1:161606634-161631856:+1	lectin, mannose binding 1	Cluster001
LMAN2L	132	ENSSSCG00000026939	ENSSSCT00000008980, ENSSSCT00000032030, ENSSSCT00000046459, ENSSSCT00000065619, XM_021085755, XM_021085757, XM_021085758, XM_021085759	3:56878940-56906543:+1	lectin, mannose binding 2 like	Cluster001
LMBR1	156	ENSSSCG00000016412	ENSSSCT00000017870, ENSSSCT00000044542, ENSSSCT00000052669, ENSSSCT00000059931, XM_021079158, XM_021079159, XM_021079160	18:1795462-1934953:+1	limb development membrane protein 1	Cluster001
LMBRD2	779	ENSSSCG00000016834	ENSSSCT00000018329, ENSSSCT00000037666, ENSSSCT00000043890, ENSSSCT00000048047, XM_005657606, XM_013990625, XM_013990626, XM_013990628, XM_021076987, XM_021076988, XM_021076990, XM_021076991, XM_021076992	16:21405545-21463031:-1	LMBR1 domain containing 2	Cluster001
LMTK2	48	ENSSSCG00000007599	ENSSSCT00000008339, ENSSSCT00000053974, XM_021086090	3:5322246-5409422:+1	lemur tyrosine kinase 2	Cluster001
LNPK	143	ENSSSCG00000015976	ENSSSCT00000017395, ENSSSCT00000025624, ENSSSCT00000044418, ENSSSCT00000052609, ENSSSCT00000055319, ENSSSCT00000064172, XM_005671972, XM_021074605	15:81721626-81806168:-1	lunapark, ER junction formation factor	Cluster001
LOC100152459	7	.	XM_005662810, XM_021090523	.	cysteine and histidine-rich protein 1	Cluster001
LOC100152722	260	.	XM_005654114, XM_005654115, XM_005654116, XM_005654117, XM_005654118, XM_005654119, XM_021074293, XM_021074294, XM_021074295	.	protein HIRA	Cluster001
LOC100153925	38	.	XM_001929600, XM_005654102, XM_013981453	.	mitotic-spindle organizing protein 2B	Cluster001
LOC100158108	8	.	XM_021072623, XM_021072624, XM_021072625, XM_021072626, XM_021072627, XM_021072629, XM_021072630	.	zinc finger protein 510-like	Cluster001
LOC100510904	153	.	XM_003126037	.	histone H1.0	Cluster001
LOC100511376	433	.	XM_005662337, XM_013995880, XM_013995882, XM_013995883, XM_021087106	.	E3 SUMO-protein ligase RanBP2	Cluster001
LOC100511862	546	.	XM_005661403, XM_013994828, XM_013994830, XM_013994831, XM_013994832, XM_021084240, XM_021084241, XM_021084242, XM_021084244, XM_021084245, XM_021084246, XM_021084247	.	PWWP domain-containing protein MUM1	Cluster001
LOC100512977	22	.	XM_003129834, XM_013979359, XM_013979360, XM_013979361, XM_013979362, XM_021062744, XM_021062745, XM_021062746, XM_021062747, XM_021062748, XM_021062749	.	KDEL motif-containing protein 2	Cluster001
LOC100513542	216	.	XM_003127234	.	serine/threonine-protein phosphatase 5	Cluster001
LOC100517129	544	.	XM_003133707, XM_005657580, XM_021075662, XM_021075663, XM_021075664, XM_021075665, XM_021075666, XM_021075667, XM_021075668	.	nuclear body protein SP140-like protein	Cluster001
LOC100517145	223	.	XM_005654852	.	complement C3	Cluster001
LOC100520452	1	.	XM_003131870, XM_005669123, XM_005669124, XM_005669126, XM_021067695, XM_021067697, XM_021067698	.	neuferricin	Cluster001
LOC100521256	2	.	XM_003124048, XM_013995242, XM_013995243	.	probable histidine--tRNA ligase, mitochondrial	Cluster001
LOC100522040	1	.	XM_021075931, XM_021075932, XM_021075933, XM_021075934, XM_021075935, XM_021075936, XM_021075937, XM_021075938, XM_021075939, XM_021075940	.	formiminotransferase N-terminal subdomain-containing protein-like	Cluster001
LOC100522401	792	.	XM_003133111	.	WASH complex subunit 2A	Cluster001
LOC100522887	15	.	XM_003129812	.	caspase-13	Cluster001
LOC100524378	6	.	XM_021094778	.	zinc finger protein 420	Cluster001
LOC100524475	115	.	XM_003480540, XM_005660179, XM_013993633, XM_013993634, XM_021065293, XM_021065298	.	transducin-like enhancer protein 1	Cluster001
LOC100524679	246	.	XM_021092373	.	ovostatin homolog 2	Cluster001
LOC100525572	219	.	XM_013996939, XM_021089625, XM_021089626, XM_021089627, XM_021089628, XM_021089629, XM_021089630	.	SLAM family member 9	Cluster001
LOC100620992	80	.	XM_003354512, XM_013995560, XM_013995561, XM_013995562	.	general transcription factor II-I repeat domain-containing protein 2	Cluster001
LOC100621115	2	.	XM_005666716, XM_013978739	.	nitric oxide-associated protein 1-like	Cluster001
LOC100623157	1	.	XM_021094301, XM_021094303, XM_021094304, XM_021094305, XM_021094306, XM_021094307, XM_021094308, XM_021094309, XM_021094310, XM_021094312, XM_021094313, XM_021094314	.	uncharacterized LOC100623157	Cluster001
LOC100624032	62	.	XM_021079790, XM_021079791	.	arylsulfatase D	Cluster001
LOC100624329	69	.	XM_013991053, XM_013991057, XM_021080931, XM_021080932, XM_021080933, XM_021080934, XM_021080935, XM_021080936, XM_021080937, XM_021080938, XM_021080939, XM_021080940, XM_021080942, XM_021080943	.	zinc finger X-chromosomal protein	Cluster001
LOC100624495	9	.	XM_013991866	.	zinc finger protein 677	Cluster001
LOC100624559	863	.	XM_021090644, XM_021090645, XM_021090646, XM_021090647, XM_021090648, XM_021090649, XM_021090651, XM_021090652, XM_021090653, XM_021090654, XM_021090655, XM_021090656, XM_021090657, XM_021090658, XM_021090659, XM_021090660, XM_021090661, XM_021090662, XM_021090663, XM_021090664, XM_021090665, XM_021090666, XM_021090667, XM_021090668, XM_021090669, XM_021090670, XM_021090671, XM_021090672, XM_0210…	.	myomegalin	Cluster001
LOC100626015	86	.	XM_021086558	.	nodal modulator 1	Cluster001
LOC100737585	120	.	XM_013998720	.	uncharacterized LOC100737585	Cluster001
LOC100737600	510	.	XM_021090831	.	DBIRD complex subunit ZNF326	Cluster001
LOC100738642	1	.	XM_005656744	.	torsin-1A-interacting protein 2	Cluster001
LOC100738859	4	.	XM_003355214	.	histone H2B type 2-E	Cluster001
LOC100739755	7	.	XM_005653791	.	cytochrome c oxidase protein 20 homolog	Cluster001
LOC102157627	2	.	XM_021101675	.	uncharacterized LOC102157627	Cluster001
LOC102157639	13	.	XM_013981366, XM_021067936, XM_021067937, XM_021067938, XM_021067939, XM_021067940	.	multidrug and toxin extrusion protein 2	Cluster001
LOC102159087	369	.	XM_005654706	.	uncharacterized LOC102159087	Cluster001
LOC102160410	273	.	XM_021099336, XM_021099337, XM_021099338, XM_021099339, XM_021099340, XM_021099341, XM_021099342, XM_021099343, XM_021099344, XM_021099345, XM_021099346, XM_021099347, XM_021099348, XM_021099349, XM_021099350, XM_021099351, XM_021099352	.	atherin-like	Cluster001
LOC102162486	704	.	XM_005657737, XM_005657738, XM_005657742, XM_005657744, XM_013990775, XM_013990776, XM_013990777, XM_013990778, XM_013990779, XM_013990780, XM_013990781, XM_021078846, XM_021078847, XM_021078848, XM_021078849, XM_021078850, XM_021078851, XM_021078852, XM_021078853, XM_021078854, XM_021078855, XM_021078856, XM_021078857, XM_021078858	.	putative RNA-binding protein Luc7-like 2	Cluster001
LOC102162880	64	.	XM_021069414, XM_021069415	.	pre-mRNA-splicing factor ISY1 homolog	Cluster001
LOC102164598	243	.	XM_021062740	.	endogenous retrovirus group 3 member 1 Env polyprotein-like	Cluster001
LOC102166270	553	.	XM_021064447, XM_021064448, XM_021064449, XM_021064450, XM_021064451	.	putative surface protein SACOL0050	Cluster001
LOC102166590	47	.	XM_021064809	.	putative methyltransferase NSUN6	Cluster001
LOC102167522	22	.	XM_021085161	.	SLC35A4 upstream open reading frame protein	Cluster001
LOC106506744	1	.	XM_013985545	.	uncharacterized LOC106506744	Cluster001
LOC106507881	286	.	XM_013989663, XM_013989664, XM_013989669, XM_021063830, XM_021063831	.	uncharacterized LOC106507881	Cluster001
LOC106508100	45	.	XM_021083741, XM_021083742, XM_021083743, XM_021083744	.	zinc finger protein 791-like	Cluster001
LOC110257477	367	.	XM_021078197	.	uncharacterized LOC110257477	Cluster001
LOC110257936	42	.	XM_021080945	.	putative GTP-binding protein 6	Cluster001
LOC110258799	30	.	XM_021082067	.	von Willebrand factor A domain-containing protein 8-like	Cluster001
LOC110258925	42	.	XM_021082210	.	putative GTP-binding protein 6	Cluster001
LOC110259119	307	.	XM_021082428	.	stabilin-2-like	Cluster001
LOC110259374	389	.	XM_021084212	.	uncharacterized LOC110259374	Cluster001
LOC110259883	4	.	XM_021086253, XM_021086254	.	mucin-3B-like	Cluster001
LOC110260386	311	.	XM_021090293	.	DBIRD complex subunit ZNF326-like	Cluster001
LOC110261034	199	.	XM_021094845, XM_021094846, XM_021094847, XM_021094848, XM_021094849, XM_021094850, XM_021094851, XM_021094852, XM_021094853	.	myeloid cell surface antigen CD33-like	Cluster001
LOC110261048	91	.	XM_021094980, XM_021094981, XM_021094982, XM_021094983, XM_021094984, XM_021094985	.	uncharacterized LOC110261048	Cluster001
LOC110261176	364	.	XM_021096149	.	classical arabinogalactan protein 9-like	Cluster001
LOC110261321	10	.	XM_021097321, XM_021097322, XM_021097323, XM_021097324, XM_021097325, XM_021097327, XM_021097328, XM_021097329	.	zinc finger protein 17-like	Cluster001
LOC110261400	4	.	XM_021097614	.	60S ribosomal protein L10-like	Cluster001
LOC110261410	17	.	XM_021097629	.	uncharacterized LOC110261410	Cluster001
LOC110261659	332	.	XM_021099818	.	uncharacterized LOC110261659	Cluster001
LPAR6	2	ENSSSCG00000036063	ENSSSCT00000062780	11:19218398-19220627:+1	lysophosphatidic acid receptor 6	Cluster001
LPCAT4	49	ENSSSCG00000002235	ENSSSCT00000002490, ENSSSCT00000042097, ENSSSCT00000042172, ENSSSCT00000065486, XM_013989095	7:79965467-80152314:+1	lysophosphatidylcholine acyltransferase 4	Cluster001
LPIN3	65	ENSSSCG00000007359	ENSSSCT00000008051, ENSSSCT00000008052	17:43993710-44006188:+1	lipin 3	Cluster001
LRBA	642	ENSSSCG00000009021	ENSSSCT00000009880, ENSSSCT00000037220, ENSSSCT00000038989, ENSSSCT00000044347, ENSSSCT00000046874, ENSSSCT00000051059, ENSSSCT00000056658, ENSSSCT00000057357, XM_021100637, XM_021100639, XM_021100640, XM_021100641	8:77970051-78680250:+1	LPS responsive beige-like anchor protein	Cluster001
LRCH3	809	ENSSSCG00000011854	ENSSSCT00000012966, ENSSSCT00000038706, ENSSSCT00000039750, ENSSSCT00000042288, ENSSSCT00000052232, ENSSSCT00000060622, ENSSSCT00000065012, XM_005670143, XM_005670144, XM_005670145, XM_005670149, XM_013982361, XM_021070195	13:134405169-134539326:+1	leucine rich repeats and calponin homology domain containing 3	Cluster001
LRCH4	265	ENSSSCG00000007667	ENSSSCT00000008407, ENSSSCT00000044033, ENSSSCT00000052432, ENSSSCT00000054258, ENSSSCT00000059144, XM_021086228, XM_021086229, XM_021086230, XM_021086231	3:8497453-8511404:-1	leucine rich repeats and calponin homology domain containing 4	Cluster001
LRIF1	334	ENSSSCG00000006799	ENSSSCT00000007447, XM_005663570, XM_013997274	4:109271762-109292310:+1	ligand dependent nuclear receptor interacting factor 1	Cluster001
LRIG1	339	ENSSSCG00000011499	ENSSSCT00000012584, ENSSSCT00000064836, XM_005669717	13:47910417-48026763:-1	leucine rich repeats and immunoglobulin like domains 1	Cluster001
LRIG2	533	ENSSSCG00000034581	ENSSSCT00000060304, XM_021090735, XM_021090736, XM_021090737, XM_021090738	4:107349169-107416936:-1	leucine rich repeats and immunoglobulin like domains 2	Cluster001
LRP1	797	ENSSSCG00000000423	ENSSSCT00000033479, XM_021091826	5:22436202-22518418:+1	LDL receptor related protein 1	Cluster001
LRP10	204	ENSSSCG00000034465	ENSSSCT00000039081, ENSSSCT00000042996, ENSSSCT00000044257, ENSSSCT00000044582, ENSSSCT00000054958, XM_021098143, XM_021098144, XM_021098145	7:76149307-76158905:-1	LDL receptor related protein 10	Cluster001
LRP11	238	ENSSSCG00000004101	ENSSSCT00000004536, ENSSSCT00000040266, ENSSSCT00000054854, ENSSSCT00000062003	1:16138873-16198970:+1	LDL receptor related protein 11	Cluster001
LRP6	596	ENSSSCG00000000625	ENSSSCT00000000671, ENSSSCT00000039050, ENSSSCT00000059330, XM_021092344	5:60149026-60314764:+1	LDL receptor related protein 6	Cluster001
LRR1	19	ENSSSCG00000005004	ENSSSCT00000005520, XM_021101341, XM_021101347	1:179462196-179474353:+1	leucine rich repeat protein 1	Cluster001
LRRC2	194	ENSSSCG00000026945	ENSSSCT00000026965, ENSSSCT00000047472, XM_021068200, XM_021068201	13:29477792-29524179:-1	leucine rich repeat containing 2	Cluster001
LRRC25	433	ENSSSCG00000036963	ENSSSCT00000045142, ENSSSCT00000052487, ENSSSCT00000057589, XM_021083527	2:59400951-59448983:+1	leucine rich repeat containing 25	Cluster001
LRRC58	315	ENSSSCG00000034616	ENSSSCT00000045509, ENSSSCT00000057648, ENSSSCT00000059422, ENSSSCT00000060298, XM_021070309	13:139927228-139951341:+1	leucine rich repeat containing 58	Cluster001
LRRC59	235	ENSSSCG00000028019	ENSSSCT00000023663, ENSSSCT00000031741, XM_021066105	12:26675054-26694060:-1	leucine rich repeat containing 59	Cluster001
LRSAM1	104	ENSSSCG00000005613	ENSSSCT00000006172, ENSSSCT00000030046, XM_013993868	1:267964929-268008830:+1	leucine rich repeat and sterile alpha motif containing 1	Cluster001
LSG1	11	ENSSSCG00000011827	ENSSSCT00000012939, ENSSSCT00000036983, XM_021070074	13:131623827-131649214:-1	large 60S subunit nuclear export GTPase 1	Cluster001
LSM14A	449	ENSSSCG00000002869	ENSSSCT00000003170, ENSSSCT00000055533	6:43847732-43907127:+1	LSM14A, mRNA processing body assembly factor	Cluster001
LSM14B	546	ENSSSCG00000026052	ENSSSCT00000028398, ENSSSCT00000038192, ENSSSCT00000042965, ENSSSCT00000058755, ENSSSCT00000062294, XM_021078207, XM_021078208	17:61552551-61564814:+1	LSM family member 14B	Cluster001
LSM4	158	.	XM_021083528, XM_021083529, XM_021083530	.	LSM4 homolog, U6 small nuclear RNA and mRNA degradation associated	Cluster001
LTN1	571	ENSSSCG00000030528	ENSSSCT00000030539, ENSSSCT00000056141, ENSSSCT00000061785	13:192295769-192374069:-1	listerin E3 ubiquitin protein ligase 1	Cluster001
LUZP1	452	ENSSSCG00000003532	ENSSSCT00000003924, ENSSSCT00000049436, ENSSSCT00000061504, XM_005653371, XM_021095504, XM_021095505, XM_021095506, XM_021095508, XM_021095509	6:80973261-81112327:-1	leucine zipper protein 1	Cluster001
LYN	28	ENSSSCG00000006250	ENSSSCT00000006849, ENSSSCT00000052209, ENSSSCT00000063510, ENSSSCT00000064687, ENSSSCT00000064860, XM_021089356, XM_021089357, XM_021089358, XM_021089360, XM_021089361, XM_021089362, XM_021089363	4:75786099-75904235:-1	LYN proto-oncogene, Src family tyrosine kinase	Cluster001
LYSMD1	340	ENSSSCG00000020965	ENSSSCT00000029303	4:98082371-98093431:+1	LysM domain containing 1	Cluster001
LYSMD3	294	ENSSSCG00000024193	ENSSSCT00000028243, ENSSSCT00000047391, XM_003123779	2:97689376-97703742:-1	LysM domain containing 3	Cluster001
LYSMD4	480	ENSSSCG00000030487	ENSSSCT00000025768, XM_001928238, XM_005659783, XM_013993228	1:138560986-138567540:-1	LysM domain containing 4	Cluster001
LZIC	132	ENSSSCG00000033257	ENSSSCT00000047457, XM_021095309	6:70262721-70268355:-1	leucine zipper and CTNNBIP1 domain containing	Cluster001
M6PR	316	ENSSSCG00000040743	ENSSSCT00000000718, ENSSSCT00000043105, ENSSSCT00000050474, ENSSSCT00000052463, XM_001927611, XM_021092377, XM_021092378, XM_021092379, XM_021092380	5:62546201-62560672:+1	mannose-6-phosphate receptor, cation dependent	Cluster001
MAB21L3	12	ENSSSCG00000006742	ENSSSCT00000007387, ENSSSCT00000057433, XM_005663549, XM_005663550, XM_005663551, XM_013997242, XM_013997243, XM_013997245, XM_013997246, XM_013997249, XM_013997250, XM_021089987, XM_021089989	4:104577536-104625999:-1	mab-21 like 3	Cluster001
MACO1	330	ENSSSCG00000030682	ENSSSCT00000029593	6:82933826-82997149:+1	macoilin 1	Cluster001
MADD	61	ENSSSCG00000013235	ENSSSCT00000014455, ENSSSCT00000037410, ENSSSCT00000037910, ENSSSCT00000039698, ENSSSCT00000044790, ENSSSCT00000045192, ENSSSCT00000051252, ENSSSCT00000052652, ENSSSCT00000061456, ENSSSCT00000065362, XM_021085172, XM_021085173, XM_021085174, XM_021085176, XM_021085177, XM_021085178, XM_021085179, XM_021085180, XM_021085181, XM_021085182, XM_021085183, XM_021085184, XM_021085185, XM_021085186, XM_…	2:15270786-15326202:-1	MAP kinase activating death domain	Cluster001
MAEA	310	ENSSSCG00000032304	ENSSSCT00000042592, ENSSSCT00000056477, XM_021100884, XM_021100885, XM_021100887, XM_021100888	8:543209-572636:+1	macrophage erythroblast attacher	Cluster001
MAGEF1	127	ENSSSCG00000011787	ENSSSCT00000012899, XM_003483283	13:122601505-122602452:-1	MAGE family member F1	Cluster001
MAGI3	314	ENSSSCG00000006767	ENSSSCT00000037874, ENSSSCT00000043371, ENSSSCT00000049556, ENSSSCT00000050793, ENSSSCT00000061767, XM_005655429, XM_013988138, XM_021090717	4:106881654-107120035:-1	membrane associated guanylate kinase, WW and PDZ domain containing 3	Cluster001
MAGT1	260	ENSSSCG00000012435	ENSSSCT00000035022, XM_003135205	X:61894241-61958576:-1	magnesium transporter 1	Cluster001
MAL2	46	ENSSSCG00000006003	ENSSSCT00000006587, XM_005662876	4:19593536-19617671:-1	mal, T-cell differentiation protein 2	Cluster001
MAML1	830	ENSSSCG00000014019	ENSSSCT00000015314, ENSSSCT00000055942, XM_003123646	2:78818411-78876615:-1	mastermind like transcriptional coactivator 1	Cluster001
MAN1A2	888	ENSSSCG00000006730	ENSSSCT00000007372	4:103214939-103376673:-1	mannosidase alpha class 1A member 2	Cluster001
MAN1B1	123	.	XM_021081050	.	mannosidase alpha class 1B member 1	Cluster001
MAN2A1	178	ENSSSCG00000014195	ENSSSCT00000015510, ENSSSCT00000056127, ENSSSCT00000060059	2:114675917-114853524:+1	mannosidase alpha class 2A member 1	Cluster001
MAN2A2	809	ENSSSCG00000001819	ENSSSCT00000002038, ENSSSCT00000041598, ENSSSCT00000042355, ENSSSCT00000051188, ENSSSCT00000060039, XM_001929378, XM_005653508, XM_021098926, XM_021098927, XM_021098928, XM_021098929, XM_021098930, XM_021098932, XM_021098933	7:53498909-53520697:+1	mannosidase alpha class 2A member 2	Cluster001
MAN2B1	49	.	XM_003123314, XM_013990604	.	mannosidase alpha class 2B member 1	Cluster001
MANEA	122	ENSSSCG00000035648	ENSSSCT00000038684, XM_001927384	1:62887684-62945655:+1	mannosidase endo-alpha	Cluster001
MAP2K4	311	ENSSSCG00000018016	ENSSSCT00000019611, ENSSSCT00000052657, XM_003132006, XM_021067890	12:56401973-56516238:+1	mitogen-activated protein kinase kinase 4	Cluster001
MAP2K7	395	ENSSSCG00000013588	ENSSSCT00000014840, ENSSSCT00000037632, XM_003354039, XM_005661260, XM_021083894, XM_021083895	2:71298320-71308432:-1	mitogen-activated protein kinase kinase 7	Cluster001
MAP3K1	140	ENSSSCG00000016918	ENSSSCT00000018424, ENSSSCT00000037558, ENSSSCT00000045606, ENSSSCT00000059756, XM_013984793	16:35872330-35947096:+1	mitogen-activated protein kinase kinase kinase 1	Cluster001
MAP3K13	199	ENSSSCG00000011791	ENSSSCT00000012903, ENSSSCT00000038300, ENSSSCT00000042825, ENSSSCT00000062873, XM_021069983, XM_021069984, XM_021069985, XM_021069986	13:123175808-123352777:+1	mitogen-activated protein kinase kinase kinase 13	Cluster001
MAP3K20	27	ENSSSCG00000015960	ENSSSCT00000017378, ENSSSCT00000037467, ENSSSCT00000039665, ENSSSCT00000046444, ENSSSCT00000053057, ENSSSCT00000062017, XM_021075198, XM_021075199, XM_021075200, XM_021075202	15:79174315-79376880:+1	mitogen-activated protein kinase kinase kinase 20	Cluster001
MAP3K3	457	ENSSSCG00000024813	ENSSSCT00000033901, ENSSSCT00000042403	12:15230182-15298784:-1	mitogen-activated protein kinase kinase kinase 3	Cluster001
MAP3K4	220	ENSSSCG00000004037	ENSSSCT00000004465, ENSSSCT00000027521, XM_021086224, XM_021086227, XM_021086232, XM_021086234	1:6891751-7050374:-1	mitogen-activated protein kinase kinase kinase 4	Cluster001
MAP3K7	1111	ENSSSCG00000004334	ENSSSCT00000004790, ENSSSCT00000035193, ENSSSCT00000036555, XM_021082147	1:58481896-58548057:-1	mitogen-activated protein kinase kinase kinase 7	Cluster001
MAP4K2	236	ENSSSCG00000013020	ENSSSCT00000014231, ENSSSCT00000055472, XM_003122586, XM_005660728, XM_013994138, XM_021082872	2:7365198-7380866:+1	mitogen-activated protein kinase kinase kinase kinase 2	Cluster001
MAP4K5	217	ENSSSCG00000036634	ENSSSCT00000053912, XM_021101533, XM_021101543, XM_021101550, XM_021101552	1:180164454-180299496:-1	mitogen-activated protein kinase kinase kinase kinase 5	Cluster001
MAP7	560	ENSSSCG00000039049	ENSSSCT00000038446, ENSSSCT00000046954, ENSSSCT00000062995, ENSSSCT00000065529, XM_021072521, XM_021072524, XM_021072534, XM_021072542, XM_021072553, XM_021072564, XM_021072573, XM_021072582, XM_021072584, XM_021072589, XM_021072590, XM_021072597, XM_021072608, XM_021072614, XM_021072619, XM_021072628, XM_021072632, XM_021072642, XM_021072649, XM_021072654, XM_021072663	1:27606054-27782750:+1	microtubule associated protein 7	Cluster001
MAPK1	656	ENSSSCG00000010081	ENSSSCT00000011042, ENSSSCT00000034964, ENSSSCT00000064696, XM_021071922	14:50083538-50165828:+1	mitogen-activated protein kinase 1	Cluster001
MAPK14	99	ENSSSCG00000001556	ENSSSCT00000001734, ENSSSCT00000042455, ENSSSCT00000050343, XM_001929490, XM_003356615, XM_013977842	7:31791398-31862031:+1	mitogen-activated protein kinase 14	Cluster001
MAPK8	335	ENSSSCG00000010380	ENSSSCT00000011362, ENSSSCT00000036610, ENSSSCT00000042018, XM_001929166, XM_013983427, XM_013983428, XM_021073085, XM_021073086, XM_021073087	14:88988909-89172200:+1	mitogen-activated protein kinase 8	Cluster001
MAPK8IP3	107	ENSSSCG00000008018	ENSSSCT00000008786, ENSSSCT00000037226, ENSSSCT00000055138, XM_003124754, XM_003354659, XM_005655137, XM_005655138, XM_013987758, XM_013987761, XM_013987765, XM_013987767, XM_013987768, XM_013987769, XM_021086805, XM_021086806, XM_021086807, XM_021086808, XM_021086809, XM_021086810, XM_021086811, XM_021086812, XM_021086813, XM_021086814, XM_021086815, XM_021086816, XM_021086817, XM_021086818, XM_…	3:40195649-40241235:-1	mitogen-activated protein kinase 8 interacting protein 3	Cluster001
MAPK9	299	ENSSSCG00000014010	ENSSSCT00000015303, ENSSSCT00000035631, ENSSSCT00000053607, ENSSSCT00000054897, XM_003354171, XM_005661439, XM_005661440, XM_005661441, XM_005661444, XM_013994862, XM_021084316, XM_021084317	2:78338369-78399632:+1	mitogen-activated protein kinase 9	Cluster001
MAPKAP1	290	ENSSSCG00000029169	ENSSSCT00000027058, ENSSSCT00000030373, ENSSSCT00000038614, ENSSSCT00000040313, ENSSSCT00000042358, ENSSSCT00000047467, ENSSSCT00000060966, XM_021068868, XM_021068873, XM_021068882, XM_021068885, XM_021068901, XM_021068910	1:266096194-266346296:-1	mitogen-activated protein kinase associated protein 1	Cluster001
MAPKAPK3	220	ENSSSCG00000011415	ENSSSCT00000012495, ENSSSCT00000064542, XM_005669545	13:33097329-33125825:+1	mitogen-activated protein kinase-activated protein kinase 3	Cluster001
MAPKAPK5	175	ENSSSCG00000009890	ENSSSCT00000010840	14:39849415-39886455:-1	mitogen-activated protein kinase-activated protein kinase 5	Cluster001
MAPRE1	4	.	XM_005672836, XM_021077333, XM_021077334	.	microtubule associated protein RP/EB family member 1	Cluster001
MAPRE2	73	ENSSSCG00000003738	ENSSSCT00000004139, ENSSSCT00000050271, ENSSSCT00000063990, XM_005665343, XM_021096264	6:118817488-118989614:+1	microtubule associated protein RP/EB family member 2	Cluster001
MAPRE3	62	ENSSSCG00000029185	ENSSSCT00000027657, ENSSSCT00000057735, XM_021087723, XM_021087724	3:112083268-112136054:-1	microtubule associated protein RP/EB family member 3	Cluster001
MARCH5	184	ENSSSCG00000039887	ENSSSCT00000046650, ENSSSCT00000053936, XM_001927572	14:103871308-103927882:+1	membrane associated ring-CH-type finger 5	Cluster001
MARCH6	12	ENSSSCG00000017094	ENSSSCT00000018612, XM_021076523	16:72046870-72105945:-1	membrane associated ring-CH-type finger 6	Cluster001
MARCH7	126	ENSSSCG00000015883	ENSSSCT00000017295, ENSSSCT00000031773, ENSSSCT00000040696, ENSSSCT00000044284, ENSSSCT00000052594, ENSSSCT00000053020, ENSSSCT00000065361, XM_001928215, XM_005657534, XM_005657535, XM_021074770, XM_021074771, XM_021074773, XM_021074774, XM_021074775, XM_021074776, XM_021074777, XM_021074779, XM_021074780, XM_021074781	15:66649426-66700961:+1	membrane associated ring-CH-type finger 7	Cluster001
MARCH8	97	ENSSSCG00000010403	ENSSSCT00000011387, ENSSSCT00000037516, ENSSSCT00000061986, XM_005671227, XM_013983459, XM_013983460, XM_013983461, XM_013983462, XM_013983464, XM_013983465, XM_013983467, XM_021073806, XM_021073808, XM_021073809, XM_021073810, XM_021073811, XM_021073812	14:90725545-90854826:+1	membrane associated ring-CH-type finger 8	Cluster001
MARF1	1097	ENSSSCG00000029168	ENSSSCT00000032475, XM_021086172	3:7184590-7226011:+1	meiosis regulator and mRNA stability factor 1	Cluster001
MARK2	672	ENSSSCG00000013050	ENSSSCT00000014264, ENSSSCT00000024253, ENSSSCT00000039824, ENSSSCT00000046283, ENSSSCT00000046614, ENSSSCT00000049080, ENSSSCT00000065350, XM_021082890, XM_021082891, XM_021082892, XM_021082893, XM_021082895, XM_021082896, XM_021082897, XM_021082898	2:8152932-8216210:-1	microtubule affinity regulating kinase 2	Cluster001
MARK3	562	ENSSSCG00000021669	ENSSSCT00000025561, ENSSSCT00000030398, ENSSSCT00000045831, ENSSSCT00000052125, ENSSSCT00000056626, XM_021081588, XM_021081589, XM_021081590, XM_021081591, XM_021081592, XM_021081594, XM_021081595, XM_021081596, XM_021081599, XM_021081600, XM_021081601	AEMK02000452.1:1942121-2055051:+1	microtubule affinity regulating kinase 3	Cluster001
MARK4	132	ENSSSCG00000022538	ENSSSCT00000032120, ENSSSCT00000059019, XM_021094540, XM_021094541, XM_021094543, XM_021094544	6:51665918-51700552:+1	microtubule affinity regulating kinase 4	Cluster001
MASP1	365	ENSSSCG00000011806	ENSSSCT00000025026, ENSSSCT00000033025, XM_005657109, XM_005657110, XM_013990145, XM_013990146, XM_021068204	13:124955030-125028339:-1	mannan binding lectin serine peptidase 1	Cluster001
MAST3	552	ENSSSCG00000013895	ENSSSCT00000015181, ENSSSCT00000043913, ENSSSCT00000044317, ENSSSCT00000046170, ENSSSCT00000051791, ENSSSCT00000054240, XM_013987475, XM_021083479, XM_021083480, XM_021083481, XM_021083482, XM_021083483, XM_021083484, XM_021083485, XM_021083486, XM_021083487, XM_021083488, XM_021083489, XM_021083490, XM_021083491, XM_021083492, XM_021083493, XM_021083494, XM_021083495, XM_021083496, XM_021083497,…	2:59652897-59699333:-1	microtubule associated serine/threonine kinase 3	Cluster001
MAU2	519	ENSSSCG00000021664	ENSSSCT00000032349, ENSSSCT00000039110, ENSSSCT00000043369, ENSSSCT00000046621, ENSSSCT00000056397, ENSSSCT00000063988, XM_021083430, XM_021083431	2:58536440-58574267:-1	MAU2 sister chromatid cohesion factor	Cluster001
MAVS	737	ENSSSCG00000007143	ENSSSCT00000007815, ENSSSCT00000034089, XM_005672763, XM_021077145, XM_021077146	17:31850894-31869187:-1	mitochondrial antiviral signaling protein	Cluster001
MAX	686	ENSSSCG00000037267	ENSSSCT00000039827, ENSSSCT00000050025, ENSSSCT00000051416, ENSSSCT00000063812, XM_005666317, XM_021099386	7:89136985-89168200:-1	MYC associated factor X	Cluster001
MBD1	747	ENSSSCG00000004516	ENSSSCT00000004987, ENSSSCT00000004988, ENSSSCT00000037626, ENSSSCT00000040933, ENSSSCT00000041102, ENSSSCT00000052502, ENSSSCT00000052786, ENSSSCT00000053129, XM_005654404, XM_005654407, XM_005654408, XM_005654422, XM_013985222, XM_013985232, XM_021093059, XM_021093092, XM_021093093, XM_021093098, XM_021093108, XM_021093109, XM_021093113, XM_021093116, XM_021093120, XM_021093125, XM_021093128, X…	1:99850564-99917788:-1	methyl-CpG binding domain protein 1	Cluster001
MBD4	197	ENSSSCG00000033303	ENSSSCT00000036989, ENSSSCT00000053411, ENSSSCT00000056277, ENSSSCT00000061275, XM_021069359, XM_021069360, XM_021069361	13:68814823-68828964:-1	methyl-CpG binding domain 4, DNA glycosylase	Cluster001
MBD6	899	ENSSSCG00000000431	ENSSSCT00000000465, XM_013997655	5:22793364-22798234:+1	methyl-CpG binding domain protein 6	Cluster001
MBTPS1	261	ENSSSCG00000002682	ENSSSCT00000002975, ENSSSCT00000055329, ENSSSCT00000057875, XM_005664321, XM_021093728	6:4503479-4558615:+1	membrane bound transcription factor peptidase, site 1	Cluster001
MBTPS2	573	ENSSSCG00000012165	ENSSSCT00000033234, ENSSSCT00000035911, XM_021079697	X:18013888-18055671:+1	membrane bound transcription factor peptidase, site 2	Cluster001
MCCC2	549	ENSSSCG00000016971	ENSSSCT00000018480, ENSSSCT00000062419	16:47917310-47996535:+1	methylcrotonoyl-CoA carboxylase 2	Cluster001
MCF2L	99	ENSSSCG00000021158	ENSSSCT00000025592, ENSSSCT00000027599, ENSSSCT00000042836, ENSSSCT00000054450, ENSSSCT00000054486, ENSSSCT00000060668, ENSSSCT00000063202, ENSSSCT00000063589, ENSSSCT00000066420, XM_021065948, XM_021065949, XM_021065951, XM_021065952, XM_021065953, XM_021065954, XM_021065955, XM_021065957, XM_021065958, XM_021065959, XM_021065960, XM_021065961, XM_021065962, XM_021065963, XM_021065964, XM_021065…	11:78408056-78505493:+1	MCF.2 cell line derived transforming sequence like	Cluster001
MCM3AP	793	ENSSSCG00000026344	ENSSSCT00000029980, XM_021082492, XM_021082493, XM_021082494	AEMK02000328.1:465811-512462:+1	minichromosome maintenance complex component 3 associated protein	Cluster001
MDC1	1095	ENSSSCG00000001362	ENSSSCT00000035889, XM_005665729, XM_013977586, XM_013977587, XM_013977588, XM_013977589, XM_013977590, XM_013977591, XM_013977592, XM_021097919, XM_021097920, XM_021097922, XM_021097923	7:23230097-23243494:-1	mediator of DNA damage checkpoint 1	Cluster001
MDFIC	29	ENSSSCG00000021885	ENSSSCT00000018116, ENSSSCT00000030456, XM_003134762, XM_005673228, XM_005673229, XM_021079118, XM_021079120	18:31025531-31125721:-1	MyoD family inhibitor domain containing	Cluster001
MDM4	834	ENSSSCG00000015284	ENSSSCT00000016655, ENSSSCT00000030810, ENSSSCT00000038012, XM_013989569, XM_021063227, XM_021063228	9:65174849-65216958:+1	MDM4, p53 regulator	Cluster001
MDN1	525	ENSSSCG00000004328	ENSSSCT00000004784, XM_021089975	1:57661474-57826188:-1	midasin AAA ATPase 1	Cluster001
MEAF6	216	ENSSSCG00000034611	ENSSSCT00000023185, ENSSSCT00000039039, ENSSSCT00000047074, ENSSSCT00000049490, ENSSSCT00000060286, XM_021093429, XM_021093430	6:93558899-93589066:-1	MYST/Esa1 associated factor 6	Cluster001
MED1	755	ENSSSCG00000017505	ENSSSCT00000019058, ENSSSCT00000037567, ENSSSCT00000041808, ENSSSCT00000048717, ENSSSCT00000050383, ENSSSCT00000052477, ENSSSCT00000066427, XM_005653933, XM_013979754, XM_013979755, XM_021067049, XM_021067050	12:22830449-22874698:+1	mediator complex subunit 1	Cluster001
MED12	1303	ENSSSCG00000012396	ENSSSCT00000013554, ENSSSCT00000033252, ENSSSCT00000064102, ENSSSCT00000064498, ENSSSCT00000065644	X:57150204-57174138:+1	mediator complex subunit 12	Cluster001
MED13	1035	ENSSSCG00000017672	ENSSSCT00000019236, XM_021067300	12:36333191-36429291:+1	mediator complex subunit 13	Cluster001
MED13L	1114	ENSSSCG00000009864	ENSSSCT00000010812, ENSSSCT00000039293, ENSSSCT00000041331, ENSSSCT00000046098, ENSSSCT00000048241, XM_021073120, XM_021073121, XM_021073122, XM_021073123, XM_021073124, XM_021073125, XM_021073126, XM_021073127	14:36063644-36383803:+1	mediator complex subunit 13 like	Cluster001
MED14	977	ENSSSCG00000012250	ENSSSCT00000013396, ENSSSCT00000034029, XM_003135025	X:36354044-36424759:-1	mediator complex subunit 14	Cluster001
MED16	944	ENSSSCG00000013416	ENSSSCT00000014660, ENSSSCT00000039229, ENSSSCT00000042576, ENSSSCT00000043849, ENSSSCT00000058675, ENSSSCT00000061225, XM_005661361, XM_005661362, XM_013994796, XM_013994798, XM_021084290	2:77490710-77530735:+1	mediator complex subunit 16	Cluster001
MED19	151	ENSSSCG00000013177	ENSSSCT00000014397, ENSSSCT00000055163, XM_003122715	2:13240812-13276703:+1	mediator complex subunit 19	Cluster001
MED22	272	ENSSSCG00000031941	ENSSSCT00000060461, XM_021071150, XM_021071161, XM_021071172	1:272955473-272960935:-1	mediator complex subunit 22	Cluster001
MED23	982	ENSSSCG00000004196	ENSSSCT00000004637, ENSSSCT00000030957, ENSSSCT00000032585, XM_021087972	1:31960024-32001581:+1	mediator complex subunit 23	Cluster001
MED24	726	ENSSSCG00000029102	ENSSSCT00000019035, ENSSSCT00000019040, ENSSSCT00000057549, XM_021067025	12:22299611-22332578:+1	mediator complex subunit 24	Cluster001
MED28	159	ENSSSCG00000029989	ENSSSCT00000025116, ENSSSCT00000056823, XM_021100399	8:12624104-12633248:+1	mediator complex subunit 28	Cluster001
MEF2A	932	ENSSSCG00000028771	ENSSSCT00000005317, ENSSSCT00000023102, ENSSSCT00000028081, ENSSSCT00000054655, ENSSSCT00000059700, ENSSSCT00000065681	1:138341158-138511314:+1	myocyte enhancer factor 2A	Cluster001
MEF2C	189	ENSSSCG00000014149	ENSSSCT00000015453, ENSSSCT00000015454, ENSSSCT00000040441, ENSSSCT00000044826, ENSSSCT00000045699, ENSSSCT00000052217, ENSSSCT00000053215, ENSSSCT00000060135, ENSSSCT00000060625, ENSSSCT00000061557, XM_021082099, XM_021082100, XM_021082102, XM_021082108, XM_021082111, XM_021082115, XM_021082119, XM_021082124, XM_021082125, XM_021082128, XM_021082130, XM_021082131, XM_021082135, XM_021082136, XM_…	2:96122044-96296902:-1	myocyte enhancer factor 2C	Cluster001
MEF2D	574	ENSSSCG00000006482	ENSSSCT00000007100, ENSSSCT00000038518, ENSSSCT00000042780, ENSSSCT00000060431, ENSSSCT00000065772, XM_021089672, XM_021089673, XM_021089674, XM_021089675, XM_021089678	4:93581598-93651639:+1	myocyte enhancer factor 2D	Cluster001
MEGF8	314	ENSSSCG00000003021	ENSSSCT00000003355, XM_005655874, XM_005655875, XM_013988615	6:49577411-49618688:-1	multiple EGF like domains 8	Cluster001
MEGF9	2	ENSSSCG00000005506	ENSSSCT00000006055, XM_005660387	1:260661661-260756866:-1	multiple EGF like domains 9	Cluster001
MEIS1	300	ENSSSCG00000039161	ENSSSCT00000040517, ENSSSCT00000062317, XM_005662507, XM_013996097, XM_021087437, XM_021087438, XM_021087439, XM_021087440	3:75482261-75624458:-1	Meis homeobox 1	Cluster001
MEPCE	433	ENSSSCG00000023680	ENSSSCT00000031902, XM_003124352	3:8357659-8363514:+1	methylphosphate capping enzyme	Cluster001
MERTK	483	ENSSSCG00000008103	ENSSSCT00000008877, ENSSSCT00000046593, XM_021087030	3:44349403-44483647:-1	MER proto-oncogene, tyrosine kinase	Cluster001
METAP2	281	ENSSSCG00000030608	ENSSSCT00000031290, ENSSSCT00000042676, XM_003126711, XM_005664247	5:87887322-87926148:-1	methionyl aminopeptidase 2	Cluster001
METTL14	866	ENSSSCG00000009113	ENSSSCT00000009980, ENSSSCT00000045916, ENSSSCT00000065060, XM_003129231	8:105019481-105054016:-1	methyltransferase like 14	Cluster001
METTL15	142	ENSSSCG00000013331	ENSSSCT00000014558, XM_005654689	2:32033207-32238752:-1	methyltransferase like 15	Cluster001
METTL17	57	ENSSSCG00000021718	ENSSSCT00000031922	7:78138366-78145931:-1	methyltransferase like 17	Cluster001
METTL4	241	ENSSSCG00000034816	ENSSSCT00000037788, ENSSSCT00000038489, XM_021096141, XM_021096142, XM_021096143, XM_021096144, XM_021096145, XM_021096146, XM_021096147	6:104055869-104078363:+1	methyltransferase like 4	Cluster001
METTL8	206	ENSSSCG00000015945	ENSSSCT00000017362, ENSSSCT00000037849, ENSSSCT00000039003, ENSSSCT00000039305, ENSSSCT00000042481, ENSSSCT00000043087, ENSSSCT00000043451, ENSSSCT00000049329, XM_001925591, XM_005671957, XM_005671962, XM_005671963, XM_005671965, XM_013984274, XM_021076465, XM_021076466, XM_021076467, XM_021076468	15:77474599-77565880:-1	methyltransferase like 8	Cluster001
MFAP1	795	ENSSSCG00000040383	ENSSSCT00000066231, XM_001928118	1:127740718-127760475:+1	microfibrillar associated protein 1	Cluster001
MFAP3	700	ENSSSCG00000034706	ENSSSCT00000059470, ENSSSCT00000061307, XM_003134126, XM_013984905	16:69099805-69121516:-1	microfibrillar associated protein 3	Cluster001
MFAP3L	186	ENSSSCG00000009709	ENSSSCT00000010645, ENSSSCT00000055005, XM_005670484, XM_021073249, XM_021073250	14:19824538-19861268:+1	microfibrillar associated protein 3 like	Cluster001
MFN1	154	ENSSSCG00000039285	ENSSSCT00000039446, XM_021068493, XM_021068494	13:117404647-117441769:+1	mitofusin 1	Cluster001
MFN2	662	ENSSSCG00000003434	ENSSSCT00000003812, ENSSSCT00000042497, ENSSSCT00000048501, ENSSSCT00000057959, ENSSSCT00000059155, ENSSSCT00000060964, ENSSSCT00000061308, ENSSSCT00000065593, XM_013998987, XM_021095348, XM_021095349, XM_021095350, XM_021095351, XM_021095354, XM_021095355, XM_021095356, XM_021095357, XM_021095358, XM_021095359, XM_021095360, XM_021095362, XM_021095363, XM_021095364, XM_021095365, XM_021095366, X…	6:72026525-72058774:+1	mitofusin 2	Cluster001
MFSD1	14	ENSSSCG00000026018	ENSSSCT00000026649, XM_003358650, XM_021069724	13:98592389-98615523:+1	major facilitator superfamily domain containing 1	Cluster001
MFSD11	169	ENSSSCG00000029343	ENSSSCT00000022358, ENSSSCT00000061555, XM_021066560	12:4774678-4801439:-1	major facilitator superfamily domain containing 11	Cluster001
MFSD8	772	ENSSSCG00000009075	ENSSSCT00000009941, XM_005666869, XM_021101604, XM_021101605	8:96929890-96970451:+1	major facilitator superfamily domain containing 8	Cluster001
MGA	884	ENSSSCG00000004739	ENSSSCT00000005235, ENSSSCT00000005236, ENSSSCT00000042707, ENSSSCT00000050299, ENSSSCT00000056991, ENSSSCT00000059374, XM_021097378	1:129594990-129697417:-1	MGA, MAX dimerization protein	Cluster001
MGAT1	220	ENSSSCG00000014538	ENSSSCT00000015888, ENSSSCT00000039434, ENSSSCT00000046302, ENSSSCT00000049991, ENSSSCT00000056705, XM_005652969, XM_013991801, XM_013991805, XM_013991807, XM_013991813, XM_021082378, XM_021082379, XM_021082381, XM_021082383, XM_021082389, XM_021082399	2:57899900-57924898:+1	mannosyl (alpha-1,3-)-glycoprotein beta-1,2-N-acetylglucosaminyltransferase	Cluster001
MIA3	260	ENSSSCG00000010834	ENSSSCT00000011852, ENSSSCT00000055846, ENSSSCT00000065992, XM_021064133, XM_021064134, XM_021064135, XM_021064136, XM_021064137, XM_021064138, XM_021064139	10:11362429-11428329:+1	MIA family member 3, ER export factor	Cluster001
MIB1	611	ENSSSCG00000025478	ENSSSCT00000025346, ENSSSCT00000065295, XM_003356369	6:106914006-107041596:+1	mindbomb E3 ubiquitin protein ligase 1	Cluster001
MICAL2	954	ENSSSCG00000013400	ENSSSCT00000014639, XM_021083313	2:47135586-47302040:-1	microtubule associated monooxygenase, calponin and LIM domain containing 2	Cluster001
MICU2	187	ENSSSCG00000024667	ENSSSCT00000025191, ENSSSCT00000054260, XM_021065452, XM_021065453	11:1421178-1500447:-1	mitochondrial calcium uptake 2	Cluster001
MIDN	80	ENSSSCG00000013432	ENSSSCT00000014676, ENSSSCT00000049144, XM_021084261	2:77204017-77211864:-1	midnolin	Cluster001
MIEN1	63	ENSSSCG00000017496	ENSSSCT00000019049, XM_003131517, XM_013979706	12:22588209-22590247:+1	migration and invasion enhancer 1	Cluster001
MIER1	574	ENSSSCG00000030423	ENSSSCT00000024138, ENSSSCT00000029681, ENSSSCT00000047796, ENSSSCT00000049924, ENSSSCT00000053204, ENSSSCT00000058649, XM_021096496, XM_021096498, XM_021096500, XM_021096502, XM_021096503, XM_021096505, XM_021096507, XM_021096508, XM_021096509, XM_021096510, XM_021096511, XM_021096512	6:145609621-145680649:-1	MIER1 transcriptional regulator	Cluster001
MIER2	16	ENSSSCG00000014003	ENSSSCT00000015295, XM_005661435, XM_013994851, XM_013994852, XM_021084311	2:77912761-77938853:+1	MIER family member 2	Cluster001
MIER3	767	ENSSSCG00000016920	ENSSSCT00000018427, ENSSSCT00000054760, XM_003359776, XM_013984794	16:35990469-36025436:-1	MIER family member 3	Cluster001
MIGA1	1003	ENSSSCG00000003770	ENSSSCT00000004172, ENSSSCT00000025176, ENSSSCT00000037457, ENSSSCT00000039376, ENSSSCT00000040007, ENSSSCT00000043653, ENSSSCT00000056272, ENSSSCT00000059550, ENSSSCT00000065268, XM_003356422, XM_021096448, XM_021096449	6:135392521-135513240:-1	mitoguardin 1	Cluster001
MIGA2	32	ENSSSCG00000005669	ENSSSCT00000006232, XM_001928959	1:269338125-269362328:+1	mitoguardin 2	Cluster001
MINDY3	9	ENSSSCG00000011045	ENSSSCT00000012089, ENSSSCT00000055205, XM_021064830, XM_021064831, XM_021064832	10:45980111-46062700:+1	MINDY lysine 48 deubiquitinase 3	Cluster001
MINK1	545	ENSSSCG00000017917	ENSSSCT00000019491, ENSSSCT00000040434, ENSSSCT00000060009, ENSSSCT00000060899, XM_013981268, XM_013981269, XM_013981270, XM_013981271, XM_013981273, XM_021067768, XM_021067769, XM_021067770, XM_021067771, XM_021067772, XM_021067773, XM_021067774, XM_021067776, XM_021067777, XM_021067778, XM_021067779, XM_021067780, XM_021067781, XM_021067782, XM_021067783, XM_021067784, XM_021067785, XM_02106778…	12:52012510-52066922:-1	misshapen like kinase 1	Cluster001
MINPP1	108	ENSSSCG00000010435	ENSSSCT00000011420, XM_001927672, XM_021072285	14:99574423-99628395:+1	multiple inositol-polyphosphate phosphatase 1	Cluster001
MIOS	165	ENSSSCG00000015343	ENSSSCT00000016716, ENSSSCT00000032463, ENSSSCT00000037144, ENSSSCT00000047612, XM_021101993, XM_021101994, XM_021101995, XM_021101996, XM_021101997, XM_021101998	9:77776894-77893213:+1	meiosis regulator for oocyte development	Cluster001
MIP	12	ENSSSCG00000000400	ENSSSCT00000000432, XM_003126273, XM_021092895, XM_021092896	5:21787826-21793592:-1	major intrinsic protein of lens fiber	Cluster001
MIPOL1	15	ENSSSCG00000039714	ENSSSCT00000023477, ENSSSCT00000040658, ENSSSCT00000043917, ENSSSCT00000055718, XM_021099131, XM_021099132, XM_021099133, XM_021099134, XM_021099135, XM_021099136, XM_021099137, XM_021099138, XM_021099139	7:62515075-62796051:-1	mirror-image polydactyly 1	Cluster001
MIS12	2	ENSSSCG00000034958	ENSSSCT00000042182, XM_021067725, XM_021067726, XM_021067727	12:51505169-51508260:-1	MIS12, kinetochore complex component	Cluster001
MIS18BP1	586	ENSSSCG00000004999	ENSSSCT00000005514, ENSSSCT00000022416, ENSSSCT00000023490, XM_021101211, XM_021101217, XM_021101228	1:175399406-175448354:-1	MIS18 binding protein 1	Cluster001
MITD1	3	ENSSSCG00000008185	ENSSSCT00000008964, XM_021087196	3:55054517-55069867:+1	microtubule interacting and trafficking domain containing 1	Cluster001
MITF	322	ENSSSCG00000011514	ENSSSCT00000012600, ENSSSCT00000012601, ENSSSCT00000025535, ENSSSCT00000031407, ENSSSCT00000046150, XM_021068583, XM_021068584, XM_021068585, XM_021068587, XM_021068588, XM_021068589, XM_021068590, XM_021068591, XM_021068592, XM_021068593	13:51178185-51422093:+1	melanogenesis associated transcription factor	Cluster001
MKLN1	81	ENSSSCG00000016549	ENSSSCT00000018019, ENSSSCT00000060927, ENSSSCT00000064864, XM_013990796, XM_021078930, XM_021078931, XM_021078932, XM_021078933, XM_021078934, XM_021078935, XM_021078936	18:17504858-17832503:-1	muskelin 1	Cluster001
MKRN1	455	ENSSSCG00000016498	ENSSSCT00000017962, ENSSSCT00000038255, ENSSSCT00000060673, ENSSSCT00000064910, XM_013983670	18:9333637-9481691:+1	makorin ring finger protein 1	Cluster001
MKS1	199	ENSSSCG00000017635	ENSSSCT00000019197, XM_003131643	12:34499735-34512158:-1	Meckel syndrome, type 1	Cluster001
MLKL	421	ENSSSCG00000002716	ENSSSCT00000003010, ENSSSCT00000054953, XM_003481791	6:12924904-12948362:+1	mixed lineage kinase domain like pseudokinase	Cluster001
MLLT1	674	ENSSSCG00000013534	ENSSSCT00000014781, ENSSSCT00000047241, XM_021083992, XM_021083993	2:72780918-72847691:+1	MLLT1, super elongation complex subunit	Cluster001
MLLT10	949	ENSSSCG00000011085	ENSSSCT00000012132, ENSSSCT00000040886, ENSSSCT00000048220, ENSSSCT00000049894, ENSSSCT00000050792, ENSSSCT00000051729, ENSSSCT00000052589, ENSSSCT00000062642, ENSSSCT00000064367, ENSSSCT00000065696, XM_003130784, XM_021064920, XM_021064921, XM_021064922, XM_021064923, XM_021064924, XM_021064925, XM_021064926, XM_021064927, XM_021064928, XM_021064929, XM_021064930, XM_021064931, XM_021064933, XM_…	10:53069736-53316041:-1	myeloid/lymphoid or mixed-lineage leukemia; translocated to, 10	Cluster001
MLLT6	930	ENSSSCG00000032478	ENSSSCT00000047628, ENSSSCT00000048529, ENSSSCT00000048754, ENSSSCT00000049023, XM_021067068	12:23380959-23434795:-1	MLLT6, PHD finger domain containing	Cluster001
MLST8	18	ENSSSCG00000008044	ENSSSCT00000008815, ENSSSCT00000047741, XM_003481106, XM_013987830, XM_013987831	3:39778757-39786947:-1	MTOR associated protein, LST8 homolog	Cluster001
MLXIP	15	ENSSSCG00000009794	ENSSSCT00000010736, XM_021073760, XM_021073761	14:30575109-30646258:-1	MLX interacting protein	Cluster001
MLXIPL	98	ENSSSCG00000007710	ENSSSCT00000008453, ENSSSCT00000056116, ENSSSCT00000058451, XM_003124408, XM_013995540, XM_013995541, XM_021086321, XM_021086322, XM_021086323, XM_021086324, XM_021086325, XM_021086326, XM_021086327, XM_021086328, XM_021086329	3:10894340-10934049:-1	MLX interacting protein like	Cluster001
MMAA	2	ENSSSCG00000009039	ENSSSCT00000009899, ENSSSCT00000054650	8:82841104-82864826:-1	methylmalonic aciduria type A protein, mitochondrial	Cluster001
MMACHC	180	ENSSSCG00000037354	ENSSSCT00000039438	6:165860785-165865690:-1	metabolism of cobalamin associated C	Cluster001
MMADHC	3	ENSSSCG00000028646	ENSSSCT00000029415, ENSSSCT00000046202, XM_003133258	15:2499097-2520184:+1	methylmalonic aciduria and homocystinuria, cblD type	Cluster001
MMP14	18	ENSSSCG00000002039	ENSSSCT00000002281, ENSSSCT00000028131, ENSSSCT00000041835, ENSSSCT00000052991, XM_021098303	7:76174503-76186094:-1	matrix metallopeptidase 14	Cluster001
MMS19	351	ENSSSCG00000010520	ENSSSCT00000011510, ENSSSCT00000038892, XM_013990467	14:108853025-108886591:-1	MMS19 homolog, cytosolic iron-sulfur assembly component	Cluster001
MMUT	112	ENSSSCG00000001732	ENSSSCT00000001937, ENSSSCT00000040446, ENSSSCT00000040749	7:43597151-43625346:-1	methylmalonyl-CoA mutase	Cluster001
MNDA	488	ENSSSCG00000037532	ENSSSCT00000007031, ENSSSCT00000062770	4:91415391-91433527:-1	myeloid cell nuclear differentiation antigen	Cluster001
MOCS1	28	ENSSSCG00000001596	ENSSSCT00000001776, XM_001928708	7:35286577-35320931:-1	molybdenum cofactor synthesis 1	Cluster001
MON1B	332	ENSSSCG00000002701	ENSSSCT00000002995, ENSSSCT00000044212, ENSSSCT00000047913, XM_005655760	6:10713713-10725470:-1	MON1 homolog B, secretory trafficking associated	Cluster001
MON2	431	ENSSSCG00000000458	ENSSSCT00000000494, ENSSSCT00000039671, ENSSSCT00000041357, ENSSSCT00000047696, ENSSSCT00000050175, XM_021091923, XM_021091924, XM_021091925, XM_021091926, XM_021091927, XM_021091929, XM_021091930, XM_021091931, XM_021091932, XM_021091933, XM_021091934, XM_021091935	5:27126040-27241940:+1	MON2 homolog, regulator of endosome-to-Golgi trafficking	Cluster001
MORC2	942	ENSSSCG00000010016	ENSSSCT00000010973, ENSSSCT00000061702, ENSSSCT00000061981, XM_005670851, XM_005670852, XM_005670853, XM_005670854, XM_013983067, XM_013983068, XM_021072947	14:47754236-47799700:-1	MORC family CW-type zinc finger 2	Cluster001
MORC3	648	ENSSSCG00000012055	ENSSSCT00000013187, XM_003132764, XM_021070963, XM_021070964	13:199997254-200039459:+1	MORC family CW-type zinc finger 3	Cluster001
MOSMO	149	ENSSSCG00000031629	ENSSSCT00000062309	3:24107708-24176085:-1	modulator of smoothened	Cluster001
MOSPD1	1	ENSSSCG00000012686	ENSSSCT00000013868, ENSSSCT00000033726, ENSSSCT00000035470, ENSSSCT00000036188, ENSSSCT00000046080, XM_005654294	X:110663852-110785622:-1	motile sperm domain containing 1	Cluster001
MOSPD2	363	ENSSSCG00000012131	ENSSSCT00000013270, ENSSSCT00000036081, XM_005673413, XM_013985901	X:11409126-11474152:+1	motile sperm domain containing 2	Cluster001
MPHOSPH8	460	ENSSSCG00000009570	ENSSSCT00000010491, ENSSSCT00000055001, ENSSSCT00000055032, ENSSSCT00000061826, XM_005668563	11:447019-480121:+1	M-phase phosphoprotein 8	Cluster001
MPHOSPH9	942	ENSSSCG00000009779	ENSSSCT00000010721, ENSSSCT00000025142, ENSSSCT00000040904, ENSSSCT00000053306, ENSSSCT00000055081, XM_013982787, XM_013982788, XM_013982789, XM_013982790, XM_021074059, XM_021074060, XM_021074061, XM_021074062, XM_021074063	14:29658767-29728211:+1	M-phase phosphoprotein 9	Cluster001
MPI	170	ENSSSCG00000024990	ENSSSCT00000027731, ENSSSCT00000053779, ENSSSCT00000054510	7:58654847-58666841:-1	mannose phosphate isomerase	Cluster001
MPP5	900	ENSSSCG00000002287	ENSSSCT00000002548, ENSSSCT00000038338, ENSSSCT00000040087, ENSSSCT00000060082, XM_003356738, XM_005656336, XM_021099389, XM_021099390	7:90955524-91055913:+1	membrane palmitoylated protein 5	Cluster001
MPP6	85	ENSSSCG00000016717	ENSSSCT00000018198, ENSSSCT00000037942, ENSSSCT00000047816, ENSSSCT00000048066, XM_021079247, XM_021079248, XM_021079250, XM_021079251, XM_021079252, XM_021079253, XM_021079254, XM_021079255, XM_021079256	18:47593299-47711918:-1	membrane palmitoylated protein 6	Cluster001
MPZL1	44	ENSSSCG00000006306	ENSSSCT00000006911, XM_005663141, XM_013996806	4:83235470-83309604:-1	myelin protein zero like 1	Cluster001
MPZL3	1	ENSSSCG00000015090	ENSSSCT00000016456, ENSSSCT00000058561	9:45536028-45564210:-1	myelin protein zero like 3	Cluster001
MRAS	329	ENSSSCG00000027443	ENSSSCT00000026073, XM_021069511, XM_021069513, XM_021069514, XM_021069515, XM_021069516, XM_021069517, XM_021069518, XM_021069519, XM_021069521	13:79139764-79211137:+1	muscle RAS oncogene homolog	Cluster001
MRNIP	80	ENSSSCG00000014015	ENSSSCT00000015309, ENSSSCT00000015310, XM_013987518	2:78730722-78752835:+1	MRN complex interacting protein	Cluster001
MRPL49	28	ENSSSCG00000013001	ENSSSCT00000014212, ENSSSCT00000066219	2:7066516-7072444:-1	mitochondrial ribosomal protein L49	Cluster001
MRPS10	206	ENSSSCG00000001638	ENSSSCT00000001822, XM_003482185, XM_005665996, XM_005665997, XM_021098698	7:37317992-37329187:-1	mitochondrial ribosomal protein S10	Cluster001
[truncated: 9,021 more rows]
