# Supplementary material for: Functional Annotation of the Transcriptome of the Pig, Sus scrofa, Based Upon Network Analysis of an RNAseq Transcriptional Atlas
Source: Front Genet. 2020 Feb 14;10:1355. doi: 10.3389/fgene.2019.01355 (PMC7034361; doi:10.3389/fgene.2019.01355)
Supplement: Supplementary file 6 [file Table_5.xlsx]

## Sheet: Readme
Supplementary Table S5
Updated annotations as of 9th November 2019
Ensembl BioMart was used to obtain Sscrofa11.1 Ensembl stable IDs (ENSSSCG) for all genes annotated as LOC. These were merged with the Ensembl stable IDs for all genes that had no other gene name. The complete list was entered into BioMart and the Ensembl gene name, Ensembl gene description, NCBI gene accession and NCBI gene description retrieved. All genes which had no annotation other than the …

## Sheet: Updated annotations
Supplementary Table S5
Updated annotations as of 9th November 2019
Ensembl (Sscrofa11.1) gene ID	Ensembl (Sscrofa11.1) gene name	Ensembl (USMARCv1.0) gene ID	Ensembl (USMARCv1.0) gene name	NCBI gene accession	Ensembl (Sscrofa11.1) gene description	Ensembl (USCMARCv1.0) gene description	NCBI gene description
ENSSSCG00000000002				GTSE1	G2 and S-phase expressed 1 [Source:NCBI gene;Acc:100520739]		G2 and S-phase expressed 1
ENSSSCG00000000021				ARHGAP8	Rho GTPase activating protein 8 [Source:NCBI gene;Acc:100533202]		Rho GTPase activating protein 8
ENSSSCG00000000025				PARVG	parvin gamma [Source:NCBI gene;Acc:100520379]		parvin gamma
ENSSSCG00000000038	CYB5R3			LOC100524254	cytochrome b5 reductase 3 [Source:HGNC Symbol;Acc:HGNC:2873]		NADH-cytochrome b5 reductase 3-like
ENSSSCG00000000097		ENSSSCG00070026127	TOMM22	TOMM22	translocase of outer mitochondrial membrane 22 [Source:NCBI gene;Acc:100520786]	translocase of outer mitochondrial membrane 22 [Source:NCBI gene;Acc:100520786]	translocase of outer mitochondrial membrane 22
ENSSSCG00000000107				LOC100523244	casein kinase I [Source:NCBI gene;Acc:100523244]		casein kinase I
ENSSSCG00000000117	C22orf23			C5H22orf23	chromosome 22 open reading frame 23 [Source:HGNC Symbol;Acc:HGNC:18589]		chromosome 5 C22orf23 homolog
ENSSSCG00000000148				LOC106510284	apolipoprotein L3-like [Source:NCBI gene;Acc:106510284]		apolipoprotein L3-like
ENSSSCG00000000151				LOC100518305	apolipoprotein L6 [Source:NCBI gene;Acc:100518305]		apolipoprotein L6
ENSSSCG00000000169	POLR3B			RFX4	RNA polymerase III subunit B [Source:HGNC Symbol;Acc:HGNC:30348]		regulatory factor X4
ENSSSCG00000000190	TUBA1B			TUBA1A	tubulin alpha 1a [Source:NCBI gene;Acc:100135051]		tubulin alpha 1a
ENSSSCG00000000194				LOC100127131	tubulin alpha-1C chain [Source:NCBI gene;Acc:100127131]		tubulin alpha-1C chain
ENSSSCG00000000231				ANKRD33	ankyrin repeat domain 33 [Source:NCBI gene;Acc:100522737]		ankyrin repeat domain 33
ENSSSCG00000000236	KRT75			LOC100525745	keratin 75 [Source:HGNC Symbol;Acc:HGNC:24431]		keratin, type II cytoskeletal 75
ENSSSCG00000000239				LOC100523670	keratin, type II microfibrillar, component 7C [Source:NCBI gene;Acc:100523670]		keratin, type II microfibrillar, component 7C
ENSSSCG00000000240	KRT85			LOC100524022	keratin 85 [Source:HGNC Symbol;Acc:HGNC:6462]		keratin, type II cuticular Hb5
ENSSSCG00000000247	KRT71			LOC106506651	keratin 71 [Source:HGNC Symbol;Acc:HGNC:28927]		keratin, type II cytoskeletal 71
ENSSSCG00000000248	KRT5			LOC100737483	keratin 5 [Source:HGNC Symbol;Acc:HGNC:6442]		keratin, type II cytoskeletal 6A
ENSSSCG00000000248	KRT5			KRT6A	keratin 5 [Source:HGNC Symbol;Acc:HGNC:6442]		keratin 6A
ENSSSCG00000000248	KRT5			LOC110260665	keratin 5 [Source:HGNC Symbol;Acc:HGNC:6442]		keratin, type II cytoskeletal 6A-like
ENSSSCG00000000249	KRT72			LOC733618	keratin 72 [Source:HGNC Symbol;Acc:HGNC:28932]		keratin, type II cytoskeletal 72
ENSSSCG00000000250	KRT73			LOC100511079	keratin 73 [Source:HGNC Symbol;Acc:HGNC:28928]		keratin, type II cytoskeletal 73
ENSSSCG00000000261				IGFBP6	insulin like growth factor binding protein 6 [Source:NCBI gene;Acc:100101923]		insulin like growth factor binding protein 6
ENSSSCG00000000267	C12orf10			C5H12orf10	chromosome 12 open reading frame 10 [Source:HGNC Symbol;Acc:HGNC:17590]		chromosome 5 C12orf10 homolog
ENSSSCG00000000278		ENSSSCG00070030059	ATF7	ATF7	activating transcription factor 7 [Source:NCBI gene;Acc:100518609]	activating transcription factor 7 [Source:NCBI gene;Acc:100518609]	activating transcription factor 7
ENSSSCG00000000291				GPR84	G protein-coupled receptor 84 [Source:NCBI gene;Acc:100152279]		G protein-coupled receptor 84
ENSSSCG00000000296				LOC100621706	gametocyte-specific factor 1-like [Source:NCBI gene;Acc:100621706]		gametocyte-specific factor 1-like
ENSSSCG00000000312				LOC100737602	olfactory receptor 10C1-like [Source:NCBI gene;Acc:100737602]		olfactory receptor 10C1-like
ENSSSCG00000000318				LOC100156762	olfactory receptor 6C4-like [Source:NCBI gene;Acc:100156762]		olfactory receptor 6C4-like
ENSSSCG00000000327				LOC110260678	olfactory receptor 6C1-like [Source:NCBI gene;Acc:110260678]		olfactory receptor 6C1-like
ENSSSCG00000000332				LOC110255239	olfactory receptor 6C1-like [Source:NCBI gene;Acc:110255239]		olfactory receptor 6C1-like
ENSSSCG00000000333				LOC100736710	olfactory receptor 6C75-like [Source:NCBI gene;Acc:100736710]		olfactory receptor 6C75-like
ENSSSCG00000000352				LOC100155548	olfactory receptor 6C4-like [Source:NCBI gene;Acc:100155548]		olfactory receptor 6C4-like
ENSSSCG00000000353				LOC100519839	olfactory receptor 6C2-like [Source:NCBI gene;Acc:100519839]		olfactory receptor 6C2-like
ENSSSCG00000000359		ENSSSCG00070029816	BLOC1S1	BLOC1S1	biogenesis of lysosomal organelles complex 1 subunit 1 [Source:NCBI gene;Acc:100517399]	biogenesis of lysosomal organelles complex 1 subunit 1 [Source:NCBI gene;Acc:100517399]	biogenesis of lysosomal organelles complex 1 subunit 1
ENSSSCG00000000367				LOC100523964	transmembrane protein 198-like [Source:NCBI gene;Acc:100523964]		transmembrane protein 198-like
ENSSSCG00000000394		ENSSSCG00070029670	CNPY2	CNPY2	canopy FGF signaling regulator 2 [Source:NCBI gene;Acc:100151912]	Sus scrofa canopy FGF signaling regulator 2 (CNPY2), mRNA. [Source:RefSeq mRNA;Acc:NM_001185068]	canopy FGF signaling regulator 2
ENSSSCG00000000405		ENSSSCG00070029342	ATP5F1B	ATP5F1B	ATP synthase F1 subunit beta [Source:NCBI gene;Acc:100157156]	ATP synthase F1 subunit beta [Source:NCBI gene;Acc:100157156]	ATP synthase F1 subunit beta
ENSSSCG00000000419	RDH16			LOC100512656	retinol dehydrogenase 16 [Source:NCBI gene;Acc:100626199]		retinol dehydrogenase 16
ENSSSCG00000000419	RDH16			LOC100626199	retinol dehydrogenase 16 [Source:NCBI gene;Acc:100626199]		retinol dehydrogenase 16
ENSSSCG00000000435		ENSSSCG00070029031	ARHGEF25	ARHGEF25	Rho guanine nucleotide exchange factor 25 [Source:NCBI gene;Acc:100517400]	Rho guanine nucleotide exchange factor 25 [Source:NCBI gene;Acc:100517400]	Rho guanine nucleotide exchange factor 25
ENSSSCG00000000464	C12orf56			C5H12orf56	chromosome 12 open reading frame 56 [Source:HGNC Symbol;Acc:HGNC:26967]		chromosome 5 C12orf56 homolog
ENSSSCG00000000473				TMBIM4	transmembrane BAX inhibitor motif containing 4 [Source:NCBI gene;Acc:100738459]		transmembrane BAX inhibitor motif containing 4
ENSSSCG00000000500				RAB3IP	RAB3A interacting protein [Source:NCBI gene;Acc:100152578]		RAB3A interacting protein
ENSSSCG00000000510	TMEM19	ENSSSCG00070027903	RAB21	TMEM19	transmembrane protein 19 [Source:HGNC Symbol;Acc:HGNC:25605]	RAB21, member RAS oncogene family [Source:NCBI gene;Acc:100736618]	transmembrane protein 19
ENSSSCG00000000510	TMEM19	ENSSSCG00070027903	RAB21	RAB21	transmembrane protein 19 [Source:HGNC Symbol;Acc:HGNC:25605]	RAB21, member RAS oncogene family [Source:NCBI gene;Acc:100736618]	RAB21, member RAS oncogene family
ENSSSCG00000000530				FGD4	FYVE, RhoGEF and PH domain containing 4 [Source:NCBI gene;Acc:100623278]		FYVE, RhoGEF and PH domain containing 4
ENSSSCG00000000530				DNM1L	FYVE, RhoGEF and PH domain containing 4 [Source:NCBI gene;Acc:100623278]		dynamin 1 like
ENSSSCG00000000563				LRMP	lymphoid restricted membrane protein [Source:NCBI gene;Acc:100626686]		lymphoid restricted membrane protein
ENSSSCG00000000563				LOC106507512	lymphoid restricted membrane protein [Source:NCBI gene;Acc:100626686]		lymphoid-restricted membrane protein
ENSSSCG00000000576				LDHB	lactate dehydrogenase B [Source:NCBI gene;Acc:102161427]		lactate dehydrogenase B
ENSSSCG00000000611				WBP11	WW domain binding protein 11 [Source:NCBI gene;Acc:100739009]		WW domain binding protein 11
ENSSSCG00000000636		ENSSSCG00070021486	LY49	LY49	killer cell lectin-like receptor subfamily A, member 1 [Source:NCBI gene;Acc:397612]	killer cell lectin-like receptor subfamily A, member 1 [Source:NCBI gene;Acc:397612]	killer cell lectin-like receptor subfamily A, member 1
ENSSSCG00000000638				LOC106507519	killer cell lectin-like receptor 8 [Source:NCBI gene;Acc:106507519]		killer cell lectin-like receptor 8
ENSSSCG00000000639				LOC102165642	natural killer cells antigen CD94-like [Source:NCBI gene;Acc:102165642]		natural killer cells antigen CD94-like
ENSSSCG00000000640				LOC100523789	NKG2-A/NKG2-B type II integral membrane protein [Source:NCBI gene;Acc:100523789]		NKG2-A/NKG2-B type II integral membrane protein
ENSSSCG00000000657				CLEC2D	C-type lectin domain family 2 member D [Source:NCBI gene;Acc:100521013]		C-type lectin domain family 2 member D
ENSSSCG00000000659				LOC100524679	ovostatin homolog 2 [Source:NCBI gene;Acc:100524679]		ovostatin homolog 2
ENSSSCG00000000696		ENSSSCG00070019777	NOP2	NOP2	NOP2 nucleolar protein [Source:NCBI gene;Acc:100516080]	Sus scrofa NOP2 nucleolar protein (NOP2), mRNA. [Source:RefSeq mRNA;Acc:NM_001244246]	NOP2 nucleolar protein
ENSSSCG00000000697		ENSSSCG00070019884	CHD4	CHD4	chromodomain helicase DNA binding protein 4 [Source:NCBI gene;Acc:100515610]	chromodomain helicase DNA binding protein 4 [Source:NCBI gene;Acc:100515610]	chromodomain helicase DNA binding protein 4
ENSSSCG00000000703				VAMP1	vesicle associated membrane protein 1 [Source:NCBI gene;Acc:100519841]		vesicle associated membrane protein 1
ENSSSCG00000000712	VWF			ANO2	von Willebrand factor [Source:HGNC Symbol;Acc:HGNC:12726]		anoctamin 2
ENSSSCG00000000718				GALNT8	polypeptide N-acetylgalactosaminyltransferase 8 [Source:NCBI gene;Acc:100522491]		polypeptide N-acetylgalactosaminyltransferase 8
ENSSSCG00000000723	C12orf4			C5H12orf4	chromosome 12 open reading frame 4 [Source:HGNC Symbol;Acc:HGNC:1184]		chromosome 5 C12orf4 homolog
ENSSSCG00000000766	CECR2			LOC100737051	CECR2 histone acetyl-lysine reader [Source:HGNC Symbol;Acc:HGNC:1840]		cat eye syndrome critical region protein 2
ENSSSCG00000000769				BID	BH3 interacting domain death agonist [Source:NCBI gene;Acc:594852]		BH3 interacting domain death agonist
ENSSSCG00000000782	C12orf40			C5H12orf40	chromosome 12 open reading frame 40 [Source:HGNC Symbol;Acc:HGNC:26846]		chromosome 5 C12orf40 homolog
ENSSSCG00000000807				SLC38A1	solute carrier family 38 member 1 [Source:NCBI gene;Acc:100154364]		solute carrier family 38 member 1
ENSSSCG00000000820	H1FNT			LOC100516553	H1 histone family member N, testis specific [Source:HGNC Symbol;Acc:HGNC:24893]		testis-specific H1 histone
ENSSSCG00000000840	WASHC4	ENSSSCG00070007530	KIAA1033	WASHC4	WASH complex subunit 4 [Source:HGNC Symbol;Acc:HGNC:29174]		WASH complex subunit 4
ENSSSCG00000000854				STAB2	stabilin 2 [Source:NCBI gene;Acc:100521556]		stabilin 2
ENSSSCG00000000887		ENSSSCG00070002632	TMPO	LOC100622780	lamina-associated polypeptide 2, isoforms beta/gamma [Source:NCBI gene;Acc:100622780]	lamina-associated polypeptide 2, isoforms beta/gamma [Source:NCBI gene;Acc:100622780]	lamina-associated polypeptide 2, isoforms beta/gamma
ENSSSCG00000000905				NDUFA12	NADH:ubiquinone oxidoreductase subunit A12 [Source:NCBI gene;Acc:100518016]		NADH:ubiquinone oxidoreductase subunit A12
ENSSSCG00000000908	UBE2NL			UBE2N	ubiquitin conjugating enzyme E2 N like (gene/pseudogene) [Source:HGNC Symbol;Acc:HGNC:31710]		ubiquitin conjugating enzyme E2 N
ENSSSCG00000000910	CRADD			SOCS2	CASP2 and RIPK1 domain containing adaptor with death domain [Source:HGNC Symbol;Acc:HGNC:2340]		suppressor of cytokine signaling 2
ENSSSCG00000000924	C12orf50			C5H12orf50	chromosome 12 open reading frame 50 [Source:HGNC Symbol;Acc:HGNC:26665]		chromosome 5 C12orf50 homolog
ENSSSCG00000000925	C12orf29			C5H12orf29	chromosome 12 open reading frame 29 [Source:HGNC Symbol;Acc:HGNC:25322]		chromosome 5 C12orf29 homolog
ENSSSCG00000000967				ODF3B	outer dense fiber of sperm tails 3B [Source:NCBI gene;Acc:100517096]		outer dense fiber of sperm tails 3B
ENSSSCG00000000983				IL17REL	interleukin 17 receptor E like [Source:NCBI gene;Acc:100520842]		interleukin 17 receptor E like
ENSSSCG00000001038				LOC100517166	transmembrane protein 14C [Source:NCBI gene;Acc:100517166]		transmembrane protein 14C
ENSSSCG00000001040	C6orf52			C7H6orf52	chromosome 6 open reading frame 52 [Source:HGNC Symbol;Acc:HGNC:20881]		chromosome 7 C6orf52 homolog
ENSSSCG00000001064				GMPR	guanosine monophosphate reductase [Source:NCBI gene;Acc:100154573]		guanosine monophosphate reductase
ENSSSCG00000001083				HDGFL1	HDGF like 1 [Source:NCBI gene;Acc:100156270]		HDGF like 1
ENSSSCG00000001097		ENSSSCG00070025174	RIPOR2	RIPOR2	RHO family interacting cell polarization regulator 2 [Source:NCBI gene;Acc:100154661]	RHO family interacting cell polarization regulator 2 [Source:NCBI gene;Acc:100154661]	RHO family interacting cell polarization regulator 2
ENSSSCG00000001202		ENSSSCG00070024911	ZNF389			zinc finger protein 389 [Source:NCBI gene;Acc:100270748]
ENSSSCG00000001211				LOC100522686	olfactory receptor 2B11-like [Source:NCBI gene;Acc:100522686]		olfactory receptor 2B11-like
ENSSSCG00000001229				SLA-2	patr class I histocompatibility antigen, A-126 alpha chain-like [Source:NCBI gene;Acc:100513601]		MHC class I antigen 2
ENSSSCG00000001229				LOC100513601	patr class I histocompatibility antigen, A-126 alpha chain-like [Source:NCBI gene;Acc:100513601]		patr class I histocompatibility antigen, A-126 alpha chain-like
ENSSSCG00000001232				LOC100154127	tripartite motif-containing protein 26 [Source:NCBI gene;Acc:100154127]		tripartite motif-containing protein 26
ENSSSCG00000001256				LOC100517349	olfactory receptor 11A1 [Source:NCBI gene;Acc:100517349]		olfactory receptor 11A1
ENSSSCG00000001297				LOC110258997	olfactory receptor 2W1-like [Source:NCBI gene;Acc:110258997]		olfactory receptor 2W1-like
ENSSSCG00000001388	C6orf15	ENSSSCG00070024500	C7H6orf15	C7H6orf15	chromosome 6 open reading frame 15 [Source:HGNC Symbol;Acc:HGNC:13927]	Sus scrofa chromosome 7 C6orf15 homolog (C7H6orf15), mRNA. [Source:RefSeq mRNA;Acc:NM_001128447]	chromosome 7 C6orf15 homolog
ENSSSCG00000001393		ENSSSCG00070024285	POU5F1	POU5F1	POU class 5 homeobox 1 [Source:NCBI gene;Acc:100127461]	Sus scrofa POU class 5 homeobox 1 (POU5F1), mRNA. [Source:RefSeq mRNA;Acc:NM_001113060]	POU class 5 homeobox 1
ENSSSCG00000001396				SLA-8	MHC class I antigen 8 [Source:NCBI gene;Acc:100135036]		MHC class I antigen 8
ENSSSCG00000001398				SLA-7	MHC class I antigen 7 [Source:NCBI gene;Acc:396650]		MHC class I antigen 7
ENSSSCG00000001398				SLA-6	MHC class I antigen 7 [Source:NCBI gene;Acc:396650]		MHC class I antigen 6
ENSSSCG00000001401	ATP6V1G2-DDX39B			ATP6V1G2	ATP6V1G2-DDX39B readthrough (NMD candidate) [Source:HGNC Symbol;Acc:HGNC:41999]		ATPase H+ transporting V1 subunit G2
ENSSSCG00000001407				NCR3	natural cytotoxicity triggering receptor 3 [Source:NCBI gene;Acc:100270822]		natural cytotoxicity triggering receptor 3
ENSSSCG00000001414		ENSSSCG00070023827	CSNK2B	CSNK2B	casein kinase 2 beta [Source:NCBI gene;Acc:397211]		casein kinase 2 beta
ENSSSCG00000001441				LOC100512174	butyrophilin-like protein 1 [Source:NCBI gene;Acc:100512174]		butyrophilin-like protein 1
ENSSSCG00000001447				LOC100513291	butyrophilin, subfamily 1, member [Source:NCBI gene;Acc:100513291]		butyrophilin, subfamily 1, member
ENSSSCG00000001453	HLA-DRA	ENSSSCG00070003863	SLA-DRA	SLA-DRA	major histocompatibility complex, class II, DR alpha [Source:HGNC Symbol;Acc:HGNC:4947]	Sus scrofa MHC class II DR-alpha (SLA-DRA), mRNA. [Source:RefSeq mRNA;Acc:NM_001113706]	MHC class II DR-alpha
ENSSSCG00000001455				LOC100153139	HLA class II histocompatibility antigen, DRB1-4 beta chain-like [Source:NCBI gene;Acc:100153139]		HLA class II histocompatibility antigen, DRB1-4 beta chain-like
ENSSSCG00000001455				SLA-DRB1	HLA class II histocompatibility antigen, DRB1-4 beta chain-like [Source:NCBI gene;Acc:100153139]		MHC class II histocompatibility antigen SLA-DRB1
ENSSSCG00000001456		ENSSSCG00070021961	SLA-DQA	SLA-DQA1	MHC class II histocompatibility antigen SLA-DQA [Source:NCBI gene;Acc:100153387]		MHC class II histocompatibility antigen SLA-DQA
ENSSSCG00000001459	HLA-DOB	ENSSSCG00070021291	SLA-DOB	SLA-DOB	major histocompatibility complex, class II, DO beta [Source:HGNC Symbol;Acc:HGNC:4937]	Sus scrofa MHC class II, DO beta (SLA-DOB), mRNA. [Source:RefSeq mRNA;Acc:NM_001114064]	MHC class II, DO beta
ENSSSCG00000001507	ZBTB22			TAPBP	zinc finger and BTB domain containing 22 [Source:HGNC Symbol;Acc:HGNC:13085]		TAP binding protein
ENSSSCG00000001516				BAK1	BCL2 antagonist/killer 1 [Source:NCBI gene;Acc:397543]		BCL2 antagonist/killer 1
ENSSSCG00000001517				LOC100156231	gametogenetin-binding protein 1-like [Source:NCBI gene;Acc:100156231]		gametogenetin-binding protein 1-like
ENSSSCG00000001521				MLN	motilin [Source:NCBI gene;Acc:397466]		motilin
ENSSSCG00000001543		ENSSSCG00070005212	RPL10A	RPL10A	ribosomal protein L10a [Source:NCBI gene;Acc:100037993]	ribosomal protein L10a [Source:NCBI gene;Acc:100037993]	ribosomal protein L10a
ENSSSCG00000001551				CLPSL2	colipase like 2 [Source:NCBI gene;Acc:102160105]		colipase like 2
ENSSSCG00000001578	CMTR1			RNF8	cap methyltransferase 1 [Source:HGNC Symbol;Acc:HGNC:21077]		ring finger protein 8
ENSSSCG00000001612				LOC100737927	adenylate cyclase type 10 [Source:NCBI gene;Acc:100737927]		adenylate cyclase type 10
ENSSSCG00000001618				NCR2	natural cytotoxicity triggering receptor 2 [Source:NCBI gene;Acc:100153074]		natural cytotoxicity triggering receptor 2
ENSSSCG00000001636		ENSSSCG00070001025	GUCA1A	GUCA1A	guanylate cyclase activator 1A [Source:NCBI gene;Acc:100739200]	guanylate cyclase activator 1A [Source:NCBI gene;Acc:100739200]	guanylate cyclase activator 1A
ENSSSCG00000001696		ENSSSCG00070022110	MRPL14	MRPL14	mitochondrial ribosomal protein L14 [Source:NCBI gene;Acc:100157118]	mitochondrial ribosomal protein L14 [Source:NCBI gene;Acc:100157118]	mitochondrial ribosomal protein L14
ENSSSCG00000001724				MEP1A	meprin A subunit alpha [Source:NCBI gene;Acc:100154136]		meprin A subunit alpha
ENSSSCG00000001830				LOC100153863	myeloid-associated differentiation marker-like [Source:NCBI gene;Acc:100153863]		myeloid-associated differentiation marker-like
ENSSSCG00000001850				ARPIN	actin related protein 2/3 complex inhibitor [Source:NCBI gene;Acc:100689297]		actin related protein 2/3 complex inhibitor
ENSSSCG00000001885	C15orf39			C7H15orf39	chromosome 15 open reading frame 39 [Source:HGNC Symbol;Acc:HGNC:24497]		chromosome 7 C15orf39 homolog
ENSSSCG00000001924				ARIH1	ariadne RBR E3 ubiquitin protein ligase 1 [Source:NCBI gene;Acc:100511268]		ariadne RBR E3 ubiquitin protein ligase 1
ENSSSCG00000001924				BBS4	ariadne RBR E3 ubiquitin protein ligase 1 [Source:NCBI gene;Acc:100511268]		Bardet-Biedl syndrome 4
ENSSSCG00000001927		ENSSSCG00070009052	HEXA	HEXA	hexosaminidase subunit alpha [Source:NCBI gene;Acc:100142664]		hexosaminidase subunit alpha
ENSSSCG00000001928				CELF6	CUGBP Elav-like family member 6 [Source:NCBI gene;Acc:100511645]		CUGBP Elav-like family member 6
ENSSSCG00000001930				PKM	pyruvate kinase, muscle [Source:NCBI gene;Acc:100158154]		pyruvate kinase, muscle
ENSSSCG00000001931				GRAMD2A	GRAM domain containing 2A [Source:NCBI gene;Acc:100158151]		GRAM domain containing 2A
ENSSSCG00000001939				TTC6	tetratricopeptide repeat domain 6 [Source:NCBI gene;Acc:100625559]		tetratricopeptide repeat domain 6
ENSSSCG00000001950	PSMA6			PRORP	protein only RNase P catalytic subunit [Source:NCBI gene;Acc:100519610]		protein only RNase P catalytic subunit
ENSSSCG00000001978	GZMH			GZMB	granzyme B (granzyme 2, cytotoxic T-lymphocyte-associated serine esterase 1) [Source:NCBI gene;Acc:100233184]		granzyme B (granzyme 2, cytotoxic T-lymphocyte-associated serine esterase 1)
ENSSSCG00000001979				LOC100739080	mast cell protease 3 [Source:NCBI gene;Acc:100739080]		mast cell protease 3
ENSSSCG00000001989	CIDEB	ENSSSCG00070003469	CIDE-B	CIDEB	cell death inducing DFFA like effector b [Source:HGNC Symbol;Acc:HGNC:1977]		cell death inducing DFFA like effector b
ENSSSCG00000002000	IPO4			TM9SF1	importin 4 [Source:HGNC Symbol;Acc:HGNC:19426]		transmembrane 9 superfamily member 1
ENSSSCG00000002008				DCAF11	DDB1 and CUL4 associated factor 11 [Source:NCBI gene;Acc:100157270]		DDB1 and CUL4 associated factor 11
ENSSSCG00000002020				NGDN	neuroguidin [Source:NCBI gene;Acc:100513213]		neuroguidin
ENSSSCG00000002023	PABPN1			LOC100154044	poly(A) binding protein nuclear 1 [Source:NCBI gene;Acc:100155260]		bcl-2-like protein 2
ENSSSCG00000002029	MYH7			LOC100736765	myosin heavy chain 7 [Source:NCBI gene;Acc:396860]		myosin-6
ENSSSCG00000002035	C14orf119			C7H14orf119	chromosome 14 open reading frame 119 [Source:HGNC Symbol;Acc:HGNC:20270]		chromosome 7 C14orf119 homolog
ENSSSCG00000002045				LOC100155572	40S ribosomal protein S3a pseudogene [Source:NCBI gene;Acc:100155572]		40S ribosomal protein S3a pseudogene
ENSSSCG00000002052	OR6J1			LOC100151899	olfactory receptor family 6 subfamily J member 1 (gene/pseudogene) [Source:HGNC Symbol;Acc:HGNC:14707]		olfactory receptor 6J1-like
ENSSSCG00000002105	OR4E1			LOC100526116	olfactory receptor family 4 subfamily E member 1 (gene/pseudogene) [Source:HGNC Symbol;Acc:HGNC:8296]		olfactory receptor 4E1
ENSSSCG00000002106	OR4E2			LOC100510915	olfactory receptor family 4 subfamily E member 2 [Source:HGNC Symbol;Acc:HGNC:8297]		olfactory receptor 4E2
ENSSSCG00000002130	OR6S1			LOC100154303	olfactory receptor family 6 subfamily S member 1 [Source:HGNC Symbol;Acc:HGNC:15363]		olfactory receptor 6S1
ENSSSCG00000002148	OR11H4			LOC100156306	olfactory receptor family 11 subfamily H member 4 [Source:HGNC Symbol;Acc:HGNC:15347]		olfactory receptor 11H4
ENSSSCG00000002170				LOC100153496	olfactory receptor 4M1-like [Source:NCBI gene;Acc:100153496]		olfactory receptor 4M1-like
ENSSSCG00000002175				LOC100152708	olfactory receptor 4F6-like [Source:NCBI gene;Acc:100152708]		olfactory receptor 4F6-like
ENSSSCG00000002191				LOC100516720	olfactory receptor 4L1-like [Source:NCBI gene;Acc:100516720]		olfactory receptor 4L1-like
ENSSSCG00000002202				LOC100524094	olfactory receptor 4K15-like [Source:NCBI gene;Acc:100524094]		olfactory receptor 4K15-like
ENSSSCG00000002251				LOC100518318	transmembrane and coiled-coil domain-containing protein 5B-like [Source:NCBI gene;Acc:100518318]		transmembrane and coiled-coil domain-containing protein 5B-like
ENSSSCG00000002259				AKAP13	A-kinase anchoring protein 13 [Source:NCBI gene;Acc:397631]		A-kinase anchoring protein 13
ENSSSCG00000002266				CHD2	chromodomain helicase DNA binding protein 2 [Source:NCBI gene;Acc:100156869]		chromodomain helicase DNA binding protein 2
ENSSSCG00000002270				LOC100522152	coiled-coil domain-containing protein 170-like [Source:NCBI gene;Acc:100522152]		coiled-coil domain-containing protein 170-like
ENSSSCG00000002274				HSPA2	heat shock protein family A (Hsp70) member 2 [Source:NCBI gene;Acc:100621324]		heat shock protein family A (Hsp70) member 2
ENSSSCG00000002281		ENSSSCG00070015926	FNTB	FNTB	farnesyltransferase, CAAX box, beta [Source:NCBI gene;Acc:100512293]	Sus scrofa farnesyltransferase, CAAX box, beta (FNTB), mRNA. [Source:RefSeq mRNA;Acc:NM_001244680]	farnesyltransferase, CAAX box, beta
ENSSSCG00000002296		ENSSSCG00070014734	RDH11	RDH11	retinol dehydrogenase 11 [Source:NCBI gene;Acc:100154684]	retinol dehydrogenase 11 [Source:NCBI gene;Acc:100154684]	retinol dehydrogenase 11
ENSSSCG00000002316	COX16			LOC100525232	cytochrome c oxidase assembly factor COX16 [Source:HGNC Symbol;Acc:HGNC:20213]		cytochrome c oxidase assembly protein COX16 homolog, mitochondrial
ENSSSCG00000002321				LOC100525409	disintegrin and metalloproteinase domain-containing protein 20-like [Source:NCBI gene;Acc:100525409]		disintegrin and metalloproteinase domain-containing protein 20-like
ENSSSCG00000002348		ENSSSCG00070010206	ACOT6	ACOT6	acyl-CoA thioesterase 6 [Source:NCBI gene;Acc:100152868]	acyl-CoA thioesterase 6 [Source:NCBI gene;Acc:100152868]	acyl-CoA thioesterase 6
ENSSSCG00000002349	ACOT4			LOC100158115	acyl-CoA thioesterase 4 [Source:HGNC Symbol;Acc:HGNC:19748]		acyl-coenzyme A thioesterase 4
ENSSSCG00000002349	ACOT4			LOC110255331	acyl-CoA thioesterase 4 [Source:HGNC Symbol;Acc:HGNC:19748]		acyl-coenzyme A thioesterase 1-like
ENSSSCG00000002351		ENSSSCG00070010083	PTGR2	PTGR2	prostaglandin reductase 2 [Source:NCBI gene;Acc:100156930]	prostaglandin reductase 2 [Source:NCBI gene;Acc:100156930]	prostaglandin reductase 2
ENSSSCG00000002374	DLST	ENSSSCG00070008220	DLST-tv1	DLST	dihydrolipoamide S-succinyltransferase [Source:NCBI gene;Acc:397690]		dihydrolipoamide S-succinyltransferase
ENSSSCG00000002378	MLH3			ACYP1	mutL homolog 3 [Source:HGNC Symbol;Acc:HGNC:7128]		acylphosphatase 1
ENSSSCG00000002386				IFT43	intraflagellar transport 43 [Source:NCBI gene;Acc:100516026]		intraflagellar transport 43
ENSSSCG00000002392				IRF2BPL	interferon regulatory factor 2 binding protein like [Source:NCBI gene;Acc:100152768]		interferon regulatory factor 2 binding protein like
ENSSSCG00000002400				SAMD15	sterile alpha motif domain containing 15 [Source:NCBI gene;Acc:100152746]		sterile alpha motif domain containing 15
ENSSSCG00000002405				ISM2	isthmin 2 [Source:NCBI gene;Acc:100518382]		isthmin 2
ENSSSCG00000002446		ENSSSCG00070002571	ATXN3	ATXN3	ataxin 3 [Source:NCBI gene;Acc:100144422]	ataxin 3 [Source:NCBI gene;Acc:100144422]	ataxin 3
ENSSSCG00000002460				UBR7	ubiquitin protein ligase E3 component n-recognin 7 (putative) [Source:NCBI gene;Acc:100153874]		ubiquitin protein ligase E3 component n-recognin 7 (putative)
ENSSSCG00000002462				LOC100157935	cytochrome c oxidase subunit 8C, mitochondrial [Source:NCBI gene;Acc:100157935]		cytochrome c oxidase subunit 8C, mitochondrial
ENSSSCG00000002464				PRIMA1	proline rich membrane anchor 1 [Source:NCBI gene;Acc:102167492]		proline rich membrane anchor 1
ENSSSCG00000002478	SERPINA12			LOC106504546	serpin family A member 12 [Source:HGNC Symbol;Acc:HGNC:18359]		serpin A12
ENSSSCG00000002483				LOC106504545	serpin A3-8 [Source:NCBI gene;Acc:106504545]		serpin A3-8
ENSSSCG00000002486				LOC396684	serpin A3-5 [Source:NCBI gene;Acc:396684]		serpin A3-5
ENSSSCG00000002498				TCL1A	T cell leukemia/lymphoma 1A [Source:NCBI gene;Acc:100156364]		T cell leukemia/lymphoma 1A
ENSSSCG00000002510	CYP46A1			LOC100512793	cytochrome P450 family 46 subfamily A member 1 [Source:HGNC Symbol;Acc:HGNC:2641]		cholesterol 24-hydroxylase
ENSSSCG00000002528				TECPR2	tectonin beta-propeller repeat containing 2 [Source:NCBI gene;Acc:100158172]		tectonin beta-propeller repeat containing 2
ENSSSCG00000002532		ENSSSCG00070011262	ZNF839	ZNF839	zinc finger protein 839 [Source:NCBI gene;Acc:100152925]		zinc finger protein 839
ENSSSCG00000002536				LOC100736929	uncharacterized LOC100736929 [Source:NCBI gene;Acc:100736929]		uncharacterized LOC100736929
ENSSSCG00000002547				KLC1	kinesin light chain 1 [Source:NCBI gene;Acc:100523621]		kinesin light chain 1
ENSSSCG00000002585				LOC100513411	olfactory receptor 4L1-like [Source:NCBI gene;Acc:100513411]		olfactory receptor 4L1-like
ENSSSCG00000002585				LOC100516985	olfactory receptor 4L1-like [Source:NCBI gene;Acc:100513411]		olfactory receptor 4L1-like
ENSSSCG00000002589				LOC100154979	olfactory receptor 4Q2-like [Source:NCBI gene;Acc:100154979]		olfactory receptor 4Q2-like
ENSSSCG00000002594				LOC100154182	olfactory receptor 4K5-like [Source:NCBI gene;Acc:100156304]		olfactory receptor 4K5
ENSSSCG00000002594				LOC100156304	olfactory receptor 4K5-like [Source:NCBI gene;Acc:100156304]		olfactory receptor 4K5-like
ENSSSCG00000002601				LOC100155381	olfactory receptor 4S2-like [Source:NCBI gene;Acc:100155381]		olfactory receptor 4S2-like
ENSSSCG00000002608				LOC100523076	olfactory receptor 11H12-like [Source:NCBI gene;Acc:100523076]		olfactory receptor 11H12-like
ENSSSCG00000002610				LOC100158192	olfactory receptor 11H6-like [Source:NCBI gene;Acc:100523622]		olfactory receptor 11H6-like
ENSSSCG00000002610				LOC100523622	olfactory receptor 11H6-like [Source:NCBI gene;Acc:100523622]		olfactory receptor 11H6-like
ENSSSCG00000002613				LOC100523452	olfactory receptor 11G2-like [Source:NCBI gene;Acc:100523452]		olfactory receptor 11G2-like
ENSSSCG00000002637				DBNDD1	dysbindin domain containing 1 [Source:NCBI gene;Acc:100738701]		dysbindin domain containing 1
ENSSSCG00000002650				APRT	adenine phosphoribosyltransferase [Source:NCBI gene;Acc:100622001]		adenine phosphoribosyltransferase
ENSSSCG00000002651				CDT1	chromatin licensing and DNA replication factor 1 [Source:NCBI gene;Acc:100525749]		chromatin licensing and DNA replication factor 1
ENSSSCG00000002653				JPH3	junctophilin 3 [Source:NCBI gene;Acc:100512414]		junctophilin 3
ENSSSCG00000002657				C6H16orf95	chromosome 6 C16orf95 homolog [Source:NCBI gene;Acc:106510445]		chromosome 6 C16orf95 homolog
ENSSSCG00000002700				SYCE1L	synaptonemal complex central element protein 1 like [Source:NCBI gene;Acc:102166907]		synaptonemal complex central element protein 1 like
ENSSSCG00000002707				GABARAPL2	GABA type A receptor associated protein like 2 [Source:NCBI gene;Acc:100521968]		GABA type A receptor associated protein like 2
ENSSSCG00000002709				LOC100522551	carbohydrate sulfotransferase 6 [Source:NCBI gene;Acc:100522551]		carbohydrate sulfotransferase 6
ENSSSCG00000002720				CLEC18C	C-type lectin domain family 18 member C [Source:NCBI gene;Acc:100525922]		C-type lectin domain family 18 member C
ENSSSCG00000002722	DDX19B			DDX19A	DEAD-box helicase 19B [Source:HGNC Symbol;Acc:HGNC:2742]		DEAD-box helicase 19A
ENSSSCG00000002729				VAC14	VAC14 component of PIKFYVE complex [Source:NCBI gene;Acc:100513600]		VAC14 component of PIKFYVE complex
ENSSSCG00000002738	ZNF23			ZNF19	zinc finger protein 23 [Source:HGNC Symbol;Acc:HGNC:13023]		zinc finger protein 19
ENSSSCG00000002749		ENSSSCG00070001777	HP	HP	haptoglobin [Source:NCBI gene;Acc:397061]	Sus scrofa haptoglobin (HP), mRNA. [Source:RefSeq mRNA;Acc:NM_214000]	haptoglobin
ENSSSCG00000002759				COG8	component of oligomeric golgi complex 8 [Source:NCBI gene;Acc:100517220]		component of oligomeric golgi complex 8
ENSSSCG00000002761		ENSSSCG00070000530	TMED6	TMED6	transmembrane p24 trafficking protein 6 [Source:NCBI gene;Acc:100517589]	transmembrane p24 trafficking protein 6 [Source:NCBI gene;Acc:100517589]	transmembrane p24 trafficking protein 6
ENSSSCG00000002792	HSF4			LOC100523672	heat shock transcription factor 4 [Source:HGNC Symbol;Acc:HGNC:5227]		heat shock factor protein 4
ENSSSCG00000002793				FBXL8	F-box and leucine rich repeat protein 8 [Source:NCBI gene;Acc:100523967]		F-box and leucine rich repeat protein 8
ENSSSCG00000002811				CNGB1	cyclic nucleotide gated channel subunit beta 1 [Source:NCBI gene;Acc:100627935]		cyclic nucleotide gated channel subunit beta 1
ENSSSCG00000002825				CES1	carboxylesterase 1 [Source:NCBI gene;Acc:397478]		carboxylesterase 1
ENSSSCG00000002839	C16orf78			C6H16orf78	chromosome 16 open reading frame 78 [Source:HGNC Symbol;Acc:HGNC:28479]		chromosome 6 C16orf78 homolog
ENSSSCG00000002855		ENSSSCG00070012133	CCNE1	CCNE1	cyclin E1 [Source:NCBI gene;Acc:100523248]	cyclin E1 [Source:NCBI gene;Acc:100523248]	cyclin E1
ENSSSCG00000002857				TDRD12	tudor domain containing 12 [Source:NCBI gene;Acc:102162257]		tudor domain containing 12
ENSSSCG00000002862				WDR88	WD repeat domain 88 [Source:NCBI gene;Acc:100526109]		WD repeat domain 88
ENSSSCG00000002875				PDCD2L	programmed cell death 2 like [Source:NCBI gene;Acc:100512169]		programmed cell death 2 like
ENSSSCG00000002877		ENSSSCG00070010863	ZNF181	ZNF181	zinc finger protein 181 [Source:NCBI gene;Acc:100513473]	zinc finger protein 181 [Source:NCBI gene;Acc:100513473]	zinc finger protein 181
ENSSSCG00000002891				FFAR1	free fatty acid receptor 1 [Source:NCBI gene;Acc:100135676]		free fatty acid receptor 1
ENSSSCG00000002907				COX6B	COX6B protein [Source:NCBI gene;Acc:100038022]		COX6B protein
ENSSSCG00000002913				PRODH2	proline dehydrogenase 2 [Source:NCBI gene;Acc:106510519]		proline dehydrogenase 2
ENSSSCG00000002918				HCST	hematopoietic cell signal transducer [Source:NCBI gene;Acc:397267]		hematopoietic cell signal transducer
ENSSSCG00000002935		ENSSSCG00070008090	ZNF568	ZNF568	zinc finger protein 568 [Source:NCBI gene;Acc:100511135]		zinc finger protein 568
ENSSSCG00000002937				LOC102164547	zinc finger protein 420 [Source:NCBI gene;Acc:102164547]		zinc finger protein 420
ENSSSCG00000002950				SIPA1L3	signal induced proliferation associated 1 like 3 [Source:NCBI gene;Acc:100514291]		signal induced proliferation associated 1 like 3
ENSSSCG00000002953				C6H19orf33	chromosome 6 C19orf33 homolog [Source:NCBI gene;Acc:100515030]		chromosome 6 C19orf33 homolog
ENSSSCG00000002963				EIF3K	eukaryotic translation initiation factor 3 subunit K [Source:NCBI gene;Acc:100517098]		eukaryotic translation initiation factor 3 subunit K
ENSSSCG00000002972				SARS2	seryl-tRNA synthetase 2, mitochondrial [Source:NCBI gene;Acc:100620899]		seryl-tRNA synthetase 2, mitochondrial
ENSSSCG00000002978	PSP-II			PSP-I	porcine seminal protein I [Source:NCBI gene;Acc:396818]		porcine seminal protein I
ENSSSCG00000002980				AWN	sperm associated AWN protein [Source:NCBI gene;Acc:396783]		sperm associated AWN protein
ENSSSCG00000002988	ZNF546			LOC100521972	zinc finger protein 546 [Source:HGNC Symbol;Acc:HGNC:28671]		zinc finger protein 546
ENSSSCG00000002991	TTC9B			LOC100522141	tetratricopeptide repeat domain 9B [Source:HGNC Symbol;Acc:HGNC:26395]		tetratricopeptide repeat protein 9B
ENSSSCG00000002994	CYP2F1			LOC100523190	cytochrome P450 family 2 subfamily F member 1 [Source:HGNC Symbol;Acc:HGNC:2632]		cytochrome P450 2F3
ENSSSCG00000002995				EGLN2	egl-9 family hypoxia inducible factor 2 [Source:NCBI gene;Acc:100523673]		egl-9 family hypoxia inducible factor 2
ENSSSCG00000002996				RAB4B	RAB4B, member RAS oncogene family [Source:NCBI gene;Acc:100523381]		RAB4B, member RAS oncogene family
ENSSSCG00000002997		ENSSSCG00070002671	MIA	MIA	MIA SH3 domain containing [Source:NCBI gene;Acc:100523846]	MIA SH3 domain containing [Source:NCBI gene;Acc:100523846]	MIA SH3 domain containing
ENSSSCG00000003006	CYP2B22			LOC102165015	cytochrome P450 2B4-like [Source:NCBI gene;Acc:102165015]		cytochrome P450 2B4-like
ENSSSCG00000003011				LOC102158679	carcinoembryonic antigen-related cell adhesion molecule 5-like [Source:NCBI gene;Acc:102158679]		carcinoembryonic antigen-related cell adhesion molecule 5-like
ENSSSCG00000003035				GSK3A	glycogen synthase kinase 3 alpha [Source:NCBI gene;Acc:100515208]		glycogen synthase kinase 3 alpha
ENSSSCG00000003042				RPS19	ribosomal protein S19 [Source:NCBI gene;Acc:100518254]		ribosomal protein S19
ENSSSCG00000003045				ATP1A3	ATPase Na+/K+ transporting subunit alpha 3 [Source:NCBI gene;Acc:100329126]		ATPase Na+/K+ transporting subunit alpha 3
ENSSSCG00000003046				RABAC1	Rab acceptor 1 [Source:NCBI gene;Acc:595125]		Rab acceptor 1
ENSSSCG00000003048				LOC100737180	C-X-C motif chemokine 17-like [Source:NCBI gene;Acc:100737180]		C-X-C motif chemokine 17-like
ENSSSCG00000003052		ENSSSCG00070028463	TEX101	TEX101	testis expressed 101 [Source:NCBI gene;Acc:100522809]		testis expressed 101
ENSSSCG00000003079				LOC100525346	poliovirus receptor homolog [Source:NCBI gene;Acc:100525346]		poliovirus receptor homolog
ENSSSCG00000003080				IGSF23	immunoglobulin superfamily member 23 [Source:NCBI gene;Acc:100524810]		immunoglobulin superfamily member 23
ENSSSCG00000003086				APOC2	apolipoprotein C2 [Source:NCBI gene;Acc:100381252]		apolipoprotein C2
ENSSSCG00000003090		ENSSSCG00070028357	NECTIN2	NECTIN2	nectin cell adhesion molecule 2 [Source:NCBI gene;Acc:100038012]	nectin cell adhesion molecule 2 [Source:NCBI gene;Acc:100038012]	nectin cell adhesion molecule 2
ENSSSCG00000003098	PPP5C			LOC100513542	protein phosphatase 5 catalytic subunit [Source:HGNC Symbol;Acc:HGNC:9322]		serine/threonine-protein phosphatase 5
ENSSSCG00000003112				BBC3	BCL2 binding component 3 [Source:NCBI gene;Acc:100517403]		BCL2 binding component 3
ENSSSCG00000003132				KDELR1	KDEL endoplasmic reticulum protein retention receptor 1 [Source:NCBI gene;Acc:100520962]		KDEL endoplasmic reticulum protein retention receptor 1
ENSSSCG00000003136				CYTH2	cytohesin 2 [Source:NCBI gene;Acc:100240721]		cytohesin 2
ENSSSCG00000003139	BCAT2			HSD17B14	branched chain amino acid transaminase 2 [Source:HGNC Symbol;Acc:HGNC:977]		hydroxysteroid 17-beta dehydrogenase 14
ENSSSCG00000003144	DHDH			BAX	BCL2 associated X, apoptosis regulator [Source:NCBI gene;Acc:396633]		BCL2 associated X, apoptosis regulator
ENSSSCG00000003217	ASPDH			JOSD2	aspartate dehydrogenase domain containing [Source:NCBI gene;Acc:100511638]		Josephin domain containing 2
ENSSSCG00000003225		ENSSSCG00070025329	CEACAM18	CEACAM18	carcinoembryonic antigen related cell adhesion molecule 18 [Source:NCBI gene;Acc:100624721]	carcinoembryonic antigen related cell adhesion molecule 18 [Source:NCBI gene;Acc:100624721]	carcinoembryonic antigen related cell adhesion molecule 18
ENSSSCG00000003227				LOC100512905	igLON family member 5 [Source:NCBI gene;Acc:100512905]		igLON family member 5
ENSSSCG00000003230				CLDND2	claudin domain containing 2 [Source:NCBI gene;Acc:100513093]		claudin domain containing 2
ENSSSCG00000003234				LOC100514465	beta-1,4-galactosyltransferase 3-like [Source:NCBI gene;Acc:100514465]		beta-1,4-galactosyltransferase 3-like
ENSSSCG00000003235				LOC100516084	cytoplasmic tRNA 2-thiolation protein 1 [Source:NCBI gene;Acc:100516084]		cytoplasmic tRNA 2-thiolation protein 1
ENSSSCG00000003236				SIGLEC5	sialic acid binding Ig like lectin 5 [Source:NCBI gene;Acc:100514653]		sialic acid binding Ig like lectin 5
ENSSSCG00000003236				LOC100515383	sialic acid binding Ig like lectin 5 [Source:NCBI gene;Acc:100514653]		sialic acid-binding Ig-like lectin 5
ENSSSCG00000003236				SIGLEC14	sialic acid binding Ig like lectin 5 [Source:NCBI gene;Acc:100514653]		sialic acid binding Ig like lectin 14
ENSSSCG00000003240				LOC100624035	zinc finger protein 268-like [Source:NCBI gene;Acc:100624035]		zinc finger protein 268-like
ENSSSCG00000003240				LOC110255260	zinc finger protein 268-like [Source:NCBI gene;Acc:100624035]		zinc finger protein 649-like
ENSSSCG00000003248				LOC100524499	cationic amino acid transporter 3-like [Source:NCBI gene;Acc:100524499]		cationic amino acid transporter 3-like
ENSSSCG00000003261		ENSSSCG00070025942	NDUFA3	NDUFA3	NADH:ubiquinone oxidoreductase subunit A3 [Source:NCBI gene;Acc:100520312]	NADH:ubiquinone oxidoreductase subunit A3 [Source:NCBI gene;Acc:100520312]	NADH:ubiquinone oxidoreductase subunit A3
ENSSSCG00000003272				LOC100525227	leukocyte immunoglobulin-like receptor subfamily A member 6 [Source:NCBI gene;Acc:100525227]		leukocyte immunoglobulin-like receptor subfamily A member 6
ENSSSCG00000003278				LOC100511639	leukocyte immunoglobulin-like receptor subfamily B member 3-like [Source:NCBI gene;Acc:100511639]		leukocyte immunoglobulin-like receptor subfamily B member 3-like
ENSSSCG00000003282				LOC100522225	leukocyte immunoglobulin-like receptor subfamily A member 6 [Source:NCBI gene;Acc:100522225]		leukocyte immunoglobulin-like receptor subfamily A member 6
ENSSSCG00000003286				NLRP7	NLR family pyrin domain containing 7 [Source:NCBI gene;Acc:100516741]		NLR family pyrin domain containing 7
ENSSSCG00000003302				TMEM86B	transmembrane protein 86B [Source:NCBI gene;Acc:100514582]		transmembrane protein 86B
ENSSSCG00000003303				LOC100519606	ret finger protein-like 4A [Source:NCBI gene;Acc:100519606]		ret finger protein-like 4A
ENSSSCG00000003322		ENSSSCG00070005302	ZNF582	ZNF582	zinc finger protein 582 [Source:NCBI gene;Acc:100521903]	zinc finger protein 582 [Source:NCBI gene;Acc:100521903]	zinc finger protein 582
ENSSSCG00000003325				LOC100522080	uncharacterized LOC100522080 [Source:NCBI gene;Acc:100522080]		uncharacterized LOC100522080
ENSSSCG00000003343	ATAD3A			LOC100525876	ATPase family AAA domain containing 3A [Source:HGNC Symbol;Acc:HGNC:25567]		ATPase family AAA domain-containing protein 3
ENSSSCG00000003352				CDK11B	cyclin-dependent kinase 11B [Source:NCBI gene;Acc:100511569]		cyclin-dependent kinase 11B
ENSSSCG00000003369	RPL22			ICMT	isoprenylcysteine carboxyl methyltransferase [Source:NCBI gene;Acc:100514410]		isoprenylcysteine carboxyl methyltransferase
ENSSSCG00000003403	CENPS			APITD1	centromere protein S [Source:HGNC Symbol;Acc:HGNC:23163]		apoptosis-inducing, TAF9-like domain 1
ENSSSCG00000003421				FBXO6	F-box protein 6 [Source:NCBI gene;Acc:100524148]		F-box protein 6
ENSSSCG00000003421				FBXO44	F-box protein 6 [Source:NCBI gene;Acc:100524148]		F-box protein 44
ENSSSCG00000003431	NPPB			NPPA	natriuretic peptide B [Source:NCBI gene;Acc:396844]		natriuretic peptide A
ENSSSCG00000003442	C1orf158			C6H1orf158	chromosome 1 open reading frame 158 [Source:HGNC Symbol;Acc:HGNC:28567]		chromosome 6 C1orf158 homolog
ENSSSCG00000003444				LOC100737881	PRAME family member 12 [Source:NCBI gene;Acc:100737881]		PRAME family member 12
ENSSSCG00000003451		ENSSSCG00070029409	PDPN	PDPN	podoplanin [Source:NCBI gene;Acc:100738269]	podoplanin [Source:NCBI gene;Acc:100738269]	podoplanin
ENSSSCG00000003458	CTRC			EFHD2	EF-hand domain family member D2 [Source:NCBI gene;Acc:100520743]		EF-hand domain family member D2
ENSSSCG00000003499				PLA2G2C	phospholipase A2 group IIC [Source:NCBI gene;Acc:100514714]		phospholipase A2 group IIC
ENSSSCG00000003503				VWA5B1	von Willebrand factor A domain containing 5B1 [Source:NCBI gene;Acc:100515085]		von Willebrand factor A domain containing 5B1
ENSSSCG00000003520				CDC42	cell division cycle 42 [Source:NCBI gene;Acc:780428]		cell division cycle 42
ENSSSCG00000003521				WNT4	Wnt family member 4 [Source:NCBI gene;Acc:100327037]		Wnt family member 4
ENSSSCG00000003589	SRSF4	ENSSSCG00070003746	MECR	SRSF4	serine and arginine rich splicing factor 4 [Source:HGNC Symbol;Acc:HGNC:10786]	Sus scrofa mitochondrial trans-2-enoyl-CoA reductase (MECR), mRNA. [Source:RefSeq mRNA;Acc:NM_001244082]	serine and arginine rich splicing factor 4
ENSSSCG00000003589	SRSF4	ENSSSCG00070003746	MECR	MECR	serine and arginine rich splicing factor 4 [Source:HGNC Symbol;Acc:HGNC:10786]	Sus scrofa mitochondrial trans-2-enoyl-CoA reductase (MECR), mRNA. [Source:RefSeq mRNA;Acc:NM_001244082]	mitochondrial trans-2-enoyl-CoA reductase
ENSSSCG00000003599				LOC100520618	ornithine decarboxylase-like [Source:NCBI gene;Acc:100520618]		ornithine decarboxylase-like
ENSSSCG00000003623	C1orf94			C6H1orf94	chromosome 1 open reading frame 94 [Source:HGNC Symbol;Acc:HGNC:28250]		chromosome 6 C1orf94 homolog
ENSSSCG00000003630	AGO1	ENSSSCG00070027350	AGO3	AGO3	argonaute RISC component 1 [Source:HGNC Symbol;Acc:HGNC:3262]	Sus scrofa argonaute RISC catalytic component 3 (AGO3), mRNA. [Source:RefSeq mRNA;Acc:NM_001194974]	argonaute RISC catalytic component 3
ENSSSCG00000003630	AGO1	ENSSSCG00070027350	AGO3	AGO1	argonaute RISC component 1 [Source:HGNC Symbol;Acc:HGNC:3262]	Sus scrofa argonaute RISC catalytic component 3 (AGO3), mRNA. [Source:RefSeq mRNA;Acc:NM_001194974]	argonaute RISC component 1
ENSSSCG00000003648	RRAGC			MYCBP	Ras related GTP binding C [Source:HGNC Symbol;Acc:HGNC:19902]		MYC binding protein
ENSSSCG00000003655				KIAA0754	KIAA0754 ortholog [Source:NCBI gene;Acc:110261156]		KIAA0754 ortholog
ENSSSCG00000003664				PPIE	peptidylprolyl isomerase E [Source:NCBI gene;Acc:100516562]		peptidylprolyl isomerase E
ENSSSCG00000003691	MYL12A			MRLC2	myosin light chain 12A [Source:HGNC Symbol;Acc:HGNC:16701]		myosin regulatory light chain 12B
ENSSSCG00000003691	MYL12A			LOC733637	myosin light chain 12A [Source:HGNC Symbol;Acc:HGNC:16701]		myosin regulatory light chain 2 protein
ENSSSCG00000003713	HRH4			IMPACT	histamine receptor H4 [Source:HGNC Symbol;Acc:HGNC:17383]		impact RWD domain protein
ENSSSCG00000003719				KCTD1	potassium channel tetramerization domain containing 1 [Source:NCBI gene;Acc:100514526]		potassium channel tetramerization domain containing 1
ENSSSCG00000003741				ZNF397	zinc finger protein 397 [Source:NCBI gene;Acc:102164512]		zinc finger protein 397
ENSSSCG00000003746				LOC106510694	40S ribosomal protein SA pseudogene [Source:NCBI gene;Acc:106510694]		40S ribosomal protein SA pseudogene
ENSSSCG00000003753				PDZK1IP1	PDZK1 interacting protein 1 [Source:NCBI gene;Acc:414756]		PDZK1 interacting protein 1
ENSSSCG00000003754				LOC100522145	taurochenodeoxycholic 6 alpha-hydroxylase [Source:NCBI gene;Acc:100522145]		taurochenodeoxycholic 6 alpha-hydroxylase
ENSSSCG00000003772		ENSSSCG00070018434	ZZZ3	ZZZ3	zinc finger ZZ-type containing 3 [Source:NCBI gene;Acc:100511643]	zinc finger ZZ-type containing 3 [Source:NCBI gene;Acc:100511643]	zinc finger ZZ-type containing 3
ENSSSCG00000003775	MSH4	ENSSSCG00070017640	RABGGTB	RABGGTB	mutS homolog 4 [Source:HGNC Symbol;Acc:HGNC:7327]	Sus scrofa Rab geranylgeranyltransferase subunit beta (RABGGTB), transcript variant 1, mRNA. [Source:RefSeq mRNA;Acc:NM_001348295]	Rab geranylgeranyltransferase subunit beta
ENSSSCG00000003775	MSH4	ENSSSCG00070017640	RABGGTB	MSH4	mutS homolog 4 [Source:HGNC Symbol;Acc:HGNC:7327]	Sus scrofa Rab geranylgeranyltransferase subunit beta (RABGGTB), transcript variant 1, mRNA. [Source:RefSeq mRNA;Acc:NM_001348295]	mutS homolog 4
ENSSSCG00000003792		ENSSSCG00070015417	LRRC40	LRRC40	leucine rich repeat containing 40 [Source:NCBI gene;Acc:100515841]	leucine rich repeat containing 40 [Source:NCBI gene;Acc:100515841]	leucine rich repeat containing 40
ENSSSCG00000003803				C6H1orf141	chromosome 6 C1orf141 homolog [Source:NCBI gene;Acc:100519721]		chromosome 6 C1orf141 homolog
ENSSSCG00000003823	C1orf87			C6H1orf87	chromosome 1 open reading frame 87 [Source:HGNC Symbol;Acc:HGNC:28547]		chromosome 6 C1orf87 homolog
ENSSSCG00000003825	CYP2J34			LOC100524940	cytochrome P450 2J2 [Source:NCBI gene;Acc:100524940]		cytochrome P450 2J2
ENSSSCG00000003825	CYP2J34			LOC100621407	cytochrome P450 2J2 [Source:NCBI gene;Acc:100524940]		cytochrome P450 2J2-like
ENSSSCG00000003825	CYP2J34			LOC110261221	cytochrome P450 2J2 [Source:NCBI gene;Acc:100524940]		cytochrome P450 2J2-like
ENSSSCG00000003839				PLPP3	phospholipid phosphatase 3 [Source:NCBI gene;Acc:100512419]		phospholipid phosphatase 3
ENSSSCG00000003845				MROH7	maestro heat like repeat family member 7 [Source:NCBI gene;Acc:100513545]		maestro heat like repeat family member 7
ENSSSCG00000003846				GLIS1	GLIS family zinc finger 1 [Source:NCBI gene;Acc:100515552]		GLIS family zinc finger 1
ENSSSCG00000003847				DMRTB1	DMRT like family B with proline rich C-terminal 1 [Source:NCBI gene;Acc:100515733]		DMRT like family B with proline rich C-terminal 1
ENSSSCG00000003891	CYP4A24			CYP4A21	cytochrome P450 4A24 [Source:NCBI gene;Acc:403326]		cytochrome P450, family 4, subfamily A, polypeptide 21
ENSSSCG00000003891	CYP4A24			LOC100737897	cytochrome P450 4A24 [Source:NCBI gene;Acc:403326]		cytochrome P450 4A24
ENSSSCG00000003894	CYP4B1			LOC100523909	cytochrome P450 family 4 subfamily B member 1 [Source:HGNC Symbol;Acc:HGNC:2644]		cytochrome P450 4B1
ENSSSCG00000003903				LOC100524873	cytochrome b-c1 complex subunit 6, mitochondrial [Source:NCBI gene;Acc:100524873]		cytochrome b-c1 complex subunit 6, mitochondrial
ENSSSCG00000003909				LOC100511937	phosphatidylinositol 3-kinase regulatory subunit gamma [Source:NCBI gene;Acc:100511937]		phosphatidylinositol 3-kinase regulatory subunit gamma
ENSSSCG00000003919				MUTYH	mutY DNA glycosylase [Source:NCBI gene;Acc:100513867]		mutY DNA glycosylase
ENSSSCG00000003920				HPDL	4-hydroxyphenylpyruvate dioxygenase like [Source:NCBI gene;Acc:100514057]		4-hydroxyphenylpyruvate dioxygenase like
ENSSSCG00000003951	C1orf210			C6H1orf210	chromosome 1 open reading frame 210 [Source:HGNC Symbol;Acc:HGNC:28755]		chromosome 6 C1orf210 homolog
ENSSSCG00000003955				LOC100521802	olfactory receptor 2A12-like [Source:NCBI gene;Acc:100521802]		olfactory receptor 2A12-like
ENSSSCG00000003957				LOC100522147	olfactory receptor 2A12-like [Source:NCBI gene;Acc:100522147]		olfactory receptor 2A12-like
ENSSSCG00000003958				LOC100737941	olfactory receptor 2A12-like [Source:NCBI gene;Acc:100737941]		olfactory receptor 2A12-like
ENSSSCG00000003959				LOC100737983	olfactory receptor 2D3-like [Source:NCBI gene;Acc:100737983]		olfactory receptor 2D3-like
ENSSSCG00000003965				CCDC30	coiled-coil domain containing 30 [Source:NCBI gene;Acc:100522685]		coiled-coil domain containing 30
ENSSSCG00000003979	ZNF684			LOC102167697	zinc finger protein 684 [Source:HGNC Symbol;Acc:HGNC:28418]		zinc finger protein 684
ENSSSCG00000003981	ZFP69B			ZNF643	ZFP69 zinc finger protein B [Source:HGNC Symbol;Acc:HGNC:28053]		zinc finger protein 643
ENSSSCG00000003984				ZNF134	zinc finger protein 134 [Source:NCBI gene;Acc:100512237]		zinc finger protein 134
ENSSSCG00000003986				LOC100513741	zinc finger protein 211-like [Source:NCBI gene;Acc:100513741]		zinc finger protein 211-like
ENSSSCG00000003990				ZNF671	zinc finger protein 671 [Source:NCBI gene;Acc:106510597]		zinc finger protein 671
ENSSSCG00000003995	ZNF606			LOC102158443	zinc finger protein 606 [Source:HGNC Symbol;Acc:HGNC:25879]		zinc finger protein 606
ENSSSCG00000003998	ZNF274			LOC100518738	zinc finger protein 274 [Source:HGNC Symbol;Acc:HGNC:13068]		neurotrophin receptor-interacting factor homolog
ENSSSCG00000004001				A1BG	alpha-1-B glycoprotein [Source:NCBI gene;Acc:100516980]		alpha-1-B glycoprotein
ENSSSCG00000004008				WDR27	WD repeat domain 27 [Source:NCBI gene;Acc:100736968]		WD repeat domain 27
ENSSSCG00000004017				FRMD1	FERM domain containing 1 [Source:NCBI gene;Acc:100514201]		FERM domain containing 1
ENSSSCG00000004024				RNASET2	ribonuclease T2 [Source:NCBI gene;Acc:100157985]		ribonuclease T2
ENSSSCG00000004050				WTAP	WT1 associated protein [Source:NCBI gene;Acc:100157533]		WT1 associated protein
ENSSSCG00000004054				LOC110255769	40S ribosomal protein S15a pseudogene [Source:NCBI gene;Acc:110255769]		40S ribosomal protein S15a pseudogene
ENSSSCG00000004071				CNKSR3	CNKSR family member 3 [Source:NCBI gene;Acc:100513248]		CNKSR family member 3
ENSSSCG00000004096				LOC100521998	NKG2D ligand 4-like [Source:NCBI gene;Acc:100521998]		NKG2D ligand 4-like
ENSSSCG00000004114	RAB32			ADGB	RAB32, member RAS oncogene family [Source:NCBI gene;Acc:100144496]		androglobin
ENSSSCG00000004121	FBXO30			EPM2A	F-box protein 30 [Source:HGNC Symbol;Acc:HGNC:15600]		EPM2A glucan phosphatase, laforin
ENSSSCG00000004123				UTRN	utrophin [Source:NCBI gene;Acc:100523292]		utrophin
ENSSSCG00000004150				HEBP2	heme binding protein 2 [Source:NCBI gene;Acc:100155860]		heme binding protein 2
ENSSSCG00000004151				LOC100154647	ubiquitin-conjugating enzyme E2 N-like [Source:NCBI gene;Acc:100154647]		ubiquitin-conjugating enzyme E2 N-like
ENSSSCG00000004179				VNN2	vanin 2 [Source:NCBI gene;Acc:100153984]		vanin 2
ENSSSCG00000004180		ENSSSCG00070022124	VNN3	VNN3	vanin 3 [Source:NCBI gene;Acc:100152784]	vanin 3 [Source:NCBI gene;Acc:100152784]	vanin 3
ENSSSCG00000004185				TAAR5	trace amine associated receptor 5 [Source:NCBI gene;Acc:100152802]		trace amine associated receptor 5
ENSSSCG00000004186				LOC100153216	trace amine-associated receptor 8a-like [Source:NCBI gene;Acc:100153216]		trace amine-associated receptor 8a-like
ENSSSCG00000004186				LOC100156866	trace amine-associated receptor 8a-like [Source:NCBI gene;Acc:100153216]		trace amine-associated receptor 8a-like
ENSSSCG00000004189	TAAR9			LOC100152013	trace amine associated receptor 9 (gene/pseudogene) [Source:HGNC Symbol;Acc:HGNC:20977]		trace amine-associated receptor 9
ENSSSCG00000004212				LOC100511607	protein LEG1 homolog [Source:NCBI gene;Acc:100511607]		protein LEG1 homolog
ENSSSCG00000004213				LOC100512146	protein LEG1 homolog [Source:NCBI gene;Acc:100512146]		protein LEG1 homolog
ENSSSCG00000004252				LOC100520342	nephrocan-like [Source:NCBI gene;Acc:100520342]		nephrocan-like
ENSSSCG00000004253		ENSSSCG00070009136	GOPC	GOPC	golgi associated PDZ and coiled-coil motif containing [Source:NCBI gene;Acc:100520524]	golgi associated PDZ and coiled-coil motif containing [Source:NCBI gene;Acc:100520524]	golgi associated PDZ and coiled-coil motif containing
ENSSSCG00000004287				DDX43	DEAD-box helicase 43 [Source:NCBI gene;Acc:100155174]		DEAD-box helicase 43
ENSSSCG00000004301	C6orf163			C1H6orf163	chromosome 6 open reading frame 163 [Source:HGNC Symbol;Acc:HGNC:21403]		chromosome 1 C6orf163 homolog
ENSSSCG00000004302				CFAP206	cilia and flagella associated protein 206 [Source:NCBI gene;Acc:100517793]		cilia and flagella associated protein 206
ENSSSCG00000004349	FAXC	ENSSSCG00070024217	COQ3	COQ3	failed axon connections homolog, metaxin like GST domain containing [Source:HGNC Symbol;Acc:HGNC:20742]	coenzyme Q3, methyltransferase [Source:NCBI gene;Acc:100152047]	coenzyme Q3, methyltransferase
ENSSSCG00000004349	FAXC	ENSSSCG00070024217	COQ3	FAXC	failed axon connections homolog, metaxin like GST domain containing [Source:HGNC Symbol;Acc:HGNC:20742]	coenzyme Q3, methyltransferase [Source:NCBI gene;Acc:100152047]	failed axon connections homolog, metaxin like GST domain containing
ENSSSCG00000004389				LOC102163847	60S ribosomal protein L36a-like [Source:NCBI gene;Acc:102163847]		60S ribosomal protein L36a-like
ENSSSCG00000004404				WASF1	WASP family member 1 [Source:NCBI gene;Acc:100154562]		WASP family member 1
ENSSSCG00000004406				GPR6	G protein-coupled receptor 6 [Source:NCBI gene;Acc:100511485]		G protein-coupled receptor 6
ENSSSCG00000004415				CCDC162P	coiled-coil domain containing 162, pseudogene [Source:NCBI gene;Acc:100514885]		coiled-coil domain containing 162, pseudogene
ENSSSCG00000004445		ENSSSCG00070022028	CALHM4	CALHM4	calcium homeostasis modulator family member 4 [Source:NCBI gene;Acc:100154559]	calcium homeostasis modulator family member 4 [Source:NCBI gene;Acc:100154559]	calcium homeostasis modulator family member 4
ENSSSCG00000004500	C18orf25			C1H18orf25	chromosome 18 open reading frame 25 [Source:HGNC Symbol;Acc:HGNC:28172]		chromosome 1 C18orf25 homolog
ENSSSCG00000004511		ENSSSCG00070017916	MYO5B	MYO5B	myosin VB [Source:NCBI gene;Acc:100521829]	myosin VB [Source:NCBI gene;Acc:100521829]	myosin VB
ENSSSCG00000004531	C18orf54			C1H18orf54	chromosome 18 open reading frame 54 [Source:HGNC Symbol;Acc:HGNC:13796]		chromosome 1 C18orf54 homolog
ENSSSCG00000004547		ENSSSCG00070014021	PLEKHO2	PLEKHO2	pleckstrin homology domain containing O2 [Source:NCBI gene;Acc:100154769]	pleckstrin homology domain containing O2 [Source:NCBI gene;Acc:100154769]	pleckstrin homology domain containing O2
ENSSSCG00000004570				TPM1	tropomyosin 1 [Source:NCBI gene;Acc:100037999]		tropomyosin 1
ENSSSCG00000004572		ENSSSCG00070011801	C2CD4B	C2CD4B	C2 calcium dependent domain containing 4B [Source:NCBI gene;Acc:100738739]	C2 calcium dependent domain containing 4B [Source:NCBI gene;Acc:100738739]	C2 calcium dependent domain containing 4B
ENSSSCG00000004573				LOC100152206	C2 calcium-dependent domain-containing protein 4A [Source:NCBI gene;Acc:100152206]		C2 calcium-dependent domain-containing protein 4A
ENSSSCG00000004583		ENSSSCG00070011088	GTF2A2	GTF2A2	general transcription factor IIA subunit 2 [Source:NCBI gene;Acc:100521701]	general transcription factor IIA subunit 2 [Source:NCBI gene;Acc:100521701]	general transcription factor IIA subunit 2
ENSSSCG00000004598		ENSSSCG00070009908	MYZAP	MYZAP	myocardial zonula adherens protein [Source:NCBI gene;Acc:100154487]	myocardial zonula adherens protein [Source:NCBI gene;Acc:100154487]	myocardial zonula adherens protein
ENSSSCG00000004620	MYO5A	ENSSSCG00070006926	ARPP19	ARPP19	myosin VA [Source:HGNC Symbol;Acc:HGNC:7602]	cAMP regulated phosphoprotein 19 [Source:NCBI gene;Acc:397362]	cAMP regulated phosphoprotein 19
ENSSSCG00000004620	MYO5A	ENSSSCG00070006926	ARPP19	MYO5A	myosin VA [Source:HGNC Symbol;Acc:HGNC:7602]	cAMP regulated phosphoprotein 19 [Source:NCBI gene;Acc:397362]	myosin VA
ENSSSCG00000004623				BCL2L10	BCL2 like 10 [Source:NCBI gene;Acc:100153119]		BCL2 like 10
ENSSSCG00000004651	GALK2			FGF7	galactokinase 2 [Source:HGNC Symbol;Acc:HGNC:4119]		fibroblast growth factor 7
ENSSSCG00000004656		ENSSSCG00070001977	EID1	EID1	EP300 interacting inhibitor of differentiation 1 [Source:NCBI gene;Acc:100155122]	EP300 interacting inhibitor of differentiation 1 [Source:NCBI gene;Acc:100155122]	EP300 interacting inhibitor of differentiation 1
ENSSSCG00000004657	CEP152			SHC4	centrosomal protein 152 [Source:HGNC Symbol;Acc:HGNC:29298]		SHC adaptor protein 4
ENSSSCG00000004666				SQOR	sulfide quinone oxidoreductase [Source:NCBI gene;Acc:100154990]		sulfide quinone oxidoreductase
ENSSSCG00000004670	C15orf48			C1H15orf48	chromosome 15 open reading frame 48 [Source:HGNC Symbol;Acc:HGNC:29898]		chromosome 1 C15orf48 homolog
ENSSSCG00000004703		ENSSSCG00070022984	CKMT1A	CKMT1A	creatine kinase, mitochondrial 1A [Source:NCBI gene;Acc:100519994]	creatine kinase, mitochondrial 1A [Source:NCBI gene;Acc:100519994]	creatine kinase, mitochondrial 1A
ENSSSCG00000004729				GANC	glucosidase alpha, neutral C [Source:NCBI gene;Acc:100513637]		glucosidase alpha, neutral C
ENSSSCG00000004737	PLA2G4B			JMJD7	jumonji domain containing 7 [Source:NCBI gene;Acc:100533119]		jumonji domain containing 7
ENSSSCG00000004746				ITPKA	inositol-trisphosphate 3-kinase A [Source:NCBI gene;Acc:100516235]		inositol-trisphosphate 3-kinase A
ENSSSCG00000004771				CHST14	carbohydrate sulfotransferase 14 [Source:NCBI gene;Acc:100520059]		carbohydrate sulfotransferase 14
ENSSSCG00000004774	IVD			KNSTRN	isovaleryl-CoA dehydrogenase [Source:NCBI gene;Acc:100156047]		kinetochore localized astrin (SPAG5) binding protein
ENSSSCG00000004782		ENSSSCG00070019115	BUB1B	BUB1B	BUB1 mitotic checkpoint serine/threonine kinase B [Source:NCBI gene;Acc:102164975]	BUB1 mitotic checkpoint serine/threonine kinase B [Source:NCBI gene;Acc:102164975]	BUB1 mitotic checkpoint serine/threonine kinase B
ENSSSCG00000004830				ATP10A	ATPase phospholipid transporting 10A (putative) [Source:NCBI gene;Acc:100158162]		ATPase phospholipid transporting 10A (putative)
ENSSSCG00000004839				CHRNA7	cholinergic receptor nicotinic alpha 7 subunit [Source:NCBI gene;Acc:100415931]		cholinergic receptor nicotinic alpha 7 subunit
ENSSSCG00000004874	C18orf63			C1H18orf63	chromosome 18 open reading frame 63 [Source:HGNC Symbol;Acc:HGNC:40037]		chromosome 1 C18orf63 homolog
ENSSSCG00000004888	SERPINB8			LOC100156248	serpin family B member 8 [Source:HGNC Symbol;Acc:HGNC:8952]		serpin B8
ENSSSCG00000004911				LOC100627702	O-acyltransferase like protein-like [Source:NCBI gene;Acc:100627702]		O-acyltransferase like protein-like
ENSSSCG00000004931	IGDCC4			IGDCC3	immunoglobulin superfamily DCC subclass member 4 [Source:HGNC Symbol;Acc:HGNC:13770]		immunoglobulin superfamily DCC subclass member 3
ENSSSCG00000004954	C15orf61			C1H15orf61	chromosome 15 open reading frame 61 [Source:HGNC Symbol;Acc:HGNC:34453]		chromosome 1 C15orf61 homolog
ENSSSCG00000004963		ENSSSCG00070006787	ANP32A	ANP32A	acidic nuclear phosphoprotein 32 family member A [Source:NCBI gene;Acc:100155298]	acidic nuclear phosphoprotein 32 family member A [Source:NCBI gene;Acc:100155298]	acidic nuclear phosphoprotein 32 family member A
ENSSSCG00000004970		ENSSSCG00070006356	RPLP1	RPLP1	Sus scrofa ribosomal protein lateral stalk subunit P1 (RPLP1), mRNA. [Source:RefSeq mRNA;Acc:NM_001129964]	ribosomal protein lateral stalk subunit P1 [Source:NCBI gene;Acc:100170119]	ribosomal protein lateral stalk subunit P1
ENSSSCG00000004983		ENSSSCG00070003081	MIA2	MIA2	MIA SH3 domain ER export factor 2 [Source:NCBI gene;Acc:100155295]	MIA SH3 domain ER export factor 2 [Source:NCBI gene;Acc:100155295]	MIA SH3 domain ER export factor 2
ENSSSCG00000005008	DNAAF2			POLE2	dynein axonemal assembly factor 2 [Source:HGNC Symbol;Acc:HGNC:20188]		DNA polymerase epsilon 2, accessory subunit
ENSSSCG00000005081	LRRC9			LOC100622535	leucine rich repeat containing 9 [Source:HGNC Symbol;Acc:HGNC:19848]		leucine-rich repeat-containing protein 9
ENSSSCG00000005085	C14orf39			C1H14orf39	chromosome 14 open reading frame 39 [Source:HGNC Symbol;Acc:HGNC:19849]		chromosome 1 C14orf39 homolog
ENSSSCG00000005094				TMEM30B	transmembrane protein 30B [Source:NCBI gene;Acc:100738730]		transmembrane protein 30B
ENSSSCG00000005095				PRKCH	protein kinase C eta [Source:NCBI gene;Acc:100152637]		protein kinase C eta
ENSSSCG00000005101				LOC100359361	high mobility group AT-hook 2-like [Source:NCBI gene;Acc:100359361]		high mobility group AT-hook 2-like
ENSSSCG00000005103		ENSSSCG00070030480	DET1	DET1	DET1 partner of COP1 E3 ubiquitin ligase [Source:NCBI gene;Acc:100521834]	DET1 partner of COP1 E3 ubiquitin ligase [Source:NCBI gene;Acc:100521834]	DET1 partner of COP1 E3 ubiquitin ligase
ENSSSCG00000005126	PLAA			CAAP1	phospholipase A2 activating protein [Source:HGNC Symbol;Acc:HGNC:9043]		caspase activity and apoptosis inhibitor 1
ENSSSCG00000005134	P14ARF	ENSSSCG00070030375	CDKN2B	P14ARF	p14ARF protein [Source:NCBI gene;Acc:396553]	Sus scrofa p14ARF protein (P14ARF), mRNA. [Source:RefSeq mRNA;Acc:NM_213735]	p14ARF protein
ENSSSCG00000005152	IFN-DELTA-1	ENSSSCG00070030348	IFN-DELTA-2	IFN-DELTA-1	Sus scrofa interferon-delta-2 (IFN-DELTA-2), mRNA. [Source:RefSeq mRNA;Acc:NM_001166321]	Sus scrofa interferon-delta-2 (IFN-DELTA-2), mRNA. [Source:RefSeq mRNA;Acc:NM_001166321]	interferon-delta-1
ENSSSCG00000005152	IFN-DELTA-1	ENSSSCG00070030348	IFN-DELTA-2	IFN-DELTA-2	Sus scrofa interferon-delta-2 (IFN-DELTA-2), mRNA. [Source:RefSeq mRNA;Acc:NM_001166321]	Sus scrofa interferon-delta-2 (IFN-DELTA-2), mRNA. [Source:RefSeq mRNA;Acc:NM_001166321]	interferon-delta-2
ENSSSCG00000005216		ENSSSCG00070029422	RLN2	RLN2	relaxin 2 [Source:NCBI gene;Acc:396891]	Sus scrofa relaxin 2 (RLN2), mRNA. [Source:RefSeq mRNA;Acc:NM_213872]	relaxin 2
ENSSSCG00000005241				LOC100156293	COBW domain-containing protein 2 [Source:NCBI gene;Acc:100156293]		COBW domain-containing protein 2
ENSSSCG00000005247				TJP2	tight junction protein 2 [Source:NCBI gene;Acc:100513065]		tight junction protein 2
ENSSSCG00000005255		ENSSSCG00070028654	SMC5	SMC5	structural maintenance of chromosomes 5 [Source:NCBI gene;Acc:100515003]	structural maintenance of chromosomes 5 [Source:NCBI gene;Acc:100515003]	structural maintenance of chromosomes 5
ENSSSCG00000005279				FOXB2	forkhead box B2 [Source:NCBI gene;Acc:100156565]		forkhead box B2
ENSSSCG00000005291	TLE1			LOC100524475	TLE family member 1, transcriptional corepressor [Source:HGNC Symbol;Acc:HGNC:11837]		transducin-like enhancer protein 1
ENSSSCG00000005298	C9orf131			C1H9orf131	chromosome 9 open reading frame 131 [Source:HGNC Symbol;Acc:HGNC:31418]		chromosome 1 C9orf131 homolog
ENSSSCG00000005305				UNC13B	unc-13 homolog B [Source:NCBI gene;Acc:100621404]		unc-13 homolog B
ENSSSCG00000005307				LOC100156421	phospholipid-transporting ATPase FetA-like [Source:NCBI gene;Acc:100156421]		phospholipid-transporting ATPase FetA-like
ENSSSCG00000005311				CD72	CD72 molecule [Source:NCBI gene;Acc:100038011]		CD72 molecule
ENSSSCG00000005316				TPM2	tropomyosin 2 [Source:NCBI gene;Acc:396693]		tropomyosin 2
ENSSSCG00000005325				TMEM8B	transmembrane protein 8B [Source:NCBI gene;Acc:100518051]		transmembrane protein 8B
ENSSSCG00000005326				LOC100152003	olfactory receptor 2S2-like [Source:NCBI gene;Acc:100152003]		olfactory receptor 2S2-like
ENSSSCG00000005358		ENSSSCG00070019623	SHB	SHB	SH2 domain containing adaptor protein B [Source:NCBI gene;Acc:100153587]	SH2 domain containing adaptor protein B [Source:NCBI gene;Acc:100153587]	SH2 domain containing adaptor protein B
ENSSSCG00000005366	NCBP1	ENSSSCG00070015117	TMOD1	TMOD1	nuclear cap binding protein subunit 1 [Source:HGNC Symbol;Acc:HGNC:7658]	nuclear cap binding protein subunit 1 [Source:NCBI gene;Acc:106509205]	tropomodulin 1
ENSSSCG00000005366	NCBP1	ENSSSCG00070015117	TMOD1	NCBP1	nuclear cap binding protein subunit 1 [Source:HGNC Symbol;Acc:HGNC:7658]	nuclear cap binding protein subunit 1 [Source:NCBI gene;Acc:106509205]	nuclear cap binding protein subunit 1
ENSSSCG00000005371	TRMO			HEMGN	tRNA methyltransferase O [Source:NCBI gene;Acc:100156700]		hemogen
ENSSSCG00000005373	NANS			ANP32B	acidic nuclear phosphoprotein 32 family member B [Source:NCBI gene;Acc:100152263]		acidic nuclear phosphoprotein 32 family member B
ENSSSCG00000005391	MSANTD3-TMEFF1			MSANTD3	MSANTD3-TMEFF1 readthrough [Source:HGNC Symbol;Acc:HGNC:38838]		Myb/SANT DNA binding domain containing 3
ENSSSCG00000005391	MSANTD3-TMEFF1			TMEFF1	MSANTD3-TMEFF1 readthrough [Source:HGNC Symbol;Acc:HGNC:38838]		transmembrane protein with EGF like and two follistatin like domains 1
ENSSSCG00000005398				LOC110255172	acyl-coenzyme A amino acid N-acyltransferase 2-like [Source:NCBI gene;Acc:110255172]		acyl-coenzyme A amino acid N-acyltransferase 2-like
ENSSSCG00000005413				LOC100520168	olfactory receptor 13D1-like [Source:NCBI gene;Acc:100520168]		olfactory receptor 13D1-like
ENSSSCG00000005419				LOC100739563	olfactory receptor 13D1 [Source:NCBI gene;Acc:100739563]		olfactory receptor 13D1
ENSSSCG00000005420				LOC100739528	olfactory receptor 13D1-like [Source:NCBI gene;Acc:100739528]		olfactory receptor 13D1-like
ENSSSCG00000005424	NIPSNAP3A			LOC100154081	nipsnap homolog 3A [Source:HGNC Symbol;Acc:HGNC:23619]		protein NipSnap homolog 3A
ENSSSCG00000005424	NIPSNAP3A			LOC100739365	nipsnap homolog 3A [Source:HGNC Symbol;Acc:HGNC:23619]		protein NipSnap homolog 3A-like
ENSSSCG00000005440		ENSSSCG00070008874	FAM206A	ABITRAM	actin binding transcription modulator [Source:NCBI gene;Acc:100156819]	actin binding transcription modulator [Source:NCBI gene;Acc:100156819]	actin binding transcription modulator
ENSSSCG00000005444	TMEM245			CTNNAL1	transmembrane protein 245 [Source:HGNC Symbol;Acc:HGNC:1363]		catenin alpha like 1
ENSSSCG00000005452	C9orf152			C1H9orf152	chromosome 9 open reading frame 152 [Source:HGNC Symbol;Acc:HGNC:31455]		chromosome 1 C9orf152 homolog
ENSSSCG00000005453				TXN	thioredoxin [Source:NCBI gene;Acc:397581]		thioredoxin
ENSSSCG00000005458	OR2K2			LOC100156374	olfactory receptor family 2 subfamily K member 2 [Source:HGNC Symbol;Acc:HGNC:8264]		olfactory receptor 2K2
ENSSSCG00000005460	DNAJC25			LOC100515643	DnaJ heat shock protein family (Hsp40) member C25 [Source:HGNC Symbol;Acc:HGNC:34187]		dnaJ homolog subfamily C member 25
ENSSSCG00000005475				ZFP37	ZFP37 zinc finger protein [Source:NCBI gene;Acc:100517074]		ZFP37 zinc finger protein
ENSSSCG00000005478				POLE3	DNA polymerase epsilon 3, accessory subunit [Source:NCBI gene;Acc:100517450]		DNA polymerase epsilon 3, accessory subunit
ENSSSCG00000005479	C9orf43			C1H9orf43	chromosome 9 open reading frame 43 [Source:HGNC Symbol;Acc:HGNC:23570]		chromosome 1 C9orf43 homolog
ENSSSCG00000005488				ORM1	orosomucoid 1 [Source:NCBI gene;Acc:396901]		orosomucoid 1
ENSSSCG00000005518		ENSSSCG00070018338	GGTA1P	GGTA1P	glycoprotein alpha-galactosyltransferase 1, pseudogene [Source:NCBI gene;Acc:396733]	Sus scrofa glycoprotein, alpha-galactosyltransferase 1 pseudogene (GGTA1P), transcript variant 2, mRNA. [Source:RefSeq mRNA;Acc:NM_001323055]	glycoprotein alpha-galactosyltransferase 1, pseudogene
ENSSSCG00000005529				MORN5	MORN repeat containing 5 [Source:NCBI gene;Acc:100514270]		MORN repeat containing 5
ENSSSCG00000005534				LOC100152475	olfactory receptor 1L1-like [Source:NCBI gene;Acc:100152475]		olfactory receptor 1L1-like
ENSSSCG00000005562				LOC100156904	olfactory receptor 1361-like [Source:NCBI gene;Acc:100156904]		olfactory receptor 1361-like
ENSSSCG00000005614	NIBAN2	ENSSSCG00070014925	FAM129B	NIBAN2	niban apoptosis regulator 2 [Source:HGNC Symbol;Acc:HGNC:25282]	niban apoptosis regulator 2 [Source:NCBI gene;Acc:100739641]	niban apoptosis regulator 2
ENSSSCG00000005623				ST6GALNAC6	ST6 N-acetylgalactosaminide alpha-2,6-sialyltransferase 6 [Source:NCBI gene;Acc:100523532]		ST6 N-acetylgalactosaminide alpha-2,6-sialyltransferase 6
ENSSSCG00000005638				LCN2	lipocalin 2 [Source:NCBI gene;Acc:100153501]		lipocalin 2
ENSSSCG00000005643				GOLGA2	golgin A2 [Source:NCBI gene;Acc:100152721]		golgin A2
ENSSSCG00000005656				SET	SET nuclear proto-oncogene [Source:NCBI gene;Acc:100514028]		SET nuclear proto-oncogene
ENSSSCG00000005659	ZER1			ZDHHC12	zyg-11 related cell cycle regulator [Source:HGNC Symbol;Acc:HGNC:30960]		zinc finger DHHC-type containing 12
ENSSSCG00000005663				KYAT1	kynurenine aminotransferase 1 [Source:NCBI gene;Acc:100515071]		kynurenine aminotransferase 1
ENSSSCG00000005683				TOR1B	torsin family 1 member B [Source:NCBI gene;Acc:100153472]		torsin family 1 member B
ENSSSCG00000005725				TTF1	transcription termination factor 1 [Source:NCBI gene;Acc:100511433]		transcription termination factor 1
ENSSSCG00000005738				RALGDS	ral guanine nucleotide dissociation stimulator [Source:NCBI gene;Acc:100513970]		ral guanine nucleotide dissociation stimulator
ENSSSCG00000005790				LOC110259472	olfactory receptor 4A47-like [Source:NCBI gene;Acc:110259472]		olfactory receptor 4A47-like
ENSSSCG00000005796				LOC100512945	olfactory receptor 10AG1-like [Source:NCBI gene;Acc:100512945]		olfactory receptor 10AG1-like
ENSSSCG00000005801				LOC100622779	olfactory receptor 8I2 [Source:NCBI gene;Acc:100622779]		olfactory receptor 8I2
ENSSSCG00000005812				LOC100522425	olfactory receptor 5M3-like [Source:NCBI gene;Acc:100522425]		olfactory receptor 5M3-like
ENSSSCG00000005830				CCDC183	coiled-coil domain containing 183 [Source:NCBI gene;Acc:100513066]		coiled-coil domain containing 183
ENSSSCG00000005832	MAMDC4			LOC100513261	MAM domain containing 4 [Source:HGNC Symbol;Acc:HGNC:24083]		14 kDa phosphohistidine phosphatase
ENSSSCG00000005834				LCN5	lipocalin 5 [Source:NCBI gene;Acc:100302702]		lipocalin 5
ENSSSCG00000005835				LCN6	lipocalin 6 [Source:NCBI gene;Acc:100303611]		lipocalin 6
ENSSSCG00000005847				STPG3	sperm-tail PG-rich repeat containing 3 [Source:NCBI gene;Acc:100516176]		sperm-tail PG-rich repeat containing 3
ENSSSCG00000005869				LOC100523420	olfactory receptor 1N2-like [Source:NCBI gene;Acc:100523420]		olfactory receptor 1N2-like
ENSSSCG00000005872				LOC100525026	olfactory receptor 1G1-like [Source:NCBI gene;Acc:100525026]		olfactory receptor 1G1-like
ENSSSCG00000005873				LOC100525852	olfactory receptor 1L6-like [Source:NCBI gene;Acc:100525852]		olfactory receptor 1L6-like
ENSSSCG00000005874				LOC110258963	olfactory receptor 1L6-like [Source:NCBI gene;Acc:110258963]		olfactory receptor 1L6-like
ENSSSCG00000005880				C4H8orf33	chromosome 4 C8orf33 homolog [Source:NCBI gene;Acc:100512343]		chromosome 4 C8orf33 homolog
ENSSSCG00000005895	C8orf82			C4H8orf82	chromosome 8 open reading frame 82 [Source:HGNC Symbol;Acc:HGNC:33826]		chromosome 4 C8orf82 homolog
ENSSSCG00000005901	GPT			PPP1R16A	glutamic--pyruvic transaminase [Source:HGNC Symbol;Acc:HGNC:4552]		protein phosphatase 1 regulatory subunit 16A
ENSSSCG00000005908		ENSSSCG00070018783	SLC52A2	SLC52A2	solute carrier family 52 member 2 [Source:NCBI gene;Acc:445519]	solute carrier family 52 member 2 [Source:NCBI gene;Acc:445519]	solute carrier family 52 member 2
ENSSSCG00000005916				WDR97	WD repeat domain 97 [Source:NCBI gene;Acc:100515310]		WD repeat domain 97
ENSSSCG00000005920				BOP1	BOP1 ribosomal biogenesis factor [Source:NCBI gene;Acc:100515826]		BOP1 ribosomal biogenesis factor
ENSSSCG00000005922				SMPD5	sphingomyelin phosphodiesterase 5, pseudogene [Source:NCBI gene;Acc:100516365]		sphingomyelin phosphodiesterase 5, pseudogene
ENSSSCG00000005949				SLA	Src like adaptor [Source:NCBI gene;Acc:100156099]		Src like adaptor
ENSSSCG00000005954				OC90	otoconin 90 [Source:NCBI gene;Acc:100739006]		otoconin 90
ENSSSCG00000005959				FAM49B	family with sequence similarity 49 member B [Source:NCBI gene;Acc:100157574]		family with sequence similarity 49 member B
ENSSSCG00000005961				LOC102165484	gasdermin-A-like [Source:NCBI gene;Acc:102165484]		gasdermin-A-like
ENSSSCG00000005962	GSDMC			LOC100151870	gasdermin C [Source:HGNC Symbol;Acc:HGNC:7151]		gasdermin-C
ENSSSCG00000005971				ZNF572	zinc finger protein 572 [Source:NCBI gene;Acc:100152926]		zinc finger protein 572
ENSSSCG00000005982				WDYHV1	WDYHV motif containing 1 [Source:NCBI gene;Acc:100158199]		WDYHV motif containing 1
ENSSSCG00000005992	SHAS2			LOC100737755	hyaluronan synthase 2 [Source:NCBI gene;Acc:397120]		hyaluronan synthase 2-like
ENSSSCG00000006049				SLC25A32	solute carrier family 25 member 32 [Source:NCBI gene;Acc:100154544]		solute carrier family 25 member 32
ENSSSCG00000006061		ENSSSCG00070011806	ZNF706	ZNF706	zinc finger protein 706 [Source:NCBI gene;Acc:100521722]	zinc finger protein 706 [Source:NCBI gene;Acc:100521722]	zinc finger protein 706
ENSSSCG00000006069	RGS22			FBXO43	regulator of G protein signaling 22 [Source:HGNC Symbol;Acc:HGNC:24499]		F-box protein 43
ENSSSCG00000006081		ENSSSCG00070013098	RPL30	RPL30	ribosomal protein L30 [Source:NCBI gene;Acc:100156811]	ribosomal protein L30 [Source:NCBI gene;Acc:100156811]	ribosomal protein L30
ENSSSCG00000006101		ENSSSCG00070014448	RAD54B	RAD54B	RAD54 homolog B [Source:NCBI gene;Acc:100513148]	RAD54 homolog B [Source:NCBI gene;Acc:100513148]	RAD54 homolog B
ENSSSCG00000006140	CA2			LOC100154873	carbonic anhydrase 2 [Source:HGNC Symbol;Acc:HGNC:1373]		carbonic anhydrase 2
ENSSSCG00000006143	CA13			LOC100152714	carbonic anhydrase 13 [Source:HGNC Symbol;Acc:HGNC:14914]		carbonic anhydrase 13
ENSSSCG00000006147				LOC100156775	solute carrier family 7 member 13-like [Source:NCBI gene;Acc:100156775]		solute carrier family 7 member 13-like
ENSSSCG00000006148				LOC100522735	solute carrier family 7 member 13-like [Source:NCBI gene;Acc:100522735]		solute carrier family 7 member 13-like
ENSSSCG00000006156				TPD52	tumor protein D52 [Source:NCBI gene;Acc:100151928]		tumor protein D52
ENSSSCG00000006193		ENSSSCG00070018579	TRAM1	TRAM1	translocation associated membrane protein 1 [Source:NCBI gene;Acc:100151996]	translocation associated membrane protein 1 [Source:NCBI gene;Acc:100151996]	translocation associated membrane protein 1
ENSSSCG00000006206	SGK3			LOC100521447	serum/glucocorticoid regulated kinase family member 3 [Source:HGNC Symbol;Acc:HGNC:10812]		serine/threonine-protein kinase Sgk3
ENSSSCG00000006213				ADHFE1	alcohol dehydrogenase iron containing 1 [Source:NCBI gene;Acc:100521620]		alcohol dehydrogenase iron containing 1
ENSSSCG00000006284	C1orf112			C4H1orf112	chromosome 1 open reading frame 112 [Source:HGNC Symbol;Acc:HGNC:25565]		chromosome 4 C1orf112 homolog
ENSSSCG00000006286				SELE	selectin E [Source:NCBI gene;Acc:397508]		selectin E
ENSSSCG00000006320				LOC100151788	dimethylaniline monooxygenase [N-oxide-forming] 5-like [Source:NCBI gene;Acc:100151788]		dimethylaniline monooxygenase [N-oxide-forming] 5-like
ENSSSCG00000006324				ALDH9A1	aldehyde dehydrogenase 9 family member A1 [Source:NCBI gene;Acc:100153809]		aldehyde dehydrogenase 9 family member A1
ENSSSCG00000006344				C4H1orf226	chromosome 4 C1orf226 homolog [Source:NCBI gene;Acc:100620568]		chromosome 4 C1orf226 homolog
ENSSSCG00000006350				FCGR2B	low affinity immunoglobulin gamma Fc region receptor II-like [Source:NCBI gene;Acc:110260307]		Fc fragment of IgG, low affinity IIb, receptor (CD32)
ENSSSCG00000006350				LOC110260307	low affinity immunoglobulin gamma Fc region receptor II-like [Source:NCBI gene;Acc:110260307]		low affinity immunoglobulin gamma Fc region receptor II-like
ENSSSCG00000006376				LOC100156074	SLAM family member 9 [Source:NCBI gene;Acc:100156074]		SLAM family member 9
ENSSSCG00000006378				LOC100154053	SLAM family member 7 [Source:NCBI gene;Acc:100154053]		SLAM family member 7
ENSSSCG00000006380		ENSSSCG00070026543	SLAMF1	SLAMF1	signaling lymphocytic activation molecule family member 1 [Source:NCBI gene;Acc:100511325]	Sus scrofa signaling lymphocytic activation molecule family member 1 (SLAMF1), mRNA. [Source:RefSeq mRNA;Acc:NM_001243820]	signaling lymphocytic activation molecule family member 1
ENSSSCG00000006391	ATP1A4	ENSSSCG00070026761	ATP1A2	ATP1A2	ATPase Na+/K+ transporting subunit alpha 4 [Source:HGNC Symbol;Acc:HGNC:14073]	ATPase Na+/K+ transporting subunit alpha 2 [Source:NCBI gene;Acc:396828]	ATPase Na+/K+ transporting subunit alpha 2
ENSSSCG00000006391	ATP1A4	ENSSSCG00070026761	ATP1A2	LOC100157711	ATPase Na+/K+ transporting subunit alpha 4 [Source:HGNC Symbol;Acc:HGNC:14073]	ATPase Na+/K+ transporting subunit alpha 2 [Source:NCBI gene;Acc:396828]	sodium/potassium-transporting ATPase subunit alpha-4
ENSSSCG00000006395		ENSSSCG00070026970	TAGLN2	TAGLN2	transgelin 2 [Source:NCBI gene;Acc:100515893]	transgelin 2 [Source:NCBI gene;Acc:100515893]	transgelin 2
ENSSSCG00000006399	VSIG8			LOC100514765	V-set and immunoglobulin domain containing 8 [Source:HGNC Symbol;Acc:HGNC:32063]		V-set and immunoglobulin domain-containing protein 8
ENSSSCG00000006423	OR6N2			LOC100157689	olfactory receptor family 6 subfamily N member 2 [Source:HGNC Symbol;Acc:HGNC:15035]		olfactory receptor 6N2
ENSSSCG00000006425	OR6K6			LOC100155266	olfactory receptor family 6 subfamily K member 6 [Source:HGNC Symbol;Acc:HGNC:15033]		olfactory receptor 6K6
ENSSSCG00000006445	OR10K2			LOC100519896	olfactory receptor family 10 subfamily K member 2 [Source:HGNC Symbol;Acc:HGNC:14826]		olfactory receptor 10K2
ENSSSCG00000006447	OR10Z1			LOC100154445	olfactory receptor family 10 subfamily Z member 1 [Source:HGNC Symbol;Acc:HGNC:14996]		olfactory receptor 10Z1
ENSSSCG00000006452				PCD1B	CD1d molecule [Source:NCBI gene;Acc:100124526]		CD1B antigen
ENSSSCG00000006452				CD1D	CD1d molecule [Source:NCBI gene;Acc:100124526]		CD1d molecule
ENSSSCG00000006455		ENSSSCG00070027156	CD5L	CD5L	CD5 molecule like [Source:NCBI gene;Acc:100154019]	Sus scrofa CD5 molecule like (CD5L), mRNA. [Source:RefSeq mRNA;Acc:NM_001243468]	CD5 molecule like
ENSSSCG00000006456	FCRL1			LOC100152824	Fc receptor like 1 [Source:HGNC Symbol;Acc:HGNC:18509]		Fc receptor-like protein 1
ENSSSCG00000006457	FCRL3			LOC100158069	Fc receptor like 3 [Source:HGNC Symbol;Acc:HGNC:18506]		Fc receptor-like protein 3
ENSSSCG00000006491		ENSSSCG00070027594	PAQR6	PAQR6	progestin and adipoQ receptor family member 6 [Source:NCBI gene;Acc:100157531]	Sus scrofa progestin and adipoQ receptor family member 6 (PAQR6), mRNA. [Source:RefSeq mRNA;Acc:NM_001243668]	progestin and adipoQ receptor family member 6
ENSSSCG00000006510				GON4L	gon-4 like [Source:NCBI gene;Acc:100155502]		gon-4 like
ENSSSCG00000006525				MUC1	mucin 1, cell surface associated [Source:NCBI gene;Acc:397382]		mucin 1, cell surface associated
ENSSSCG00000006531				EFNA3	ephrin A3 [Source:NCBI gene;Acc:100155923]		ephrin A3
ENSSSCG00000006538	FLAD1	ENSSSCG00070027911	CKS1B	FLAD1	flavin adenine dinucleotide synthetase 1 [Source:HGNC Symbol;Acc:HGNC:24671]	Sus scrofa CDC28 protein kinase regulatory subunit 1B (CKS1B), mRNA. [Source:RefSeq mRNA;Acc:NM_001243542]	flavin adenine dinucleotide synthetase 1
ENSSSCG00000006554	C1orf43			C4H1orf43	chromosome 1 open reading frame 43 [Source:HGNC Symbol;Acc:HGNC:29876]		chromosome 4 C1orf43 homolog
ENSSSCG00000006555	C1orf189			C4H1orf189	chromosome 1 open reading frame 189 [Source:HGNC Symbol;Acc:HGNC:32305]		chromosome 4 C1orf189 homolog
ENSSSCG00000006559				JTB	jumping translocation breakpoint [Source:NCBI gene;Acc:100145894]		jumping translocation breakpoint
ENSSSCG00000006564		ENSSSCG00070027954	RAB13	RAB13	RAB13, member RAS oncogene family [Source:NCBI gene;Acc:100154707]	RAB13, member RAS oncogene family [Source:NCBI gene;Acc:100154707]	RAB13, member RAS oncogene family
ENSSSCG00000006581				S100A16	S100 calcium binding protein A16 [Source:NCBI gene;Acc:100155146]		S100 calcium binding protein A16
ENSSSCG00000006588				S100A9	S100 calcium binding protein A9 [Source:NCBI gene;Acc:100127489]		S100 calcium binding protein A9
ENSSSCG00000006592		ENSSSCG00070027988	S100A7	S100A7	S100 calcium binding protein A7 [Source:NCBI gene;Acc:100144623]	S100 calcium binding protein A7 [Source:NCBI gene;Acc:100144623]	S100 calcium binding protein A7
ENSSSCG00000006605				RPTN	repetin [Source:NCBI gene;Acc:100155533]		repetin
ENSSSCG00000006621				CGN	cingulin [Source:NCBI gene;Acc:100157963]		cingulin
ENSSSCG00000006639	C1orf56			C4H1orf56	chromosome 1 open reading frame 56 [Source:HGNC Symbol;Acc:HGNC:26045]		chromosome 4 C1orf56 homolog
ENSSSCG00000006679				LOC100156977	myomegalin [Source:NCBI gene;Acc:100156977]		myomegalin
ENSSSCG00000006682		ENSSSCG00070001536	POLR3GL	POLR3GL	RNA polymerase III subunit G like [Source:NCBI gene;Acc:100152157]	RNA polymerase III subunit G like [Source:NCBI gene;Acc:100152157]	RNA polymerase III subunit G like
ENSSSCG00000006685				GNRHR2	gonadotropin-releasing hormone (type 2) receptor 2 [Source:NCBI gene;Acc:414423]		gonadotropin-releasing hormone (type 2) receptor 2
ENSSSCG00000006694				LOC100154179	Golgi pH regulator [Source:NCBI gene;Acc:100154179]		Golgi pH regulator
ENSSSCG00000006704				LOC100519022	neuroblastoma breakpoint family member 6-like [Source:NCBI gene;Acc:100519022]		neuroblastoma breakpoint family member 6-like
ENSSSCG00000006719		ENSSSCG00070003287	HSD3B1	HSD3B1	hydroxy-delta-5-steroid dehydrogenase, 3 beta- and steroid delta-isomerase 1 [Source:NCBI gene;Acc:445539]	hydroxy-delta-5-steroid dehydrogenase, 3 beta- and steroid delta-isomerase 1 [Source:NCBI gene;Acc:445539]	hydroxy-delta-5-steroid dehydrogenase, 3 beta- and steroid delta-isomerase 1
ENSSSCG00000006771	SLC16A1			LOC100156854	solute carrier family 16 member 1 [Source:HGNC Symbol;Acc:HGNC:10922]		monocarboxylate transporter 1
ENSSSCG00000006788	ADORA3			TMIGD3	transmembrane and immunoglobulin domain containing 3 [Source:NCBI gene;Acc:104564308]		transmembrane and immunoglobulin domain containing 3
ENSSSCG00000006792				LOC100620249	gastricsin-like [Source:NCBI gene;Acc:100620249]		gastricsin-like
ENSSSCG00000006801				LOC100155213	olfactory receptor 11A1-like [Source:NCBI gene;Acc:100155213]		olfactory receptor 11A1-like
ENSSSCG00000006804				CYM	chymosin [Source:NCBI gene;Acc:396864]		chymosin
ENSSSCG00000006827	CYB561D1			LOC100624950	cytochrome b561 family member D1 [Source:HGNC Symbol;Acc:HGNC:26804]		cytochrome b561 domain-containing protein 1
ENSSSCG00000006845	STXBP3			PRPF38B	syntaxin binding protein 3 [Source:HGNC Symbol;Acc:HGNC:11446]		pre-mRNA processing factor 38B
ENSSSCG00000006870				MFSD14A	major facilitator superfamily domain containing 14A [Source:NCBI gene;Acc:100513729]		major facilitator superfamily domain containing 14A
ENSSSCG00000006928				LMO4	LIM domain only 4 [Source:NCBI gene;Acc:100127155]		LIM domain only 4
ENSSSCG00000006932	CLCA4			LOC100512780	chloride channel accessory 4 [Source:HGNC Symbol;Acc:HGNC:2018]		calcium-activated chloride channel regulator 4-like
ENSSSCG00000006954	EEF1D			NAPRT	eukaryotic translation elongation factor 1 delta [Source:HGNC Symbol;Acc:HGNC:3211]		nicotinate phosphoribosyltransferase
ENSSSCG00000006958				TOP1MT	DNA topoisomerase I mitochondrial [Source:NCBI gene;Acc:100628093]		DNA topoisomerase I mitochondrial
ENSSSCG00000007003				LOC100154844	heparan-alpha-glucosaminide N-acetyltransferase [Source:NCBI gene;Acc:100154844]		heparan-alpha-glucosaminide N-acetyltransferase
ENSSSCG00000007004				INTS10	integrator complex subunit 10 [Source:NCBI gene;Acc:100517378]		integrator complex subunit 10
ENSSSCG00000007005				LOC100517735	chondroitin sulfate N-acetylgalactosaminyltransferase 1 [Source:NCBI gene;Acc:100517735]		chondroitin sulfate N-acetylgalactosaminyltransferase 1
ENSSSCG00000007008	ADAM18			LOC100519521	ADAM metallopeptidase domain 18 [Source:HGNC Symbol;Acc:HGNC:196]		disintegrin and metalloproteinase domain-containing protein 18
ENSSSCG00000007023				KAT6A	lysine acetyltransferase 6A [Source:NCBI gene;Acc:100523576]		lysine acetyltransferase 6A
ENSSSCG00000007047				MCM8	minichromosome maintenance 8 homologous recombination repair factor [Source:NCBI gene;Acc:100154307]		minichromosome maintenance 8 homologous recombination repair factor
ENSSSCG00000007066				SLX4IP	SLX4 interacting protein [Source:NCBI gene;Acc:100518226]		SLX4 interacting protein
ENSSSCG00000007080				KIF16B	kinesin family member 16B [Source:NCBI gene;Acc:100154597]		kinesin family member 16B
ENSSSCG00000007082				OTOR	otoraplin [Source:NCBI gene;Acc:100521590]		otoraplin
ENSSSCG00000007088		ENSSSCG00070020437	SNX5	SNX5	sorting nexin 5 [Source:NCBI gene;Acc:100155390]	sorting nexin 5 [Source:NCBI gene;Acc:100155390]	sorting nexin 5
ENSSSCG00000007098		ENSSSCG00070021071	DTD1	DTD1	D-aminoacyl-tRNA deacylase 1 [Source:NCBI gene;Acc:100524407]	D-aminoacyl-tRNA deacylase 1 [Source:NCBI gene;Acc:100524407]	D-aminoacyl-tRNA deacylase 1
ENSSSCG00000007117				GZF1	GDNF inducible zinc finger protein 1 [Source:NCBI gene;Acc:100514928]		GDNF inducible zinc finger protein 1
ENSSSCG00000007123				LOC100515765	probable cystatin-15 [Source:NCBI gene;Acc:100515765]		probable cystatin-15
ENSSSCG00000007124				CST8	cystatin 8 [Source:NCBI gene;Acc:100515935]		cystatin 8
ENSSSCG00000007125				LOC100516119	cystatin-13-like [Source:NCBI gene;Acc:100516119]		cystatin-13-like
ENSSSCG00000007155	C20orf194			C17H20orf194	chromosome 20 open reading frame 194 [Source:HGNC Symbol;Acc:HGNC:17721]		chromosome 17 C20orf194 homolog
ENSSSCG00000007181				LOC100736623	signal-regulatory protein beta-1-like [Source:NCBI gene;Acc:100736623]		signal-regulatory protein beta-1-like
ENSSSCG00000007186				LOC100626120	signal-regulatory protein beta-1-like [Source:NCBI gene;Acc:100626120]		signal-regulatory protein beta-1-like
ENSSSCG00000007188				FKBP1A	FKBP prolyl isomerase 1A [Source:NCBI gene;Acc:654323]		FKBP prolyl isomerase 1A
ENSSSCG00000007191				RAD21L1	RAD21 cohesin complex component like 1 [Source:NCBI gene;Acc:100515285]		RAD21 cohesin complex component like 1
ENSSSCG00000007203		ENSSSCG00070002392	CSNK2A1	CSNK2A1	casein kinase 2 alpha 1 [Source:NCBI gene;Acc:100517435]	casein kinase 2 alpha 1 [Source:NCBI gene;Acc:100517435]	casein kinase 2 alpha 1
ENSSSCG00000007212	C20orf96			C17H20orf96	chromosome 20 open reading frame 96 [Source:HGNC Symbol;Acc:HGNC:16227]		chromosome 17 C20orf96 homolog
ENSSSCG00000007215				DEFB116	defensin beta 116 [Source:NCBI gene;Acc:106505980]		defensin beta 116
ENSSSCG00000007221				LOC100157086	beta-defensin 119 [Source:NCBI gene;Acc:100157086]		beta-defensin 119
ENSSSCG00000007232	DUSP15			LOC100525721	dual specificity phosphatase 15 [Source:HGNC Symbol;Acc:HGNC:16236]		dual specificity protein phosphatase 15
ENSSSCG00000007249	NOL4L			COMMD7	nucleolar protein 4 like [Source:HGNC Symbol;Acc:HGNC:16106]		COMM domain containing 7
ENSSSCG00000007262		ENSSSCG00070005726	BPIFB5	BPIFB5	long palate lung and nasal epithelium protein 5 [Source:NCBI gene;Acc:100113428]	Sus scrofa long palate lung and nasal epithelium protein 5 (BPIFB5), mRNA. [Source:RefSeq mRNA;Acc:NM_001101033]	long palate lung and nasal epithelium protein 5
ENSSSCG00000007264		ENSSSCG00070005766	CDK5RAP1	SNTA1	CDK5 regulatory subunit associated protein 1 [Source:NCBI gene;Acc:100153041]	syntrophin alpha 1 [Source:NCBI gene;Acc:100151843]	syntrophin alpha 1
ENSSSCG00000007264		ENSSSCG00070005766	CDK5RAP1	CDK5RAP1	CDK5 regulatory subunit associated protein 1 [Source:NCBI gene;Acc:100153041]	syntrophin alpha 1 [Source:NCBI gene;Acc:100151843]	CDK5 regulatory subunit associated protein 1
ENSSSCG00000007307		ENSSSCG00070008008	NFS1	NFS1	NFS1 cysteine desulfurase [Source:NCBI gene;Acc:100156145]	Sus scrofa NFS1 cysteine desulfurase (NFS1), mRNA. [Source:RefSeq mRNA;Acc:NM_001136510]	NFS1 cysteine desulfurase
ENSSSCG00000007311				PHF20	PHD finger protein 20 [Source:NCBI gene;Acc:449527]		PHD finger protein 20
ENSSSCG00000007314				EPB41L1	erythrocyte membrane protein band 4.1 like 1 [Source:NCBI gene;Acc:100156952]		erythrocyte membrane protein band 4.1 like 1
ENSSSCG00000007322				SLA2	Src like adaptor 2 [Source:NCBI gene;Acc:100154129]		Src like adaptor 2
ENSSSCG00000007322				NDRG3	Src like adaptor 2 [Source:NCBI gene;Acc:100154129]		NDRG family member 3
ENSSSCG00000007336				NNAT	neuronatin [Source:NCBI gene;Acc:449004]		neuronatin
ENSSSCG00000007362	SRSF6			L3MBTL1	serine and arginine rich splicing factor 6 [Source:NCBI gene;Acc:768102]		L3MBTL histone methyl-lysine binding protein 1
ENSSSCG00000007369				JPH2	junctophilin 2 [Source:NCBI gene;Acc:100155350]		junctophilin 2
ENSSSCG00000007384	WFDC5			LOC100739507	WAP four-disulfide core domain 5 [Source:HGNC Symbol;Acc:HGNC:20477]		WAP four-disulfide core domain protein 5-like
ENSSSCG00000007395				SYS1	SYS1 golgi trafficking protein [Source:NCBI gene;Acc:102162899]		SYS1 golgi trafficking protein
ENSSSCG00000007398				LOC100513767	colostrum trypsin inhibitor-like [Source:NCBI gene;Acc:100513767]		colostrum trypsin inhibitor-like
ENSSSCG00000007421				WFDC3	WAP four-disulfide core domain 3 [Source:NCBI gene;Acc:100155625]		WAP four-disulfide core domain 3
ENSSSCG00000007478	ATP9A			SALL4	ATPase phospholipid transporting 9A (putative) [Source:HGNC Symbol;Acc:HGNC:13540]		spalt like transcription factor 4
ENSSSCG00000007493		ENSSSCG00070018519	AURKA	AURKA	aurora kinase A [Source:NCBI gene;Acc:574063]	aurora kinase A [Source:NCBI gene;Acc:574063]	aurora kinase A
ENSSSCG00000007510	C20orf85			C17H20orf85	chromosome 20 open reading frame 85 [Source:HGNC Symbol;Acc:HGNC:16216]		chromosome 17 C20orf85 homolog
ENSSSCG00000007516				STX16	syntaxin 16 [Source:NCBI gene;Acc:100144526]		syntaxin 16
ENSSSCG00000007524				ATP5F1E	ATP synthase F1 subunit epsilon [Source:NCBI gene;Acc:100134963]		ATP synthase F1 subunit epsilon
ENSSSCG00000007525				PRELID3B	PRELI domain containing 3B [Source:NCBI gene;Acc:100134984]		PRELI domain containing 3B
ENSSSCG00000007527				EDN3	endothelin 3 [Source:NCBI gene;Acc:100049663]		endothelin 3
ENSSSCG00000007549	CYP2W1			LOC100522669	cytochrome P450 family 2 subfamily W member 1 [Source:HGNC Symbol;Acc:HGNC:20243]		cytochrome P450 2W1
ENSSSCG00000007552				LOC102162791	uncharacterized LOC102162791 [Source:NCBI gene;Acc:102162791]		uncharacterized LOC102162791
ENSSSCG00000007578				MMD2	monocyte to macrophage differentiation associated 2 [Source:NCBI gene;Acc:100512096]		monocyte to macrophage differentiation associated 2
ENSSSCG00000007596				LOC100516001	oncomodulin [Source:NCBI gene;Acc:100516001]		oncomodulin
ENSSSCG00000007609		ENSSSCG00070014730	ARPC1A	ARPC1A	actin related protein 2/3 complex subunit 1A [Source:NCBI gene;Acc:100174963]	actin related protein 2/3 complex subunit 1A [Source:NCBI gene;Acc:100174963]	actin related protein 2/3 complex subunit 1A
ENSSSCG00000007617				ZNF655	zinc finger protein 655 [Source:NCBI gene;Acc:100519015]		zinc finger protein 655
ENSSSCG00000007622				PTCD1	pentatricopeptide repeat domain 1 [Source:NCBI gene;Acc:102160620]		pentatricopeptide repeat domain 1
ENSSSCG00000007642				AZGP1	alpha-2-glycoprotein 1, zinc-binding [Source:NCBI gene;Acc:100519648]		alpha-2-glycoprotein 1, zinc-binding
ENSSSCG00000007644				LOC110255267	paired immunoglobulin-like type 2 receptor beta [Source:NCBI gene;Acc:110255267]		paired immunoglobulin-like type 2 receptor beta
ENSSSCG00000007645				LOC110259877	NXPE family member 3-like [Source:NCBI gene;Acc:110259877]		NXPE family member 3-like
ENSSSCG00000007665				LOC100515824	insulin receptor substrate 1-like [Source:NCBI gene;Acc:100515824]		insulin receptor substrate 1-like
ENSSSCG00000007671	TFR2			ACTL6B	transferrin receptor 2 [Source:HGNC Symbol;Acc:HGNC:11762]		actin like 6B
ENSSSCG00000007688		ENSSSCG00070017557	POLR2J	POLR2J	RNA polymerase II subunit J [Source:NCBI gene;Acc:100521614]	RNA polymerase II subunit J [Source:NCBI gene;Acc:100521614]	RNA polymerase II subunit J
ENSSSCG00000007695				UPK3BL2	uroplakin 3B like 2 [Source:NCBI gene;Acc:100511499]		uroplakin 3B like 2
ENSSSCG00000007705				POM121C	POM121 transmembrane nucleoporin C [Source:NCBI gene;Acc:100512219]		POM121 transmembrane nucleoporin C
ENSSSCG00000007733		ENSSSCG00070003784	CALN1	TYW1	tRNA-yW synthesizing protein 1 homolog (S. cerevisiae) [Source:NCBI gene;Acc:100516854]	calneuron 1 [Source:NCBI gene;Acc:100737793]	tRNA-yW synthesizing protein 1 homolog (S. cerevisiae)
ENSSSCG00000007733		ENSSSCG00070003784	CALN1	CALN1	tRNA-yW synthesizing protein 1 homolog (S. cerevisiae) [Source:NCBI gene;Acc:100516854]	calneuron 1 [Source:NCBI gene;Acc:100737793]	calneuron 1
ENSSSCG00000007735		ENSSSCG00070004591	RABGEF1	RABGEF1	RAB guanine nucleotide exchange factor 1 [Source:NCBI gene;Acc:100516668]	RAB guanine nucleotide exchange factor 1 [Source:NCBI gene;Acc:100516668]	RAB guanine nucleotide exchange factor 1
ENSSSCG00000007738				ASL	argininosuccinate lyase [Source:NCBI gene;Acc:100517757]		argininosuccinate lyase
ENSSSCG00000007743		ENSSSCG00070005327	CHCHD2	CHCHD2	coiled-coil-helix-coiled-coil-helix domain containing 2 [Source:NCBI gene;Acc:100518545]	coiled-coil-helix-coiled-coil-helix domain containing 2 [Source:NCBI gene;Acc:100518545]	coiled-coil-helix-coiled-coil-helix domain containing 2
ENSSSCG00000007745				SUMF2	sulfatase modifying factor 2 [Source:NCBI gene;Acc:100518241]		sulfatase modifying factor 2
ENSSSCG00000007749				MRPS17	mitochondrial ribosomal protein S17 [Source:NCBI gene;Acc:100624266]		mitochondrial ribosomal protein S17
ENSSSCG00000007751	SEPTIN14	ENSSSCG00070005984	SEPT14	SEPTIN14	septin 14 [Source:HGNC Symbol;Acc:HGNC:33280]		septin 14
ENSSSCG00000007753	C16orf58			C3H16orf58	chromosome 16 open reading frame 58 [Source:HGNC Symbol;Acc:HGNC:25848]		chromosome 3 C16orf58 homolog
ENSSSCG00000007757	TRIM72	ENSSSCG00070008736	MG53	TRIM72	tripartite motif containing 72 [Source:HGNC Symbol;Acc:HGNC:32671]		tripartite motif containing 72
ENSSSCG00000007774	CTF1			LOC100736818	cardiotrophin 1 [Source:HGNC Symbol;Acc:HGNC:2499]		cardiotrophin-1
ENSSSCG00000007789				SRCAP	Snf2 related CREBBP activator protein [Source:NCBI gene;Acc:100514159]		Snf2 related CREBBP activator protein
ENSSSCG00000007826				LCMT1	leucine carboxyl methyltransferase 1 [Source:NCBI gene;Acc:110255326]		leucine carboxyl methyltransferase 1
ENSSSCG00000007845	UQCRC2			LOC100524613	ubiquinol-cytochrome c reductase core protein 2 [Source:HGNC Symbol;Acc:HGNC:12586]		cytochrome b-c1 complex subunit 2, mitochondrial
ENSSSCG00000007858				ACSM2B	acyl-CoA synthetase medium chain family member 2B [Source:NCBI gene;Acc:100510957]		acyl-CoA synthetase medium chain family member 2B
ENSSSCG00000007873				ABCC6	ATP binding cassette subfamily C member 6 [Source:NCBI gene;Acc:396909]		ATP binding cassette subfamily C member 6
ENSSSCG00000007899				LOC102157603	uncharacterized LOC102157603 [Source:NCBI gene;Acc:102157603]		uncharacterized LOC102157603
ENSSSCG00000007919				ALG1	ALG1 chitobiosyldiphosphodolichol beta-mannosyltransferase [Source:NCBI gene;Acc:100524193]		ALG1 chitobiosyldiphosphodolichol beta-mannosyltransferase
ENSSSCG00000007920		ENSSSCG00070026094	EEF2KMT	EEF2KMT	eukaryotic elongation factor 2 lysine methyltransferase [Source:NCBI gene;Acc:100523895]	eukaryotic elongation factor 2 lysine methyltransferase [Source:NCBI gene;Acc:100523895]	eukaryotic elongation factor 2 lysine methyltransferase
ENSSSCG00000007933	SEPTIN12	ENSSSCG00070026214	SEPT12	SEPT12	septin 12 [Source:HGNC Symbol;Acc:HGNC:26348]	Sus scrofa septin 12 (SEPT12), mRNA. [Source:RefSeq mRNA;Acc:NM_001278761]	septin 12
ENSSSCG00000007935				C3H16orf71	chromosome 3 C16orf71 homolog [Source:NCBI gene;Acc:100525811]		chromosome 3 C16orf71 homolog
ENSSSCG00000007940				C3H16orf96	chromosome 3 C16orf96 homolog [Source:NCBI gene;Acc:100738369]		chromosome 3 C16orf96 homolog
ENSSSCG00000007944				LOC100513346	mitochondrial import inner membrane translocase subunit TIM16 [Source:NCBI gene;Acc:100513346]		mitochondrial import inner membrane translocase subunit TIM16
ENSSSCG00000007947	PAM16			LOC100513346	presequence translocase associated motor 16 [Source:HGNC Symbol;Acc:HGNC:29679]		mitochondrial import inner membrane translocase subunit TIM16
ENSSSCG00000007961				LOC100516963	olfactory receptor 1361 [Source:NCBI gene;Acc:100516963]		olfactory receptor 1361
ENSSSCG00000007973				IL9R	interleukin 9 receptor [Source:NCBI gene;Acc:100521616]		interleukin 9 receptor
ENSSSCG00000007978				LOC100737768	hemoglobin subunit alpha [Source:NCBI gene;Acc:110259958]		hemoglobin subunit alpha-like
ENSSSCG00000007978				LOC110259958	hemoglobin subunit alpha [Source:NCBI gene;Acc:110259958]		hemoglobin subunit alpha
ENSSSCG00000007982				MPG	N-methylpurine DNA glycosylase [Source:NCBI gene;Acc:100525334]		N-methylpurine DNA glycosylase
ENSSSCG00000008001				LOC100524016	mesothelin [Source:NCBI gene;Acc:100524016]		mesothelin
ENSSSCG00000008005				METRN	meteorin, glial cell differentiation regulator [Source:NCBI gene;Acc:100519829]		meteorin, glial cell differentiation regulator
ENSSSCG00000008012				HAGH	hydroxyacylglutathione hydrolase [Source:NCBI gene;Acc:100624780]		hydroxyacylglutathione hydrolase
ENSSSCG00000008032				LOC396700	tryptase [Source:NCBI gene;Acc:396700]		tryptase
ENSSSCG00000008035				GFER	growth factor, augmenter of liver regeneration [Source:NCBI gene;Acc:100515774]		growth factor, augmenter of liver regeneration
ENSSSCG00000008056		ENSSSCG00070026690	ATP6V0C	ATP6V0C	ATPase H+ transporting V0 subunit c [Source:NCBI gene;Acc:100518959]	ATPase H+ transporting V0 subunit c [Source:NCBI gene;Acc:100518959]	ATPase H+ transporting V0 subunit c
ENSSSCG00000008057		ENSSSCG00070026687	AMDHD2	AMDHD2	amidohydrolase domain containing 2 [Source:NCBI gene;Acc:100518775]		amidohydrolase domain containing 2
ENSSSCG00000008088				LOC110258578	interleukin-1 beta-like [Source:NCBI gene;Acc:110258578]		interleukin-1 beta-like
ENSSSCG00000008097		ENSSSCG00070022661	TTL	TTL	tubulin tyrosine ligase [Source:NCBI gene;Acc:445530]	tubulin tyrosine ligase [Source:NCBI gene;Acc:445530]	tubulin tyrosine ligase
ENSSSCG00000008115	MAL			LOC100738720	mal, T cell differentiation protein [Source:HGNC Symbol;Acc:HGNC:6817]		myelin and lymphocyte protein
ENSSSCG00000008121				GPAT2	glycerol-3-phosphate acyltransferase 2, mitochondrial [Source:NCBI gene;Acc:100524431]		glycerol-3-phosphate acyltransferase 2, mitochondrial
ENSSSCG00000008136	RANBP2			LOC100511376	RAN binding protein 2 [Source:HGNC Symbol;Acc:HGNC:9848]		E3 SUMO-protein ligase RanBP2
ENSSSCG00000008137		ENSSSCG00070027729	LIMS1	LIMS1	LIM zinc finger domain containing 1 [Source:NCBI gene;Acc:100511559]	LIM zinc finger domain containing 1 [Source:NCBI gene;Acc:100511559]	LIM zinc finger domain containing 1
ENSSSCG00000008179	REV1			AFF3	REV1 DNA directed polymerase [Source:HGNC Symbol;Acc:HGNC:14060]		AF4/FMR2 family member 3
ENSSSCG00000008183		ENSSSCG00070028400	MRPL30	MRPL30	mitochondrial ribosomal protein L30 [Source:NCBI gene;Acc:100521315]	mitochondrial ribosomal protein L30 [Source:NCBI gene;Acc:100521315]	mitochondrial ribosomal protein L30
ENSSSCG00000008188	MGAT4A			LOC100524554	alpha-1,3-mannosyl-glycoprotein 4-beta-N-acetylglucosaminyltransferase A [Source:HGNC Symbol;Acc:HGNC:7047]		cytochrome c oxidase assembly factor 5
ENSSSCG00000008193	ZAP70			LOC100739325	zeta chain of T cell receptor associated protein kinase 70 [Source:HGNC Symbol;Acc:HGNC:12858]		tyrosine-protein kinase ZAP-70
ENSSSCG00000008214				FABP1	fatty acid binding protein 1 [Source:NCBI gene;Acc:445535]		fatty acid binding protein 1
ENSSSCG00000008222				CHMP3	charged multivesicular body protein 3 [Source:NCBI gene;Acc:100522249]		charged multivesicular body protein 3
ENSSSCG00000008240				SH2D6	SH2 domain containing 6 [Source:NCBI gene;Acc:100520186]		SH2 domain containing 6
ENSSSCG00000008241				TCF7L1	transcription factor 7 like 1 [Source:NCBI gene;Acc:100523899]		transcription factor 7 like 1
ENSSSCG00000008250				CTNNA2	catenin alpha 2 [Source:NCBI gene;Acc:100525337]		catenin alpha 2
ENSSSCG00000008274				DCTN1	dynactin subunit 1 [Source:NCBI gene;Acc:100519249]		dynactin subunit 1
ENSSSCG00000008284				LOC100513982	retinol dehydrogenase 12-like [Source:NCBI gene;Acc:100513982]		retinol dehydrogenase 12-like
ENSSSCG00000008287		ENSSSCG00070029235	INO80B	INO80B	INO80 complex subunit B [Source:NCBI gene;Acc:100513402]	INO80 complex subunit B [Source:NCBI gene;Acc:100513402]	INO80 complex subunit B
ENSSSCG00000008299	C2orf78			C3H2orf78	chromosome 2 open reading frame 78 [Source:HGNC Symbol;Acc:HGNC:34349]		chromosome 3 C2orf78 homolog
ENSSSCG00000008305	SMYD5	ENSSSCG00070029411	NOTO	SMYD5	SMYD family member 5 [Source:HGNC Symbol;Acc:HGNC:16258]	SMYD family member 5 [Source:NCBI gene;Acc:100517466]	SMYD family member 5
ENSSSCG00000008305	SMYD5	ENSSSCG00070029411	NOTO	NOTO	SMYD family member 5 [Source:HGNC Symbol;Acc:HGNC:16258]	SMYD family member 5 [Source:NCBI gene;Acc:100517466]	notochord homeobox
ENSSSCG00000008311	CYP26B1			LOC100521659	cytochrome P450 family 26 subfamily B member 1 [Source:HGNC Symbol;Acc:HGNC:20581]		cytochrome P450 26B1
ENSSSCG00000008317				TEX261	testis expressed 261 [Source:NCBI gene;Acc:100522925]		testis expressed 261
ENSSSCG00000008332	C2orf42			C3H2orf42	chromosome 2 open reading frame 42 [Source:HGNC Symbol;Acc:HGNC:26056]		chromosome 3 C2orf42 homolog
ENSSSCG00000008335				GMCL1	germ cell-less 1, spermatogenesis associated [Source:NCBI gene;Acc:100511872]		germ cell-less 1, spermatogenesis associated
ENSSSCG00000008383		ENSSSCG00070030252	AHSA2P	AHSA2P	activator of HSP90 ATPase homolog 2, pseudogene [Source:NCBI gene;Acc:110260004]		activator of HSP90 ATPase homolog 2, pseudogene
ENSSSCG00000008410	C2orf73			C3H2orf73	chromosome 2 open reading frame 73 [Source:HGNC Symbol;Acc:HGNC:26861]		chromosome 3 C2orf73 homolog
ENSSSCG00000008421		ENSSSCG00070000128	LHR	LHCGR	luteinizing hormone/choriogonadotropin receptor [Source:NCBI gene;Acc:407247]		luteinizing hormone/choriogonadotropin receptor
ENSSSCG00000008423	PPP1R21			STON1	protein phosphatase 1 regulatory subunit 21 [Source:HGNC Symbol;Acc:HGNC:30595]		stonin 1
ENSSSCG00000008433	STPG4			CALM2	sperm-tail PG-rich repeat containing 4 [Source:HGNC Symbol;Acc:HGNC:26850]		calmodulin 2
ENSSSCG00000008437	SOCS5			CRIPT	suppressor of cytokine signaling 5 [Source:HGNC Symbol;Acc:HGNC:16852]		CXXC repeat containing interactor of PDZ3 domain
ENSSSCG00000008451		ENSSSCG00070001760	PPM1B	PPM1B	protein phosphatase, Mg2+/Mn2+ dependent 1B [Source:NCBI gene;Acc:100511191]		protein phosphatase, Mg2+/Mn2+ dependent 1B
ENSSSCG00000008466	COX7A2L			LOC100516606	cytochrome c oxidase subunit 7A2 like [Source:HGNC Symbol;Acc:HGNC:2289]		cytochrome c oxidase subunit 7A-related protein, mitochondrial
ENSSSCG00000008478	SOS1			CDKL4	SOS Ras/Rac guanine nucleotide exchange factor 1 [Source:HGNC Symbol;Acc:HGNC:11187]		cyclin dependent kinase like 4
ENSSSCG00000008480				MORN2	MORN repeat containing 2 [Source:NCBI gene;Acc:100519139]		MORN repeat containing 2
ENSSSCG00000008483				LOC100624062	tetratricopeptide repeat protein 39B-like [Source:NCBI gene;Acc:100624062]		tetratricopeptide repeat protein 39B-like
ENSSSCG00000008544	C2orf16			C3H2orf16	chromosome 2 open reading frame 16 [Source:HGNC Symbol;Acc:HGNC:25275]		chromosome 3 C2orf16 homolog
ENSSSCG00000008552				PRR30	proline rich 30 [Source:NCBI gene;Acc:100522547]		proline rich 30
ENSSSCG00000008555				CGREF1	cell growth regulator with EF-hand domain 1 [Source:NCBI gene;Acc:100522927]		cell growth regulator with EF-hand domain 1
ENSSSCG00000008576				DTNB	dystrobrevin beta [Source:NCBI gene;Acc:100515309]		dystrobrevin beta
ENSSSCG00000008582				FAM228A	family with sequence similarity 228 member A [Source:NCBI gene;Acc:100738869]		family with sequence similarity 228 member A
ENSSSCG00000008584				LOC100738909	protein FAM228B [Source:NCBI gene;Acc:100738909]		protein FAM228B
ENSSSCG00000008599				LOC100523732	b(0,+)-type amino acid transporter 1-like [Source:NCBI gene;Acc:100523732]		b(0,+)-type amino acid transporter 1-like
ENSSSCG00000008604	WDR35			TTC32	WD repeat domain 35 [Source:HGNC Symbol;Acc:HGNC:29250]		tetratricopeptide repeat domain 32
ENSSSCG00000008607				LOC100516797	cytosolic 5'-nucleotidase 1B [Source:NCBI gene;Acc:100516797]		cytosolic 5'-nucleotidase 1B
ENSSSCG00000008650				ALLC	allantoicase [Source:NCBI gene;Acc:100514832]		allantoicase
ENSSSCG00000008651				DCDC2C	doublecortin domain containing 2C [Source:NCBI gene;Acc:100515022]		doublecortin domain containing 2C
ENSSSCG00000008659				ACP1	acid phosphatase 1 [Source:NCBI gene;Acc:100737301]		acid phosphatase 1
ENSSSCG00000008677		ENSSSCG00070005689	TACC3	TACC3	transforming acidic coiled-coil containing protein 3 [Source:NCBI gene;Acc:100513802]	transforming acidic coiled-coil containing protein 3 [Source:NCBI gene;Acc:100513802]	transforming acidic coiled-coil containing protein 3
ENSSSCG00000008678	TMEM129			SLBP	transmembrane protein 129 [Source:HGNC Symbol;Acc:HGNC:25137]		stem-loop binding protein
ENSSSCG00000008684	POLN	ENSSSCG00070005296	HAUS3	POLN	DNA polymerase nu [Source:HGNC Symbol;Acc:HGNC:18870]	HAUS augmin like complex subunit 3 [Source:NCBI gene;Acc:100739653]	DNA polymerase nu
ENSSSCG00000008686				C8H4orf48	chromosome 8 C4orf48 homolog [Source:NCBI gene;Acc:100515739]		chromosome 8 C4orf48 homolog
ENSSSCG00000008709				C8H4orf50	chromosome 8 C4orf50 homolog [Source:NCBI gene;Acc:102165264]		chromosome 8 C4orf50 homolog
ENSSSCG00000008748		ENSSSCG00070023187	LCORL	LCORL	ligand dependent nuclear receptor corepressor like [Source:NCBI gene;Acc:100337668]	ligand dependent nuclear receptor corepressor like [Source:NCBI gene;Acc:100337668]	ligand dependent nuclear receptor corepressor like
ENSSSCG00000008754	GBA3			LOC100737183	glucosylceramidase beta 3 (gene/pseudogene) [Source:HGNC Symbol;Acc:HGNC:19069]		cytosolic beta-glucosidase
ENSSSCG00000008769				LOC100520753	macrosialin [Source:NCBI gene;Acc:100520753]		macrosialin
ENSSSCG00000008771	C4orf19			C8H4orf19	chromosome 4 open reading frame 19 [Source:HGNC Symbol;Acc:HGNC:25618]		chromosome 8 C4orf19 homolog
ENSSSCG00000008808	GNPDA2	ENSSSCG00070018001	YIPF7	GNPDA2	glucosamine-6-phosphate deaminase 2 [Source:HGNC Symbol;Acc:HGNC:21526]	Yip1 domain family member 7 [Source:NCBI gene;Acc:100516500]	glucosamine-6-phosphate deaminase 2
ENSSSCG00000008808	GNPDA2	ENSSSCG00070018001	YIPF7	YIPF7	glucosamine-6-phosphate deaminase 2 [Source:HGNC Symbol;Acc:HGNC:21526]	Yip1 domain family member 7 [Source:NCBI gene;Acc:100516500]	Yip1 domain family member 7
ENSSSCG00000008845				LOC100525350	polyprenol reductase [Source:NCBI gene;Acc:100525350]		polyprenol reductase
ENSSSCG00000008857	MSMO1	ENSSSCG00070014846	SC4MOL	MSMO1	methylsterol monooxygenase 1 [Source:HGNC Symbol;Acc:HGNC:10545]	methylsterol monooxygenase 1 [Source:NCBI gene;Acc:396590]	methylsterol monooxygenase 1
ENSSSCG00000008892				LOC100620089	zinc finger protein 11-like [Source:NCBI gene;Acc:100620089]		zinc finger protein 11-like
ENSSSCG00000008892				LOC110262090	zinc finger protein 11-like [Source:NCBI gene;Acc:100620089]		zinc finger protein 493-like
ENSSSCG00000008898				HOPX	HOP homeobox [Source:NCBI gene;Acc:396692]		HOP homeobox
ENSSSCG00000008900				SRP72	signal recognition particle 72 [Source:NCBI gene;Acc:100520920]		signal recognition particle 72
ENSSSCG00000008926	TMPRSS11D			LOC100512911	transmembrane serine protease 11D [Source:HGNC Symbol;Acc:HGNC:24059]		transmembrane protease serine 11D
ENSSSCG00000008927	TMPRSS11A			LOC100525933	transmembrane serine protease 11A [Source:HGNC Symbol;Acc:HGNC:27954]		transmembrane protease serine 11A
ENSSSCG00000008929				LOC100738056	transmembrane protease serine 11G-like [Source:NCBI gene;Acc:100738056]		transmembrane protease serine 11G-like
ENSSSCG00000008930	TMPRSS11F			LOC100513296	transmembrane serine protease 11F [Source:HGNC Symbol;Acc:HGNC:29994]		transmembrane protease serine 11F
ENSSSCG00000008932	TMPRSS11B			LOC100513484	transmembrane serine protease 11B [Source:HGNC Symbol;Acc:HGNC:25398]		transmembrane protease serine 11B
ENSSSCG00000008935				LOC100623255	UDP-glucuronosyltransferase 2B31 [Source:NCBI gene;Acc:100623255]		UDP-glucuronosyltransferase 2B31
ENSSSCG00000008947	COX18			LOC100520317	cytochrome c oxidase assembly factor COX18 [Source:HGNC Symbol;Acc:HGNC:26801]		mitochondrial inner membrane protein COX18
ENSSSCG00000008959	CXCL2			LOC100525396	chemokine (C-X-C motif) ligand 2 [Source:NCBI gene;Acc:414904]		growth-regulated protein homolog gamma-like
ENSSSCG00000008961	MTHFD2L			EPGN	methylenetetrahydrofolate dehydrogenase (NADP+ dependent) 2 like [Source:HGNC Symbol;Acc:HGNC:31865]		epithelial mitogen
ENSSSCG00000008965		ENSSSCG00070006096	BTC	BTC	betacellulin [Source:NCBI gene;Acc:100505411]	betacellulin [Source:NCBI gene;Acc:100505411]	betacellulin
ENSSSCG00000008981				FAM47E	starch binding domain 1 [Source:NCBI gene;Acc:100522745]		family with sequence similarity 47 member E
ENSSSCG00000008981				STBD1	starch binding domain 1 [Source:NCBI gene;Acc:100522745]		starch binding domain 1
ENSSSCG00000008990				MRPL1	mitochondrial ribosomal protein L1 [Source:NCBI gene;Acc:100513028]		mitochondrial ribosomal protein L1
ENSSSCG00000009039	MMAA			LOC100523624	metabolism of cobalamin associated A [Source:HGNC Symbol;Acc:HGNC:18871]		methylmalonic aciduria type A protein, mitochondrial
ENSSSCG00000009046				GYPA	glycophorin A (MNS blood group) [Source:NCBI gene;Acc:100525591]		glycophorin A (MNS blood group)
ENSSSCG00000009069	C4orf33			C8H4orf33	chromosome 4 open reading frame 33 [Source:HGNC Symbol;Acc:HGNC:27025]		chromosome 8 C4orf33 homolog
ENSSSCG00000009077	PLK4	ENSSSCG00070023469	HSPA4L	PLK4	polo like kinase 4 [Source:HGNC Symbol;Acc:HGNC:11397]	heat shock protein family A (Hsp70) member 4 like [Source:NCBI gene;Acc:100517839]	polo like kinase 4
ENSSSCG00000009077	PLK4	ENSSSCG00070023469	HSPA4L	HSPA4L	polo like kinase 4 [Source:HGNC Symbol;Acc:HGNC:11397]	heat shock protein family A (Hsp70) member 4 like [Source:NCBI gene;Acc:100517839]	heat shock protein family A (Hsp70) member 4 like
ENSSSCG00000009125				ANK2	ankyrin 2 [Source:NCBI gene;Acc:100512728]		ankyrin 2
ENSSSCG00000009128	AP1AR			FAM241A	adaptor related protein complex 1 associated regulatory protein [Source:HGNC Symbol;Acc:HGNC:28808]		family with sequence similarity 241 member A
ENSSSCG00000009138				CFI	complement factor I [Source:NCBI gene;Acc:100516921]		complement factor I
ENSSSCG00000009151	CYP2U1			LOC100518620	cytochrome P450 family 2 subfamily U member 1 [Source:HGNC Symbol;Acc:HGNC:20582]		cytochrome P450 2U1
ENSSSCG00000009181	C4orf17			C8H4orf17	chromosome 4 open reading frame 17 [Source:HGNC Symbol;Acc:HGNC:25274]		chromosome 8 C4orf17 homolog
ENSSSCG00000009182				ADH1C	alcohol dehydrogenase 1C (class I), gamma polypeptide [Source:NCBI gene;Acc:100512615]		alcohol dehydrogenase 1C (class I), gamma polypeptide
ENSSSCG00000009182				LOC100512795	alcohol dehydrogenase 1C (class I), gamma polypeptide [Source:NCBI gene;Acc:100512615]		alcohol dehydrogenase class 4 mu/sigma chain
ENSSSCG00000009208		ENSSSCG00070015064	HERC3	HERC3	HECT and RLD domain containing E3 ubiquitin protein ligase 3 [Source:NCBI gene;Acc:100517903]	HECT and RLD domain containing E3 ubiquitin protein ligase 3 [Source:NCBI gene;Acc:100517903]	HECT and RLD domain containing E3 ubiquitin protein ligase 3
ENSSSCG00000009215	ABCG2			LOC110255210	ATP-binding cassette, sub-family G (WHITE), member 2 [Source:NCBI gene;Acc:397073]		ATP-binding cassette sub-family G member 2-like
ENSSSCG00000009221				DSPP	dentin sialophosphoprotein [Source:NCBI gene;Acc:396664]		dentin sialophosphoprotein
ENSSSCG00000009225	HSD17B11			LOC100520923	hydroxysteroid 17-beta dehydrogenase 11 [Source:HGNC Symbol;Acc:HGNC:22960]		estradiol 17-beta-dehydrogenase 11
ENSSSCG00000009225	HSD17B11			HSD17B13	hydroxysteroid 17-beta dehydrogenase 11 [Source:HGNC Symbol;Acc:HGNC:22960]		hydroxysteroid 17-beta dehydrogenase 13
ENSSSCG00000009239				LOC100524999	placenta-specific gene 8 protein [Source:NCBI gene;Acc:100524999]		placenta-specific gene 8 protein
ENSSSCG00000009240				PLAC8	placenta associated 8 [Source:NCBI gene;Acc:100525175]		placenta associated 8
ENSSSCG00000009257				GK2	glycerol kinase 2 [Source:NCBI gene;Acc:100514782]		glycerol kinase 2
ENSSSCG00000009276	XPO4			EEF1AKMT1	exportin 4 [Source:HGNC Symbol;Acc:HGNC:17796]		EEF1A lysine methyltransferase 1
ENSSSCG00000009281				SGCG	sarcoglycan gamma [Source:NCBI gene;Acc:100623668]		sarcoglycan gamma
ENSSSCG00000009285				LOC100522569	complement C1q and tumor necrosis factor-related protein 9 [Source:NCBI gene;Acc:100522569]		complement C1q and tumor necrosis factor-related protein 9
ENSSSCG00000009293				SPATA13	spermatogenesis associated 13 [Source:NCBI gene;Acc:100522756]		spermatogenesis associated 13
ENSSSCG00000009310	POLR1D			LOC106505238	RNA polymerase I and III subunit D [Source:HGNC Symbol;Acc:HGNC:20422]		uncharacterized LOC106505238
ENSSSCG00000009316				URAD	ureidoimidazoline (2-oxo-4-hydroxy-4-carboxy-5-) decarboxylase [Source:NCBI gene;Acc:100515273]		ureidoimidazoline (2-oxo-4-hydroxy-4-carboxy-5-) decarboxylase
ENSSSCG00000009327				HMGB1	high mobility group box 1 [Source:NCBI gene;Acc:445521]		high mobility group box 1
ENSSSCG00000009333				LOC102159067	uncharacterized LOC102159067 [Source:NCBI gene;Acc:102159067]		uncharacterized LOC102159067
ENSSSCG00000009338				FRY	FRY microtubule binding protein [Source:NCBI gene;Acc:100155799]		FRY microtubule binding protein
ENSSSCG00000009341				N4BP2L2	NEDD4 binding protein 2 like 2 [Source:NCBI gene;Acc:100153603]		NEDD4 binding protein 2 like 2
ENSSSCG00000009348				STARD13	StAR related lipid transfer domain containing 13 [Source:NCBI gene;Acc:100155651]		StAR related lipid transfer domain containing 13
ENSSSCG00000009356				RFXAP	regulatory factor X associated protein [Source:NCBI gene;Acc:100155648]		regulatory factor X associated protein
ENSSSCG00000009374				LOC100625564	phosphatidylinositol 3,4,5-trisphosphate 3-phosphatase TPTE2 [Source:NCBI gene;Acc:100625564]		phosphatidylinositol 3,4,5-trisphosphate 3-phosphatase TPTE2
ENSSSCG00000009419		ENSSSCG00070000180	GPALPP1	GPALPP1	GPALPP motifs containing 1 [Source:NCBI gene;Acc:100155483]	GPALPP motifs containing 1 [Source:NCBI gene;Acc:100155483]	GPALPP motifs containing 1
ENSSSCG00000009425				LACC1	laccase domain containing 1 [Source:NCBI gene;Acc:100153856]		laccase domain containing 1
ENSSSCG00000009445	PCDH8			LOC100155738	protocadherin 8 [Source:HGNC Symbol;Acc:HGNC:8660]		protocadherin-8
ENSSSCG00000009464	COMMD6			TBC1D4	COMM domain containing 6 [Source:NCBI gene;Acc:100623421]		TBC1 domain family member 4
ENSSSCG00000009495				LOC106505329	multidrug resistance-associated protein 4-like [Source:NCBI gene;Acc:106505329]		multidrug resistance-associated protein 4-like
ENSSSCG00000009496				LOC110255845	multidrug resistance-associated protein 4-like [Source:NCBI gene;Acc:110255845]		multidrug resistance-associated protein 4-like
ENSSSCG00000009497				LOC102167784	multidrug resistance-associated protein 4-like [Source:NCBI gene;Acc:102167784]		multidrug resistance-associated protein 4-like
ENSSSCG00000009498				LOC100738425	multidrug resistance-associated protein 4 [Source:NCBI gene;Acc:100738425]		multidrug resistance-associated protein 4
ENSSSCG00000009499				LOC100517850	multidrug resistance-associated protein 4-like [Source:NCBI gene;Acc:100517850]		multidrug resistance-associated protein 4-like
ENSSSCG00000009508				LOC100520401	CDGSH iron-sulfur domain-containing protein 1 [Source:NCBI gene;Acc:100520401]		CDGSH iron-sulfur domain-containing protein 1
ENSSSCG00000009523				GGACT	gamma-glutamylamine cyclotransferase [Source:NCBI gene;Acc:100524456]		gamma-glutamylamine cyclotransferase
ENSSSCG00000009534				BIVM	basic, immunoglobulin-like variable motif containing [Source:NCBI gene;Acc:100512068]		basic, immunoglobulin-like variable motif containing
ENSSSCG00000009543				MYO16	myosin XVI [Source:NCBI gene;Acc:102161679]		myosin XVI
ENSSSCG00000009568				ZMYM5	zinc finger MYM-type containing 5 [Source:NCBI gene;Acc:100520328]		zinc finger MYM-type containing 5
ENSSSCG00000009578				CDK20	cyclin dependent kinase 20 [Source:NCBI gene;Acc:100157041]		cyclin dependent kinase 20
ENSSSCG00000009610				NPM2	nucleophosmin/nucleoplasmin 2 [Source:NCBI gene;Acc:100154488]		nucleophosmin/nucleoplasmin 2
ENSSSCG00000009625				PDLIM2	PDZ and LIM domain 2 [Source:NCBI gene;Acc:100737811]		PDZ and LIM domain 2
ENSSSCG00000009633				LOC100624226	tumor necrosis factor receptor superfamily member 10A-like [Source:NCBI gene;Acc:100624226]		tumor necrosis factor receptor superfamily member 10A-like
ENSSSCG00000009633				LOC100737977	tumor necrosis factor receptor superfamily member 10A-like [Source:NCBI gene;Acc:100624226]		tumor necrosis factor receptor superfamily member 10B-like
ENSSSCG00000009638				RHOBTB2	Rho related BTB domain containing 2 [Source:NCBI gene;Acc:100152436]		Rho related BTB domain containing 2
ENSSSCG00000009648				NEFM	neurofilament medium [Source:NCBI gene;Acc:100625407]		neurofilament medium
ENSSSCG00000009667		ENSSSCG00070023067	GULO	GULO	gulonolactone (L-) oxidase [Source:NCBI gene;Acc:396759]	Sus scrofa gulonolactone (L-) oxidase (GULO), mRNA. [Source:RefSeq mRNA;Acc:NM_001129948]	gulonolactone (L-) oxidase
ENSSSCG00000009670				ESCO2	establishment of sister chromatid cohesion N-acetyltransferase 2 [Source:NCBI gene;Acc:100627165]		establishment of sister chromatid cohesion N-acetyltransferase 2
ENSSSCG00000009672				SCARA5	scavenger receptor class A member 5 [Source:NCBI gene;Acc:100524281]		scavenger receptor class A member 5
ENSSSCG00000009676	ZNF395			FBXO16	zinc finger protein 395 [Source:HGNC Symbol;Acc:HGNC:18737]		F-box protein 16
ENSSSCG00000009684	PRSS55			MSRA	serine protease 55 [Source:HGNC Symbol;Acc:HGNC:30824]		methionine sulfoxide reductase A
ENSSSCG00000009691				C14H8orf74	chromosome 14 C8orf74 homolog [Source:NCBI gene;Acc:100152195]		chromosome 14 C8orf74 homolog
ENSSSCG00000009711	HPF1			LOC100158040	histone PARylation factor 1 [Source:HGNC Symbol;Acc:HGNC:26051]		histone PARylation factor 1
ENSSSCG00000009730	ZNF26			ZNF84	zinc finger protein 26 [Source:HGNC Symbol;Acc:HGNC:13053]		zinc finger protein 84
ENSSSCG00000009732	CHFR			ZNF605	checkpoint with forkhead and ring finger domains [Source:HGNC Symbol;Acc:HGNC:20455]		zinc finger protein 605
ENSSSCG00000009746		ENSSSCG00070018908	RAN	RAN	RAN, member RAS oncogene family [Source:NCBI gene;Acc:397655]	RAN, member RAS oncogene family [Source:NCBI gene;Acc:397655]	RAN, member RAS oncogene family
ENSSSCG00000009754				TMEM132B	transmembrane protein 132B [Source:NCBI gene;Acc:100623762]		transmembrane protein 132B
ENSSSCG00000009772				TMED2	transmembrane p24 trafficking protein 2 [Source:NCBI gene;Acc:100625917]		transmembrane p24 trafficking protein 2
ENSSSCG00000009774	C12orf65			C14H12orf65	chromosome 12 open reading frame 65 [Source:HGNC Symbol;Acc:HGNC:26784]		chromosome 14 C12orf65 homolog
ENSSSCG00000009795				IL31	interleukin 31 [Source:NCBI gene;Acc:102167534]		interleukin 31
ENSSSCG00000009842	CCDC60			TMEM233	coiled-coil domain containing 60 [Source:HGNC Symbol;Acc:HGNC:28610]		transmembrane protein 233
ENSSSCG00000009851		ENSSSCG00070011550	PEBP1	PEBP1	phosphatidylethanolamine binding protein 1 [Source:NCBI gene;Acc:100518336]	phosphatidylethanolamine binding protein 1 [Source:NCBI gene;Acc:100518336]	phosphatidylethanolamine binding protein 1
ENSSSCG00000009866				LOC100157987	zinc finger and SCAN domain-containing protein 21-like [Source:NCBI gene;Acc:100157987]		zinc finger and SCAN domain-containing protein 21-like
ENSSSCG00000009914				MLEC	calcium binding protein 1 [Source:NCBI gene;Acc:100157460]		malectin
ENSSSCG00000009914				CABP1	calcium binding protein 1 [Source:NCBI gene;Acc:100157460]		calcium binding protein 1
ENSSSCG00000009916	ACADS			UNC119B	acyl-CoA dehydrogenase short chain [Source:HGNC Symbol;Acc:HGNC:90]		unc-119 lipid binding chaperone B
ENSSSCG00000009936				FOXN4	forkhead box N4 [Source:NCBI gene;Acc:100156247]		forkhead box N4
ENSSSCG00000009950				PIWIL3	piwi like RNA-mediated gene silencing 3 [Source:NCBI gene;Acc:100736714]		piwi like RNA-mediated gene silencing 3
ENSSSCG00000009952		ENSSSCG00070002081	TMEM211	TMEM211	transmembrane protein 211 [Source:NCBI gene;Acc:100157841]	transmembrane protein 211 [Source:NCBI gene;Acc:100157841]	transmembrane protein 211
ENSSSCG00000009969				LOC100155267	histone H2B type 2-F-like [Source:NCBI gene;Acc:100155267]		histone H2B type 2-F-like
ENSSSCG00000010005				RNF215	ring finger protein 215 [Source:NCBI gene;Acc:100739143]		ring finger protein 215
ENSSSCG00000010006				SEC14L2	SEC14 like lipid binding 2 [Source:NCBI gene;Acc:100152451]		SEC14 like lipid binding 2
ENSSSCG00000010007				MTFP1	mitochondrial fission process 1 [Source:NCBI gene;Acc:100157687]		mitochondrial fission process 1
ENSSSCG00000010014	C5orf52			C14H5orf52	chromosome 5 open reading frame 52 [Source:HGNC Symbol;Acc:HGNC:35121]		chromosome 14 C5orf52 homolog
ENSSSCG00000010025	LIMK2	ENSSSCG00070022738	RNF185	LIMK2	LIM domain kinase 2 [Source:HGNC Symbol;Acc:HGNC:6614]	ring finger protein 185 [Source:NCBI gene;Acc:100157569]	LIM domain kinase 2
ENSSSCG00000010025	LIMK2	ENSSSCG00070022738	RNF185	RNF185	LIM domain kinase 2 [Source:HGNC Symbol;Acc:HGNC:6614]	ring finger protein 185 [Source:NCBI gene;Acc:100157569]	ring finger protein 185
ENSSSCG00000010031				SFI1	SFI1 centrin binding protein [Source:NCBI gene;Acc:100154739]		SFI1 centrin binding protein
ENSSSCG00000010034		ENSSSCG00070022041	DEPDC5	DEPDC5	DEP domain containing 5 [Source:NCBI gene;Acc:100156710]	DEP domain containing 5 [Source:NCBI gene;Acc:100156710]	DEP domain containing 5
ENSSSCG00000010053		ENSSSCG00070021510	SPECC1L	SPECC1L	sperm antigen with calponin homology and coiled-coil domains 1 like [Source:NCBI gene;Acc:100519740]	sperm antigen with calponin homology and coiled-coil domains 1 like [Source:NCBI gene;Acc:100519740]	sperm antigen with calponin homology and coiled-coil domains 1 like
ENSSSCG00000010056				GGT1	gamma-glutamyltransferase 1 [Source:NCBI gene;Acc:397095]		gamma-glutamyltransferase 1
ENSSSCG00000010058				SNRPD3	small nuclear ribonucleoprotein D3 polypeptide [Source:NCBI gene;Acc:100153480]		small nuclear ribonucleoprotein D3 polypeptide
ENSSSCG00000010065	GSTT4			LOC100151901	glutathione S-transferase theta 4 [Source:HGNC Symbol;Acc:HGNC:26930]		glutathione S-transferase theta-4
ENSSSCG00000010068				SLC2A11	solute carrier family 2 member 11 [Source:NCBI gene;Acc:100125552]		solute carrier family 2 member 11
ENSSSCG00000010074				C14H22orf15	chromosome 14 C22orf15 homolog [Source:NCBI gene;Acc:100512925]		chromosome 14 C22orf15 homolog
ENSSSCG00000010076	ZNF70			VPREB3	zinc finger protein 70 [Source:HGNC Symbol;Acc:HGNC:13140]		V-set pre-B cell surrogate light chain 3
ENSSSCG00000010077				LOC100523213	immunoglobulin lambda-like polypeptide 5 [Source:NCBI gene;Acc:100523213]		immunoglobulin lambda-like polypeptide 5
ENSSSCG00000010078				TOP3B	DNA topoisomerase III beta [Source:NCBI gene;Acc:100155140]		DNA topoisomerase III beta
ENSSSCG00000010084				LOC100155534	stromal cell derived factor 2 like 1 [Source:NCBI gene;Acc:100156780]		proline-rich receptor-like protein kinase PERK2
ENSSSCG00000010084				SDF2L1	stromal cell derived factor 2 like 1 [Source:NCBI gene;Acc:100156780]		stromal cell derived factor 2 like 1
ENSSSCG00000010086				LOC100154312	coiled-coil domain-containing protein 116 [Source:NCBI gene;Acc:100154312]		coiled-coil domain-containing protein 116
ENSSSCG00000010089				LOC100153093	RIMS-binding protein 3A [Source:NCBI gene;Acc:100153093]		RIMS-binding protein 3A
ENSSSCG00000010099				LOC100510930	tubulin alpha-3 chain [Source:NCBI gene;Acc:100510930]		tubulin alpha-3 chain
ENSSSCG00000010103				LOC100155138	tubulin alpha-3 chain [Source:NCBI gene;Acc:100155138]		tubulin alpha-3 chain
ENSSSCG00000010104				LOC100153925	mitotic-spindle organizing protein 2B [Source:NCBI gene;Acc:100153925]		mitotic-spindle organizing protein 2B
ENSSSCG00000010106				CCDC74B	coiled-coil domain containing 74B [Source:NCBI gene;Acc:100625918]		coiled-coil domain containing 74B
ENSSSCG00000010118	HIRA			LOC100152722	histone cell cycle regulator [Source:HGNC Symbol;Acc:HGNC:4916]		protein HIRA
ENSSSCG00000010128				SEPTIN5	septin 5 [Source:NCBI gene;Acc:100156312]		septin 5
ENSSSCG00000010156	ARID4B			RBM34	AT-rich interaction domain 4B [Source:HGNC Symbol;Acc:HGNC:15550]		RNA binding motif protein 34
ENSSSCG00000010161				LOC100512926	cytochrome c oxidase assembly factor 6 homolog [Source:NCBI gene;Acc:100512926]		cytochrome c oxidase assembly factor 6 homolog
ENSSSCG00000010167				MAP10	microtubule associated protein 10 [Source:NCBI gene;Acc:100515801]		microtubule associated protein 10
ENSSSCG00000010172		ENSSSCG00070015927	EGLN1	EGLN1	egl-9 family hypoxia inducible factor 1 [Source:NCBI gene;Acc:100153461]	egl-9 family hypoxia inducible factor 1 [Source:NCBI gene;Acc:100153461]	egl-9 family hypoxia inducible factor 1
ENSSSCG00000010176	C1orf131			C14H1orf131	chromosome 1 open reading frame 131 [Source:HGNC Symbol;Acc:HGNC:25332]		chromosome 14 C1orf131 homolog
ENSSSCG00000010181	C1orf198			C14H1orf198	chromosome 1 open reading frame 198 [Source:HGNC Symbol;Acc:HGNC:25900]		chromosome 14 C1orf198 homolog
ENSSSCG00000010190				ACTA1	actin alpha 1, skeletal muscle [Source:NCBI gene;Acc:100154254]		actin alpha 1, skeletal muscle
ENSSSCG00000010203		ENSSSCG00070014178	HNRNPF	HNRNPF	heterogeneous nuclear ribonucleoprotein F [Source:NCBI gene;Acc:100155475]	heterogeneous nuclear ribonucleoprotein F [Source:NCBI gene;Acc:100155475]	heterogeneous nuclear ribonucleoprotein F
ENSSSCG00000010212		ENSSSCG00070012830	ANK3	ANK3	ankyrin 3 [Source:NCBI gene;Acc:100154687]		ankyrin 3
ENSSSCG00000010221				LOC102161120	heterogeneous nuclear ribonucleoprotein K pseudogene [Source:NCBI gene;Acc:102161120]		heterogeneous nuclear ribonucleoprotein K pseudogene
ENSSSCG00000010310				NDST2	N-deacetylase and N-sulfotransferase 2 [Source:NCBI gene;Acc:100151795]		N-deacetylase and N-sulfotransferase 2
ENSSSCG00000010369		ENSSSCG00070024197	PPYR1	PPYR1	pancreatic polypeptide receptor 1 [Source:NCBI gene;Acc:397475]	Sus scrofa pancreatic polypeptide receptor 1 (PPYR1), mRNA. [Source:RefSeq mRNA;Acc:NM_214243]	pancreatic polypeptide receptor 1
ENSSSCG00000010370				ANXA8	annexin A8 [Source:NCBI gene;Acc:100155930]		annexin A8
ENSSSCG00000010393		ENSSSCG00070023884	C14H10orf53	C14H10orf53	chromosome 14 C10orf53 homolog [Source:NCBI gene;Acc:100153358]	chromosome 14 C10orf53 homolog [Source:NCBI gene;Acc:100153358]	chromosome 14 C10orf53 homolog
ENSSSCG00000010401				LOC100522401	WASH complex subunit 2A [Source:NCBI gene;Acc:100522401]		WASH complex subunit 2A
ENSSSCG00000010426				PCDH15	protocadherin related 15 [Source:NCBI gene;Acc:100151991]		protocadherin related 15
ENSSSCG00000010432				ASAH2	N-acylsphingosine amidohydrolase 2 [Source:NCBI gene;Acc:100157065]		N-acylsphingosine amidohydrolase 2
ENSSSCG00000010440				PTEN	phosphatase and tensin homolog [Source:NCBI gene;Acc:100156264]		phosphatase and tensin homolog
ENSSSCG00000010448				FAS	Fas cell surface death receptor [Source:NCBI gene;Acc:396826]		Fas cell surface death receptor
ENSSSCG00000010452	IFIT1	ENSSSCG00070021391	IFIT3	IFIT1	interferon-induced protein with tetratricopeptide repeats 1 [Source:NCBI gene;Acc:100153038]	Sus scrofa interferon-induced protein with tetratricopeptide repeats 1 (IFIT1), mRNA. [Source:RefSeq mRNA;Acc:NM_001244363]	interferon-induced protein with tetratricopeptide repeats 1
ENSSSCG00000010452	IFIT1	ENSSSCG00070021391	IFIT3	IFIT3	interferon-induced protein with tetratricopeptide repeats 1 [Source:NCBI gene;Acc:100153038]	Sus scrofa interferon-induced protein with tetratricopeptide repeats 1 (IFIT1), mRNA. [Source:RefSeq mRNA;Acc:NM_001244363]	interferon induced protein with tetratricopeptide repeats 3
ENSSSCG00000010454	IFIT5			LOC100151816	interferon induced protein with tetratricopeptide repeats 5 [Source:HGNC Symbol;Acc:HGNC:13328]		interferon-induced protein with tetratricopeptide repeats 5
ENSSSCG00000010474	CYP26C1			LOC100739552	cytochrome P450 family 26 subfamily C member 1 [Source:HGNC Symbol;Acc:HGNC:20577]		cytochrome P450 26C1
ENSSSCG00000010478	FFAR4	ENSSSCG00070019630	PDE6C	PDE6C	free fatty acid receptor 4 [Source:HGNC Symbol;Acc:HGNC:19061]	phosphodiesterase 6C [Source:NCBI gene;Acc:100135678]	phosphodiesterase 6C
ENSSSCG00000010489				LOC102166602	ATM interactor [Source:NCBI gene;Acc:102166602]		ATM interactor
ENSSSCG00000010513	LCOR			LOC100627422	ligand dependent nuclear receptor corepressor [Source:HGNC Symbol;Acc:HGNC:29503]		ligand-dependent corepressor
ENSSSCG00000010525		ENSSSCG00070015243	PI4K2A	PI4K2A	phosphatidylinositol 4-kinase type 2 alpha [Source:NCBI gene;Acc:100156818]	phosphatidylinositol 4-kinase type 2 alpha [Source:NCBI gene;Acc:100156818]	phosphatidylinositol 4-kinase type 2 alpha
ENSSSCG00000010531				R3HCC1L	R3H domain and coiled-coil containing 1 like [Source:NCBI gene;Acc:100151975]		R3H domain and coiled-coil containing 1 like
ENSSSCG00000010541	COX15			LOC100156375	cytochrome c oxidase assembly homolog COX15 [Source:HGNC Symbol;Acc:HGNC:2263]		cytochrome c oxidase assembly protein COX15 homolog
ENSSSCG00000010544	DNMBP			LOC100152738	dynamin binding protein [Source:HGNC Symbol;Acc:HGNC:30373]		dynamin-binding protein
ENSSSCG00000010546				CYP2C33	cytochrome P450 2C33 [Source:NCBI gene;Acc:403107]		cytochrome P450 2C33
ENSSSCG00000010546				LOC100739741	cytochrome P450 2C33 [Source:NCBI gene;Acc:403107]		cytochrome P450 2C23-like
ENSSSCG00000010559				PDZD7	PDZ domain containing 7 [Source:NCBI gene;Acc:100625296]		PDZ domain containing 7
ENSSSCG00000010600	CALHM2			LOC100157433	calcium homeostasis modulator family member 2 [Source:HGNC Symbol;Acc:HGNC:23493]		calcium homeostasis modulator protein 2
ENSSSCG00000010601	CALHM1			LOC100157433	calcium homeostasis modulator 1 [Source:HGNC Symbol;Acc:HGNC:23494]		calcium homeostasis modulator protein 2
ENSSSCG00000010626				RBM20	RNA binding motif protein 20 [Source:NCBI gene;Acc:100157563]		RNA binding motif protein 20
ENSSSCG00000010650				AFAP1L2	actin filament associated protein 1 like 2 [Source:NCBI gene;Acc:100157959]		actin filament associated protein 1 like 2
ENSSSCG00000010680	DENND10	ENSSSCG00070004448	FAM45A	DENND10	DENN domain containing 10 [Source:HGNC Symbol;Acc:HGNC:31793]	DENN domain containing 10 [Source:NCBI gene;Acc:100155371]	DENN domain containing 10
ENSSSCG00000010719				LOC100620521	uncharacterized protein C10orf88 [Source:NCBI gene;Acc:100620521]		uncharacterized protein C10orf88
ENSSSCG00000010734		ENSSSCG00070000145	OAT	OAT	ornithine aminotransferase [Source:NCBI gene;Acc:100156865]	ornithine aminotransferase [Source:NCBI gene;Acc:100156865]	ornithine aminotransferase
ENSSSCG00000010747	C10orf90			C14H10orf90	chromosome 10 open reading frame 90 [Source:HGNC Symbol;Acc:HGNC:26563]		chromosome 14 C10orf90 homolog
ENSSSCG00000010771				UTF1	undifferentiated embryonic cell transcription factor 1 [Source:NCBI gene;Acc:100158138]		undifferentiated embryonic cell transcription factor 1
ENSSSCG00000010782				LOC100154185	olfactory receptor 13A1-like [Source:NCBI gene;Acc:100154185]		olfactory receptor 13A1-like
ENSSSCG00000010787	SCART1			LOC100156553	scavenger receptor family member expressed on T cells 1 [Source:HGNC Symbol;Acc:HGNC:32411]		scavenger receptor cysteine-rich domain-containing protein SCART1-like
ENSSSCG00000010788				LOC100154128	olfactory receptor 6B1-like [Source:NCBI gene;Acc:100154128]		olfactory receptor 6B1-like
ENSSSCG00000010792		ENSSSCG00070021922	PRAP1	PRAP1	proline rich acidic protein 1 [Source:NCBI gene;Acc:100154502]	proline rich acidic protein 1 [Source:NCBI gene;Acc:100154502]	proline rich acidic protein 1
ENSSSCG00000010829				MARC1	mitochondrial amidoxime reducing component 1 [Source:NCBI gene;Acc:100516871]		mitochondrial amidoxime reducing component 1
ENSSSCG00000010855				PYCR2	pyrroline-5-carboxylate reductase 2 [Source:NCBI gene;Acc:100524702]		pyrroline-5-carboxylate reductase 2
ENSSSCG00000010878		ENSSSCG00070005664	EFCAB2	EFCAB2	EF-hand calcium binding domain 2 [Source:NCBI gene;Acc:100515403]	EF-hand calcium binding domain 2 [Source:NCBI gene;Acc:100515403]	EF-hand calcium binding domain 2
ENSSSCG00000010888		ENSSSCG00070004322	CCDC185	CCDC185	coiled-coil domain containing 185 [Source:NCBI gene;Acc:100517728]		coiled-coil domain containing 185
ENSSSCG00000010893		ENSSSCG00070004677	CFH	CFH	complement factor H [Source:NCBI gene;Acc:397525]	Sus scrofa complement factor H (CFH), mRNA. [Source:RefSeq mRNA;Acc:NM_214281]	complement factor H
ENSSSCG00000010931				ADIPOR1	adiponectin receptor 1 [Source:NCBI gene;Acc:404695]		adiponectin receptor 1
ENSSSCG00000010931				KLHL12	adiponectin receptor 1 [Source:NCBI gene;Acc:404695]		kelch like family member 12
ENSSSCG00000010941				ERCC6L2	ERCC excision repair 6 like 2 [Source:NCBI gene;Acc:100515232]		ERCC excision repair 6 like 2
ENSSSCG00000010954				ISCA1	iron-sulfur cluster assembly 1 [Source:NCBI gene;Acc:100516824]		iron-sulfur cluster assembly 1
ENSSSCG00000010968				IL11RA	interleukin 11 receptor subunit alpha [Source:NCBI gene;Acc:100524166]		interleukin 11 receptor subunit alpha
ENSSSCG00000010980	C9orf24			C10H9orf24	chromosome 9 open reading frame 24 [Source:HGNC Symbol;Acc:HGNC:19919]		chromosome 10 C9orf24 homolog
ENSSSCG00000010992		ENSSSCG00070018805	AQP7	AQP7	aquaporin 7 [Source:NCBI gene;Acc:100126283]	aquaporin 7 [Source:NCBI gene;Acc:100126283]	aquaporin 7
ENSSSCG00000011000		ENSSSCG00070018491	DNAJA1	DNAJA1	DnaJ heat shock protein family (Hsp40) member A1 [Source:NCBI gene;Acc:100512008]	Sus scrofa DnaJ heat shock protein family (Hsp40) member A1 (DNAJA1), mRNA. [Source:RefSeq mRNA;Acc:NM_001244163]	DnaJ heat shock protein family (Hsp40) member A1
ENSSSCG00000011030				CUBN	cubilin [Source:NCBI gene;Acc:100521743]		cubilin
ENSSSCG00000011041	NSUN6			LOC100524391	NOP2/Sun RNA methyltransferase 6 [Source:HGNC Symbol;Acc:HGNC:23529]		putative methyltransferase NSUN6
ENSSSCG00000011068				YME1L1	YME1 like 1 ATPase [Source:NCBI gene;Acc:100515849]		YME1 like 1 ATPase
ENSSSCG00000011068				LOC100516390	YME1 like 1 ATPase [Source:NCBI gene;Acc:100515849]		ankyrin repeat domain-containing protein 26
ENSSSCG00000011081		ENSSSCG00070012065	BMI1	BMI1	BMI1 proto-oncogene, polycomb ring finger [Source:NCBI gene;Acc:100520800]	Sus scrofa BMI1 proto-oncogene, polycomb ring finger (BMI1), mRNA. [Source:RefSeq mRNA;Acc:NM_001285971]	BMI1 proto-oncogene, polycomb ring finger
ENSSSCG00000011110	CCDC3			LOC100510975	coiled-coil domain containing 3 [Source:HGNC Symbol;Acc:HGNC:23813]		coiled-coil domain-containing protein 3
ENSSSCG00000011121				CELF2	CUGBP Elav-like family member 2 [Source:NCBI gene;Acc:100737017]		CUGBP Elav-like family member 2
ENSSSCG00000011147	AKR1C2			AKR1C1	aldo-keto reductase family 1, member C1 [Source:NCBI gene;Acc:733634]		aldo-keto reductase family 1, member C1
ENSSSCG00000011147	AKR1C2			AKR1C3	aldo-keto reductase family 1, member C1 [Source:NCBI gene;Acc:733634]		aldo-keto reductase family 1 member C3
ENSSSCG00000011162				LARP4B	La ribonucleoprotein domain family member 4B [Source:NCBI gene;Acc:100522458]		La ribonucleoprotein domain family member 4B
ENSSSCG00000011206				LOC100627129	60S ribosomal protein L10a-like [Source:NCBI gene;Acc:100627129]		60S ribosomal protein L10a-like
ENSSSCG00000011212				RARB	retinoic acid receptor beta [Source:NCBI gene;Acc:396710]		retinoic acid receptor beta
ENSSSCG00000011236		ENSSSCG00070015353	CLASP2	CLASP2	cytoplasmic linker associated protein 2 [Source:NCBI gene;Acc:100512630]	cytoplasmic linker associated protein 2 [Source:NCBI gene;Acc:100512630]	cytoplasmic linker associated protein 2
ENSSSCG00000011237				PDCD6IP	programmed cell death 6 interacting protein [Source:NCBI gene;Acc:100512811]		programmed cell death 6 interacting protein
ENSSSCG00000011272		ENSSSCG00070011089	RPL14	RPL14	ribosomal protein L14 [Source:NCBI gene;Acc:100037994]	ribosomal protein L14 [Source:NCBI gene;Acc:100037994]	ribosomal protein L14
ENSSSCG00000011280	VIPR1	ENSSSCG00070009860	VPAC1	VIPR1	vasoactive intestinal peptide receptor 1 [Source:HGNC Symbol;Acc:HGNC:12694]	vasoactive intestinal peptide receptor 1 [Source:NCBI gene;Acc:100155402]	vasoactive intestinal peptide receptor 1
ENSSSCG00000011306	ZNF502			LOC100738134	zinc finger protein 502 [Source:HGNC Symbol;Acc:HGNC:23718]		zinc finger protein 501
ENSSSCG00000011307				LOC100738134	zinc finger protein 501 [Source:NCBI gene;Acc:100738134]		zinc finger protein 501
ENSSSCG00000011334				LOC100736951	15 kDa protein B-like [Source:NCBI gene;Acc:100736951]		15 kDa protein B-like
ENSSSCG00000011349	NPG1			NPG4	Sus scrofa protegrin 3 (NPG3), mRNA. [Source:RefSeq mRNA;Acc:NM_001123150]		protegrin 4
ENSSSCG00000011349	NPG1			NPG3	Sus scrofa protegrin 3 (NPG3), mRNA. [Source:RefSeq mRNA;Acc:NM_001123150]		protegrin 3
ENSSSCG00000011349	NPG1			PG-2	Sus scrofa protegrin 3 (NPG3), mRNA. [Source:RefSeq mRNA;Acc:NM_001123150]		leukocyte antimicrobial peptide
ENSSSCG00000011349	NPG1			LOC110256441	Sus scrofa protegrin 3 (NPG3), mRNA. [Source:RefSeq mRNA;Acc:NM_001123150]		protegrin-3
ENSSSCG00000011355				COL7A1	collagen type VII alpha 1 chain [Source:NCBI gene;Acc:100523209]		collagen type VII alpha 1 chain
ENSSSCG00000011356	UQCRC1			LOC100156879	ubiquinol-cytochrome c reductase core protein 1 [Source:HGNC Symbol;Acc:HGNC:12585]		cytochrome b-c1 complex subunit 1, mitochondrial
ENSSSCG00000011373	QRICH1			IMPDH2	glutamine rich 1 [Source:HGNC Symbol;Acc:HGNC:24713]		inosine monophosphate dehydrogenase 2
ENSSSCG00000011380	C3orf84			C13H3orf84	chromosome 3 open reading frame 84 [Source:HGNC Symbol;Acc:HGNC:44666]		chromosome 13 C3orf84 homolog
ENSSSCG00000011389	AMIGO3			GMPPB	adhesion molecule with Ig like domain 3 [Source:HGNC Symbol;Acc:HGNC:24075]		GDP-mannose pyrophosphorylase B
ENSSSCG00000011404	HYAL1			NAA80	N(alpha)-acetyltransferase 80, NatH catalytic subunit [Source:NCBI gene;Acc:445004]		N(alpha)-acetyltransferase 80, NatH catalytic subunit
ENSSSCG00000011410	CYB561D2			LOC100517372	cytochrome b561 family member D2 [Source:HGNC Symbol;Acc:HGNC:30253]		cytochrome b561 domain-containing protein 2
ENSSSCG00000011434				PPM1M	protein phosphatase, Mg2+/Mn2+ dependent 1M [Source:NCBI gene;Acc:100524901]		protein phosphatase, Mg2+/Mn2+ dependent 1M
ENSSSCG00000011435	TWF2			TLR9	twinfilin actin binding protein 2 [Source:HGNC Symbol;Acc:HGNC:9621]		toll like receptor 9
ENSSSCG00000011436		ENSSSCG00070025635	TLR9	TLR9	toll like receptor 9 [Source:NCBI gene;Acc:397007]	Sus scrofa toll like receptor 9 (TLR9), mRNA. [Source:RefSeq mRNA;Acc:NM_213958]	toll like receptor 9
ENSSSCG00000011482	C3orf67			C13H3orf67	chromosome 3 open reading frame 67 [Source:HGNC Symbol;Acc:HGNC:24763]		chromosome 13 C3orf67 homolog
ENSSSCG00000011486	C3orf14			C13H3orf14	chromosome 3 open reading frame 14 [Source:HGNC Symbol;Acc:HGNC:25024]		chromosome 13 C3orf14 homolog
ENSSSCG00000011489		ENSSSCG00070023981	CADPS	CADPS	calcium dependent secretion activator [Source:NCBI gene;Acc:100518990]	calcium dependent secretion activator [Source:NCBI gene;Acc:100518990]	calcium dependent secretion activator
ENSSSCG00000011490	C3orf49			LOC106505631	chromosome 3 open reading frame 49 [Source:HGNC Symbol;Acc:HGNC:25190]		putative uncharacterized protein C3orf49
ENSSSCG00000011493		ENSSSCG00070023736	ATXN7	ATXN7	ataxin 7 [Source:NCBI gene;Acc:100519688]	ataxin 7 [Source:NCBI gene;Acc:100519688]	ataxin 7
ENSSSCG00000011531				LOC100514009	histone-lysine N-methyltransferase SETMAR [Source:NCBI gene;Acc:100514009]		histone-lysine N-methyltransferase SETMAR
ENSSSCG00000011546	MTMR14			CPNE9	myotubularin related protein 14 [Source:HGNC Symbol;Acc:HGNC:26190]		copine family member 9
ENSSSCG00000011548				BRPF1	bromodomain and PHD finger containing 1 [Source:NCBI gene;Acc:100155061]		bromodomain and PHD finger containing 1
ENSSSCG00000011553				TTLL3	tubulin tyrosine ligase like 3 [Source:NCBI gene;Acc:106505668]		tubulin tyrosine ligase like 3
ENSSSCG00000011557	CIDEC	ENSSSCG00070019847	CIDE-C	CIDEC	cell death inducing DFFA like effector c [Source:HGNC Symbol;Acc:HGNC:24229]	cell death inducing DFFA like effector c [Source:NCBI gene;Acc:100127161]	cell death inducing DFFA like effector c
ENSSSCG00000011567		ENSSSCG00070019201	VHL	VHL	von Hippel-Lindau tumor suppressor [Source:NCBI gene;Acc:100739306]	von Hippel-Lindau tumor suppressor [Source:NCBI gene;Acc:100739306]	von Hippel-Lindau tumor suppressor
ENSSSCG00000011569				TATDN2	TatD DNase domain containing 2 [Source:NCBI gene;Acc:100523281]		TatD DNase domain containing 2
ENSSSCG00000011632				NPHP3	nephrocystin 3 [Source:NCBI gene;Acc:100521403]		nephrocystin 3
ENSSSCG00000011673				LOC100739719	tetraspanin-6 [Source:NCBI gene;Acc:100739719]		tetraspanin-6
ENSSSCG00000011676				ATP1B3	ATPase Na+/K+ transporting subunit beta 3 [Source:NCBI gene;Acc:100514493]		ATPase Na+/K+ transporting subunit beta 3
ENSSSCG00000011683	PAQR9			PCOLCE2	progestin and adipoQ receptor family member 9 [Source:HGNC Symbol;Acc:HGNC:30131]		procollagen C-endopeptidase enhancer 2
ENSSSCG00000011732		ENSSSCG00070024170	TRIM59	TRIM59	tripartite motif containing 59 [Source:NCBI gene;Acc:100152755]	tripartite motif containing 59 [Source:NCBI gene;Acc:100152755]	tripartite motif containing 59
ENSSSCG00000011761				KCNMB2	potassium calcium-activated channel subfamily M regulatory beta subunit 2 [Source:NCBI gene;Acc:100271877]		potassium calcium-activated channel subfamily M regulatory beta subunit 2
ENSSSCG00000011772		ENSSSCG00070020585	ATP11B	ATP11B	ATPase phospholipid transporting 11B (putative) [Source:NCBI gene;Acc:100624673]	ATPase phospholipid transporting 11B (putative) [Source:NCBI gene;Acc:100624673]	ATPase phospholipid transporting 11B (putative)
ENSSSCG00000011784	HTR3D			LOC100156142	5-hydroxytryptamine receptor 3D [Source:HGNC Symbol;Acc:HGNC:24004]		5-hydroxytryptamine receptor 3D-like
ENSSSCG00000011798		ENSSSCG00070016316	DNAJB11	DNAJB11	DnaJ heat shock protein family (Hsp40) member B11 [Source:NCBI gene;Acc:100152894]	DnaJ heat shock protein family (Hsp40) member B11 [Source:NCBI gene;Acc:100152894]	DnaJ heat shock protein family (Hsp40) member B11
ENSSSCG00000011821				ATP13A4	ATPase 13A4 [Source:NCBI gene;Acc:100157346]		ATPase 13A4
ENSSSCG00000011845	PCYT1A			TCTEX1D2	phosphate cytidylyltransferase 1, choline, alpha [Source:HGNC Symbol;Acc:HGNC:8754]		Tctex1 domain containing 2
ENSSSCG00000011850				MUC4	mucin 4, cell surface associated [Source:NCBI gene;Acc:100157344]		mucin 4, cell surface associated
ENSSSCG00000011851		ENSSSCG00070011363	MUC20
ENSSSCG00000011875				LOC100520273	poly [ADP-ribose] polymerase 15 [Source:NCBI gene;Acc:100520273]		poly [ADP-ribose] polymerase 15
ENSSSCG00000011892				MAATS1	MYCBP associated and testis expressed 1 [Source:NCBI gene;Acc:100154779]		MYCBP associated and testis expressed 1
ENSSSCG00000011895	PLA1A	ENSSSCG00070006070	ADPRH	PLA1A	phospholipase A1 member A [Source:HGNC Symbol;Acc:HGNC:17661]	Sus scrofa ADP-ribosylarginine hydrolase (ADPRH), mRNA. [Source:RefSeq mRNA;Acc:NM_001244347]	phospholipase A1 member A
ENSSSCG00000011905		ENSSSCG00070005713	TEX55	TEX55	testis expressed 55 [Source:NCBI gene;Acc:100511595]		testis expressed 55
ENSSSCG00000011967				LOC100524713	cell cycle control protein 50C-like [Source:NCBI gene;Acc:100524713]		cell cycle control protein 50C-like
ENSSSCG00000011986	OR5K4			LOC100513883	olfactory receptor family 5 subfamily K member 4 [Source:HGNC Symbol;Acc:HGNC:31291]		olfactory receptor 5K4-like
ENSSSCG00000011995	CSNKA2IP			LOC100738961	casein kinase 2 subunit alpha' interacting protein [Source:HGNC Symbol;Acc:HGNC:53637]		probable GPI-anchored adhesin-like protein PGA55
ENSSSCG00000012006				LOC100152428	multidrug resistance-associated protein 1 [Source:NCBI gene;Acc:100152428]		multidrug resistance-associated protein 1
ENSSSCG00000012038	C21orf62	ENSSSCG00070013620	C13H21orf62	C13H21orf62	chromosome 21 open reading frame 62 [Source:HGNC Symbol;Acc:HGNC:1305]	Sus scrofa chromosome 13 C21orf62 homolog (C13H21orf62), mRNA. [Source:RefSeq mRNA;Acc:NM_001163696]	chromosome 13 C21orf62 homolog
ENSSSCG00000012046		ENSSSCG00070011970	SMIM11A	SMIM11A	small integral membrane protein 11A [Source:NCBI gene;Acc:100511159]	small integral membrane protein 11A [Source:NCBI gene;Acc:100511159]	small integral membrane protein 11A
ENSSSCG00000012047				FAM243A	family with sequence similarity 243 member A [Source:NCBI gene;Acc:102165034]		family with sequence similarity 243 member A
ENSSSCG00000012049		ENSSSCG00070011934	KCNE1	KCNE1	Sus scrofa potassium voltage-gated channel subfamily E regulatory subunit 1 (KCNE1), mRNA. [Source:RefSeq mRNA;Acc:NM_214165]	Sus scrofa potassium voltage-gated channel subfamily E regulatory subunit 1 (KCNE1), mRNA. [Source:RefSeq mRNA;Acc:NM_214165]	potassium voltage-gated channel subfamily E regulatory subunit 1
ENSSSCG00000012060				RIPPLY3	ripply transcriptional repressor 3 [Source:NCBI gene;Acc:100153272]		ripply transcriptional repressor 3
ENSSSCG00000012061		ENSSSCG00070011278	PIGP	PIGP	phosphatidylinositol glycan anchor biosynthesis class P [Source:NCBI gene;Acc:100154885]	Sus scrofa phosphatidylinositol glycan anchor biosynthesis class P (PIGP), transcript variant 2, mRNA. [Source:RefSeq mRNA;Acc:NM_001243521]	phosphatidylinositol glycan anchor biosynthesis class P
ENSSSCG00000012071				IGSF5	immunoglobulin superfamily member 5 [Source:NCBI gene;Acc:100517006]		immunoglobulin superfamily member 5
ENSSSCG00000012074				BACE2	beta-secretase 2 [Source:NCBI gene;Acc:100517374]		beta-secretase 2
ENSSSCG00000012076	MX2	ENSSSCG00070009638	MX1		MX dynamin like GTPase 2 [Source:HGNC Symbol;Acc:HGNC:7533]	Sus scrofa MX dynamin like GTPase 1 (MX1), mRNA. [Source:RefSeq mRNA;Acc:NM_214061]
ENSSSCG00000012088				POFUT2	protein O-fucosyltransferase 2 [Source:NCBI gene;Acc:100738385]		protein O-fucosyltransferase 2
ENSSSCG00000012100				PNPLA4	patatin like phospholipase domain containing 4 [Source:NCBI gene;Acc:100294680]		patatin like phospholipase domain containing 4
ENSSSCG00000012101				ANOS1	anosmin 1 [Source:NCBI gene;Acc:100154011]		anosmin 1
ENSSSCG00000012102				TBL1X	transducin beta like 1 X-linked [Source:NCBI gene;Acc:102166569]		transducin beta like 1 X-linked
ENSSSCG00000012103				GPR143	G protein-coupled receptor 143 [Source:NCBI gene;Acc:100624736]		G protein-coupled receptor 143
ENSSSCG00000012104				SHROOM2	shroom family member 2 [Source:NCBI gene;Acc:100522965]		shroom family member 2
ENSSSCG00000012111	HCCS			LOC100524598	holocytochrome c synthase [Source:HGNC Symbol;Acc:HGNC:4837]		cytochrome c-type heme lyase
ENSSSCG00000012113		ENSSSCG00070018617	AMELX	AMELX	amelogenin X-linked [Source:NCBI gene;Acc:396940]	Sus scrofa amelogenin X-linked (AMELX), mRNA. [Source:RefSeq mRNA;Acc:NM_213906]	amelogenin X-linked
ENSSSCG00000012125		ENSSSCG00070019240	OFD1	OFD1	OFD1 centriole and centriolar satellite protein [Source:NCBI gene;Acc:100513249]	OFD1 centriole and centriolar satellite protein [Source:NCBI gene;Acc:100513249]	OFD1 centriole and centriolar satellite protein
ENSSSCG00000012152				SCML1	Scm polycomb group protein like 1 [Source:NCBI gene;Acc:100521306]		Scm polycomb group protein like 1
ENSSSCG00000012165				MBTPS2	membrane bound transcription factor peptidase, site 2 [Source:NCBI gene;Acc:102165056]		membrane bound transcription factor peptidase, site 2
ENSSSCG00000012169		ENSSSCG00070023397	DDX53	DDX53	DEAD-box helicase 53 [Source:NCBI gene;Acc:100524536]	DEAD-box helicase 53 [Source:NCBI gene;Acc:100524536]	DEAD-box helicase 53
ENSSSCG00000012175	CXorf58			CXHXorf58	chromosome X open reading frame 58 [Source:HGNC Symbol;Acc:HGNC:26356]		chromosome X CXorf58 homolog
ENSSSCG00000012178				LOC100624149	eukaryotic translation initiation factor 2 subunit 3 [Source:NCBI gene;Acc:100624149]		eukaryotic translation initiation factor 2 subunit 3
ENSSSCG00000012179	ZFY			LOC100624329	zinc finger protein Y-linked [Source:HGNC Symbol;Acc:HGNC:12870]		zinc finger X-chromosomal protein
ENSSSCG00000012186	MAGEB18			LOC100737023	MAGE family member B18 [Source:HGNC Symbol;Acc:HGNC:28515]		melanoma-associated antigen B18-like
ENSSSCG00000012193		ENSSSCG00070023901	MAGEB10	LOC110255254	melanoma-associated antigen B10-like [Source:NCBI gene;Acc:110255254]	melanoma-associated antigen B10-like [Source:NCBI gene;Acc:110255254]	melanoma-associated antigen B10-like
ENSSSCG00000012197				LOC102159844	melanoma-associated antigen B4-like [Source:NCBI gene;Acc:102159844]		melanoma-associated antigen B4-like
ENSSSCG00000012201	CXorf21			CXHXorf21	chromosome X open reading frame 21 [Source:HGNC Symbol;Acc:HGNC:25667]		chromosome X CXorf21 homolog
ENSSSCG00000012202		ENSSSCG00070023992	GK	GK	glycerol kinase [Source:NCBI gene;Acc:100233182]	glycerol kinase [Source:NCBI gene;Acc:100233182]	glycerol kinase
ENSSSCG00000012213				LOC100151952	E3 ubiquitin-protein ligase RLIM-like [Source:NCBI gene;Acc:100151952]		E3 ubiquitin-protein ligase RLIM-like
ENSSSCG00000012218				LOC100522230	melanoma-associated antigen B16-like [Source:NCBI gene;Acc:100522230]		melanoma-associated antigen B16-like
ENSSSCG00000012223				LOC100624836	protein FAM47E-like [Source:NCBI gene;Acc:100624836]		protein FAM47E-like
ENSSSCG00000012235		ENSSSCG00070014356	RPGR	RPGR	retinitis pigmentosa GTPase regulator [Source:NCBI gene;Acc:100621314]	retinitis pigmentosa GTPase regulator [Source:NCBI gene;Acc:100621314]	retinitis pigmentosa GTPase regulator
ENSSSCG00000012238		ENSSSCG00070024321	TSPAN7	TSPAN7	tetraspanin 7 [Source:NCBI gene;Acc:100526026]	tetraspanin 7 [Source:NCBI gene;Acc:100526026]	tetraspanin 7
ENSSSCG00000012241				BCOR	BCL6 corepressor [Source:NCBI gene;Acc:100154380]		BCL6 corepressor
ENSSSCG00000012249	CXorf38			CXHXorf38	chromosome X open reading frame 38 [Source:HGNC Symbol;Acc:HGNC:28589]		chromosome X CXorf38 homolog
ENSSSCG00000012257				MAOA	monoamine oxidase A [Source:NCBI gene;Acc:414424]		monoamine oxidase A
ENSSSCG00000012264				ZNF674	zinc finger protein 674 [Source:NCBI gene;Acc:100524005]		zinc finger protein 674
ENSSSCG00000012278	CFP			ELK1	complement factor properdin [Source:HGNC Symbol;Acc:HGNC:8864]		ETS transcription factor ELK1
ENSSSCG00000012290				WDR45	WD repeat domain 45 [Source:NCBI gene;Acc:100462757]		WD repeat domain 45
ENSSSCG00000012303	PAGE4			LOC100513450	PAGE family member 4 [Source:HGNC Symbol;Acc:HGNC:4108]		P antigen family member 4
ENSSSCG00000012307	CCNB3	ENSSSCG00070002225	ccnb3	CCNB3	cyclin B3 [Source:HGNC Symbol;Acc:HGNC:18709]	cyclin B3 [Source:NCBI gene;Acc:100515638]	cyclin B3
ENSSSCG00000012319				LOC110255204	melanoma-associated antigen D4-like [Source:NCBI gene;Acc:110255204]		melanoma-associated antigen D4-like
ENSSSCG00000012359				LOC110258620	zinc finger X-linked protein ZXDB [Source:NCBI gene;Acc:110258620]		zinc finger X-linked protein ZXDB
ENSSSCG00000012362		ENSSSCG00070025096	ARHGEF9	ARHGEF9	Cdc42 guanine nucleotide exchange factor 9 [Source:NCBI gene;Acc:100512575]	Cdc42 guanine nucleotide exchange factor 9 [Source:NCBI gene;Acc:100512575]	Cdc42 guanine nucleotide exchange factor 9
ENSSSCG00000012382		ENSSSCG00070027339	IGBP1	IGBP1	immunoglobulin binding protein 1 [Source:NCBI gene;Acc:100154214]	immunoglobulin binding protein 1 [Source:NCBI gene;Acc:100154214]	immunoglobulin binding protein 1
ENSSSCG00000012397				IL2RG	interleukin 2 receptor subunit gamma [Source:NCBI gene;Acc:397156]		interleukin 2 receptor subunit gamma
ENSSSCG00000012415	NAP1L2			LOC100525798	nucleosome assembly protein 1 like 2 [Source:HGNC Symbol;Acc:HGNC:7638]		nucleosome assembly protein 1-like 2
ENSSSCG00000012427				LOC100624650	60S ribosomal protein L9 pseudogene [Source:NCBI gene;Acc:100624650]		60S ribosomal protein L9 pseudogene
ENSSSCG00000012452				SH3BGRL	SH3 domain binding glutamate rich protein like [Source:NCBI gene;Acc:100520772]		SH3 domain binding glutamate rich protein like
ENSSSCG00000012504				NAP1L3	nucleosome assembly protein 1 like 3 [Source:NCBI gene;Acc:100519582]		nucleosome assembly protein 1 like 3
ENSSSCG00000012508	ARMCX6			LOC100520992	armadillo repeat containing X-linked 6 [Source:HGNC Symbol;Acc:HGNC:26094]		protein ARMCX6
ENSSSCG00000012516				LOC100622504	melanoma antigen preferentially expressed in tumors-like [Source:NCBI gene;Acc:100622504]		melanoma antigen preferentially expressed in tumors-like
ENSSSCG00000012517		ENSSSCG00070028864	TMSB15B	TMSB15B	thymosin beta 15B [Source:NCBI gene;Acc:100525848]	thymosin beta 15B [Source:NCBI gene;Acc:100525848]	thymosin beta 15B
ENSSSCG00000012520		ENSSSCG00070028841	BHLHB9	BHLHB9	basic helix-loop-helix family member b9 [Source:NCBI gene;Acc:100523224]	basic helix-loop-helix family member b9 [Source:NCBI gene;Acc:100523224]	basic helix-loop-helix family member b9
ENSSSCG00000012524				TCEAL5	transcription elongation factor A like 5 [Source:NCBI gene;Acc:100523940]		transcription elongation factor A like 5
ENSSSCG00000012527				TCEAL9	transcription elongation factor A like 9 [Source:NCBI gene;Acc:100513331]		transcription elongation factor A like 9
ENSSSCG00000012530				TCEAL2	transcription elongation factor A like 2 [Source:NCBI gene;Acc:100153499]		transcription elongation factor A like 2
ENSSSCG00000012531				TCEAL3	transcription elongation factor A like 3 [Source:NCBI gene;Acc:100524295]		transcription elongation factor A like 3
ENSSSCG00000012544				TEX13A	testis expressed 13A [Source:NCBI gene;Acc:100739129]		testis expressed 13A
ENSSSCG00000012560		ENSSSCG00070028906	PRPS1	PRPS1	phosphoribosyl pyrophosphate synthetase 1 [Source:NCBI gene;Acc:100517744]	phosphoribosyl pyrophosphate synthetase 1 [Source:NCBI gene;Acc:100517744]	phosphoribosyl pyrophosphate synthetase 1
ENSSSCG00000012565				TEX13B	testis expressed 13B [Source:NCBI gene;Acc:100519458]		testis expressed 13B
ENSSSCG00000012566				VSIG1	V-set and immunoglobulin domain containing 1 [Source:NCBI gene;Acc:100626662]		V-set and immunoglobulin domain containing 1
ENSSSCG00000012566				NLRP12L	V-set and immunoglobulin domain containing 1 [Source:NCBI gene;Acc:100626662]		NACHT, LRR and PYD domains-containing protein 3
ENSSSCG00000012602				C1GALT1C1	C1GALT1 specific chaperone 1 [Source:NCBI gene;Acc:100511613]		C1GALT1 specific chaperone 1
ENSSSCG00000012619	SEPTIN6	ENSSSCG00070029077	SEPT6	SEPTIN6	septin 6 [Source:HGNC Symbol;Acc:HGNC:15848]	septin 6 [Source:NCBI gene;Acc:100515873]	septin 6
ENSSSCG00000012622	CXorf56			CXHXorf56	chromosome X open reading frame 56 [Source:HGNC Symbol;Acc:HGNC:26239]		chromosome X CXorf56 homolog
ENSSSCG00000012627		ENSSSCG00070008419	AKAP17B	AKAP17B	A kinase (PRKA) anchor protein 17B [Source:NCBI gene;Acc:100513257]	A kinase (PRKA) anchor protein 17B [Source:NCBI gene;Acc:100513257]	A kinase (PRKA) anchor protein 17B
ENSSSCG00000012645	DCAF12L2			LOC100521308	DDB1 and CUL4 associated factor 12 like 2 [Source:HGNC Symbol;Acc:HGNC:32950]		DDB1- and CUL4-associated factor 12-like protein 2
ENSSSCG00000012648	ACTRT1			LOC100154405	actin related protein T1 [Source:HGNC Symbol;Acc:HGNC:24027]		actin-related protein T1
ENSSSCG00000012654				UTP14A	UTP14A small subunit processome component [Source:NCBI gene;Acc:100523416]		UTP14A small subunit processome component
ENSSSCG00000012664				LOC100513516	olfactory receptor 1052-like [Source:NCBI gene;Acc:100513516]		olfactory receptor 1052-like
ENSSSCG00000012665				LOC100511059	olfactory receptor 1020-like [Source:NCBI gene;Acc:100511059]		olfactory receptor 1020-like
ENSSSCG00000012666				LOC110257692	olfactory receptor 10A4-like [Source:NCBI gene;Acc:110257692]		olfactory receptor 10A4-like
ENSSSCG00000012669		ENSSSCG00070029810	ARHGAP36	ARHGAP36	Rho GTPase activating protein 36 [Source:NCBI gene;Acc:100511614]	Rho GTPase activating protein 36 [Source:NCBI gene;Acc:100511614]	Rho GTPase activating protein 36
ENSSSCG00000012671	OR13H1			LOC100513904	olfactory receptor family 13 subfamily H member 1 [Source:HGNC Symbol;Acc:HGNC:14755]		olfactory receptor 13H1
ENSSSCG00000012672				LOC100514444	olfactory receptor 13H1-like [Source:NCBI gene;Acc:100514444]		olfactory receptor 13H1-like
ENSSSCG00000012678				USP26	ubiquitin specific peptidase 26 [Source:NCBI gene;Acc:100515989]		ubiquitin specific peptidase 26
ENSSSCG00000012693		ENSSSCG00070000276	CT55	CT55	cancer/testis antigen 55 [Source:NCBI gene;Acc:100521652]		cancer/testis antigen 55
ENSSSCG00000012700				MAP7D3	MAP7 domain containing 3 [Source:NCBI gene;Acc:100520289]		MAP7 domain containing 3
ENSSSCG00000012709				LOC100522722	putative MAGE domain-containing protein MAGEA13P [Source:NCBI gene;Acc:100522722]		putative MAGE domain-containing protein MAGEA13P
ENSSSCG00000012714		ENSSSCG00070003602	CXHXorf66	CXHXorf66	chromosome X CXorf66 homolog [Source:NCBI gene;Acc:100524009]	chromosome X CXorf66 homolog [Source:NCBI gene;Acc:100524009]	chromosome X CXorf66 homolog
ENSSSCG00000012731				IDS	iduronate 2-sulfatase [Source:NCBI gene;Acc:100512880]		iduronate 2-sulfatase
ENSSSCG00000012740				LOC100156285	melanoma-associated antigen 10-like [Source:NCBI gene;Acc:100156285]		melanoma-associated antigen 10-like
ENSSSCG00000012741				MAMLD1	mastermind like domain containing 1 [Source:NCBI gene;Acc:100517073]		mastermind like domain containing 1
ENSSSCG00000012746				VMA21	vacuolar ATPase assembly factor VMA21 [Source:NCBI gene;Acc:100515811]		vacuolar ATPase assembly factor VMA21
ENSSSCG00000012793				HCFC1	host cell factor C1 [Source:NCBI gene;Acc:100523834]		host cell factor C1
ENSSSCG00000012832				LOC100519997	matrix-remodeling-associated protein 5 [Source:NCBI gene;Acc:100519997]		matrix-remodeling-associated protein 5
ENSSSCG00000012875				TPCN2	two pore segment channel 2 [Source:NCBI gene;Acc:100523421]		two pore segment channel 2
ENSSSCG00000012885				LRP5	LDL receptor related protein 5 [Source:NCBI gene;Acc:100524299]		LDL receptor related protein 5
ENSSSCG00000012886		ENSSSCG00070003486	C2H11orf24	C2H11orf24	chromosome 2 C11orf24 homolog [Source:NCBI gene;Acc:100738698]	chromosome 2 C11orf24 homolog [Source:NCBI gene;Acc:100738698]	chromosome 2 C11orf24 homolog
ENSSSCG00000012895				LOC100525027	double C2-like domain-containing protein gamma [Source:NCBI gene;Acc:100525027]		double C2-like domain-containing protein gamma
ENSSSCG00000012915				CLCF1	cardiotrophin like cytokine factor 1 [Source:NCBI gene;Acc:100513263]		cardiotrophin like cytokine factor 1
ENSSSCG00000012916				POLD4	DNA polymerase delta 4, accessory subunit [Source:NCBI gene;Acc:100736957]		DNA polymerase delta 4, accessory subunit
ENSSSCG00000012950				RIN1	Ras and Rab interactor 1 [Source:NCBI gene;Acc:100520715]		Ras and Rab interactor 1
ENSSSCG00000012955	RAB1B			KLC2	RAB1B, member RAS oncogene family [Source:NCBI gene;Acc:100144502]		kinesin light chain 2
ENSSSCG00000012966	C11orf68			C2H11orf68	chromosome 11 open reading frame 68 [Source:HGNC Symbol;Acc:HGNC:28801]		chromosome 2 C11orf68 homolog
ENSSSCG00000012997				POLA2	DNA polymerase alpha 2, accessory subunit [Source:NCBI gene;Acc:100513971]		DNA polymerase alpha 2, accessory subunit
ENSSSCG00000012998				SLC22A20P	solute carrier family 22 member 20, pseudogene [Source:NCBI gene;Acc:100514149]		solute carrier family 22 member 20, pseudogene
ENSSSCG00000013022	PYGM			SF1	glycogen phosphorylase, muscle associated [Source:HGNC Symbol;Acc:HGNC:9726]		splicing factor 1
ENSSSCG00000013027				CATSPERZ	catsper channel auxiliary subunit zeta [Source:NCBI gene;Acc:100520716]		catsper channel auxiliary subunit zeta
ENSSSCG00000013038				VEGFB	vascular endothelial growth factor B [Source:NCBI gene;Acc:100521837]		vascular endothelial growth factor B
ENSSSCG00000013038				DNAJC4	vascular endothelial growth factor B [Source:NCBI gene;Acc:100521837]		DnaJ heat shock protein family (Hsp40) member C4
ENSSSCG00000013042				CCDC88B	coiled-coil domain containing 88B [Source:NCBI gene;Acc:100525503]		coiled-coil domain containing 88B
ENSSSCG00000013046	COX8A			LOC100522725	cytochrome c oxidase subunit 8A [Source:HGNC Symbol;Acc:HGNC:2294]		cytochrome c oxidase subunit 8A, mitochondrial
ENSSSCG00000013052				RTN3	reticulon 3 [Source:NCBI gene;Acc:100512087]		reticulon 3
ENSSSCG00000013057				LOC110255291	solute carrier family 22 member 9-like [Source:NCBI gene;Acc:110255291]		solute carrier family 22 member 9-like
ENSSSCG00000013063				TUT1	terminal uridylyl transferase 1, U6 snRNA-specific [Source:NCBI gene;Acc:100516127]		terminal uridylyl transferase 1, U6 snRNA-specific
ENSSSCG00000013078				MYRF	myelin regulatory factor [Source:NCBI gene;Acc:100520659]		myelin regulatory factor
ENSSSCG00000013082				SDHAF2	succinate dehydrogenase complex assembly factor 2 [Source:NCBI gene;Acc:100519294]		succinate dehydrogenase complex assembly factor 2
ENSSSCG00000013086	CYB561A3			LOC100519643	cytochrome b561 family member A3 [Source:HGNC Symbol;Acc:HGNC:23014]		cytochrome b ascorbate-dependent protein 3
ENSSSCG00000013090				LOC110259250	pregnancy-associated glycoprotein 2-like [Source:NCBI gene;Acc:110259250]		pregnancy-associated glycoprotein 2-like
ENSSSCG00000013091				LOC110259249	pregnancy-associated glycoprotein 2-like [Source:NCBI gene;Acc:110259249]		pregnancy-associated glycoprotein 2-like
ENSSSCG00000013097				LOC100523945	pregnancy-associated glycoprotein 2 [Source:NCBI gene;Acc:100523945]		pregnancy-associated glycoprotein 2
ENSSSCG00000013098				LOC100524300	pregnancy-associated glycoprotein 2-like [Source:NCBI gene;Acc:100524300]		pregnancy-associated glycoprotein 2-like
ENSSSCG00000013100				LOC100524972	membrane spanning 4-domains A4A [Source:NCBI gene;Acc:100525275]		membrane-spanning 4-domains subfamily A member 6A
ENSSSCG00000013100				MS4A4A	membrane spanning 4-domains A4A [Source:NCBI gene;Acc:100525275]		membrane spanning 4-domains A4A
ENSSSCG00000013105				CCDC86	coiled-coil domain containing 86 [Source:NCBI gene;Acc:100526154]		coiled-coil domain containing 86
ENSSSCG00000013120				LOC100521066	olfactory receptor 10V1-like [Source:NCBI gene;Acc:100521066]		olfactory receptor 10V1-like
ENSSSCG00000013122	OR10V1			LOC100521428	olfactory receptor family 10 subfamily V member 1 [Source:HGNC Symbol;Acc:HGNC:15136]		olfactory receptor 10V1
ENSSSCG00000013132				LOC110259447	olfactory receptor 5A2-like [Source:NCBI gene;Acc:110259447]		olfactory receptor 5A2-like
ENSSSCG00000013150				LOC100517803	glycine N-phenylacetyltransferase [Source:NCBI gene;Acc:100517803]		glycine N-phenylacetyltransferase
ENSSSCG00000013155		ENSSSCG00070025666	ZFP91	CNTF	ZFP91 zinc finger protein [Source:NCBI gene;Acc:100525558]	ZFP91 zinc finger protein [Source:NCBI gene;Acc:100525558]	ciliary neurotrophic factor
ENSSSCG00000013155		ENSSSCG00070025666	ZFP91	ZFP91	ZFP91 zinc finger protein [Source:NCBI gene;Acc:100525558]	ZFP91 zinc finger protein [Source:NCBI gene;Acc:100525558]	ZFP91 zinc finger protein
ENSSSCG00000013157	OR5B21			LOC106509345	olfactory receptor family 5 subfamily B member 21 [Source:HGNC Symbol;Acc:HGNC:19616]		olfactory receptor 1444
ENSSSCG00000013162				LOC100511620	olfactory receptor 5B2-like [Source:NCBI gene;Acc:100511620]		olfactory receptor 5B2-like
ENSSSCG00000013170				LOC100519351	olfactory receptor 6Q1 [Source:NCBI gene;Acc:100519351]		olfactory receptor 6Q1
ENSSSCG00000013172				LOC100513843	olfactory receptor 476-like [Source:NCBI gene;Acc:100513843]		olfactory receptor 476-like
ENSSSCG00000013173				LOC100514032	olfactory receptor 1052-like [Source:NCBI gene;Acc:100514032]		olfactory receptor 1052-like
ENSSSCG00000013194				LOC110259549	putative olfactory receptor 5AK3 [Source:NCBI gene;Acc:110259550]		olfactory receptor 5AK2-like
ENSSSCG00000013194				LOC110259550	putative olfactory receptor 5AK3 [Source:NCBI gene;Acc:110259550]		putative olfactory receptor 5AK3
ENSSSCG00000013195				LOC110259268	putative olfactory receptor 5AK3 [Source:NCBI gene;Acc:110259717]		olfactory receptor 5AK2-like
ENSSSCG00000013195				LOC110259717	putative olfactory receptor 5AK3 [Source:NCBI gene;Acc:110259717]		putative olfactory receptor 5AK3
ENSSSCG00000013197				LOC100518356	olfactory receptor 2G3-like [Source:NCBI gene;Acc:100518356]		olfactory receptor 2G3-like
ENSSSCG00000013231				C1QTNF4	C1q and TNF related 4 [Source:NCBI gene;Acc:100511621]		C1q and TNF related 4
ENSSSCG00000013232				MTCH2	mitochondrial carrier 2 [Source:NCBI gene;Acc:100627768]		mitochondrial carrier 2
ENSSSCG00000013239	PSMC3			RAPSN	proteasome 26S subunit, ATPase 3 [Source:HGNC Symbol;Acc:HGNC:9549]		receptor associated protein of the synapse
ENSSSCG00000013246	C11orf49			C2H11orf49	chromosome 11 open reading frame 49 [Source:HGNC Symbol;Acc:HGNC:28720]		chromosome 2 C11orf49 homolog
ENSSSCG00000013310	C11orf91			C2H11orf91	chromosome 11 open reading frame 91 [Source:HGNC Symbol;Acc:HGNC:34444]		chromosome 2 C11orf91 homolog
ENSSSCG00000013318		ENSSSCG00070004187	RCN1	RCN1	reticulocalbin 1 [Source:NCBI gene;Acc:100516484]	reticulocalbin 1 [Source:NCBI gene;Acc:100516484]	reticulocalbin 1
ENSSSCG00000013326				LOC100517025	uncharacterized LOC100517025 [Source:NCBI gene;Acc:100517025]		uncharacterized LOC100517025
ENSSSCG00000013361				SPTY2D1	SPT2 chromatin protein domain containing 1 [Source:NCBI gene;Acc:100524607]		SPT2 chromatin protein domain containing 1
ENSSSCG00000013380				NUCB2	nucleobindin 2 [Source:NCBI gene;Acc:100512826]		nucleobindin 2
ENSSSCG00000013386				CRSP3	mediator complex subunit 23 [Source:NCBI gene;Acc:396573]		mediator complex subunit 23
ENSSSCG00000013387		ENSSSCG00070009493	CRSP-2	CRSP-2	calcitonin receptor-stimulating peptide-2 [Source:NCBI gene;Acc:396574]	Sus scrofa calcitonin receptor-stimulating peptide-2 (CRSP-2), mRNA. [Source:RefSeq mRNA;Acc:NM_213747]	calcitonin receptor-stimulating peptide-2
ENSSSCG00000013427	DAZAP1			CIRBP	DAZ associated protein 1 [Source:HGNC Symbol;Acc:HGNC:2683]		cold inducible RNA binding protein
ENSSSCG00000013434				PLK5	polo like kinase 5 [Source:NCBI gene;Acc:100523719]		polo like kinase 5
ENSSSCG00000013436				LOC100524239	cytochrome b-c1 complex subunit 10 [Source:NCBI gene;Acc:100524239]		cytochrome b-c1 complex subunit 10
ENSSSCG00000013453				PLEKHJ1	pleckstrin homology domain containing J1 [Source:NCBI gene;Acc:100514627]		pleckstrin homology domain containing J1
ENSSSCG00000013469	ZNF555			LOC110259371	zinc finger protein 555 [Source:HGNC Symbol;Acc:HGNC:28382]		zinc finger protein 555-like
ENSSSCG00000013471				LOC100516355	zinc finger protein 77 [Source:NCBI gene;Acc:100516355]		zinc finger protein 77
ENSSSCG00000013504				TMIGD2	transmembrane and immunoglobulin domain containing 2 [Source:NCBI gene;Acc:102164394]		transmembrane and immunoglobulin domain containing 2
ENSSSCG00000013513	PLIN5			LRG1	perilipin 5 [Source:HGNC Symbol;Acc:HGNC:33196]		leucine rich alpha-2-glycoprotein 1
ENSSSCG00000013530				LOC100513844	galactoside 3(4)-L-fucosyltransferase [Source:NCBI gene;Acc:100513844]		galactoside 3(4)-L-fucosyltransferase
ENSSSCG00000013556				ADGRE1	adhesion G protein-coupled receptor E1 [Source:NCBI gene;Acc:100521889]		adhesion G protein-coupled receptor E1
ENSSSCG00000013559				LOC102167984	putative methyl-CpG-binding domain protein 3-like 5 [Source:NCBI gene;Acc:102167984]		putative methyl-CpG-binding domain protein 3-like 5
ENSSSCG00000013568				ARHGEF18	Rho/Rac guanine nucleotide exchange factor 18 [Source:NCBI gene;Acc:100511004]		Rho/Rac guanine nucleotide exchange factor 18
ENSSSCG00000013584				PRR36	proline rich 36 [Source:NCBI gene;Acc:102160785]		proline rich 36
ENSSSCG00000013593				CCL25	C-C motif chemokine ligand 25 [Source:NCBI gene;Acc:448799]		C-C motif chemokine ligand 25
ENSSSCG00000013606	OR2Z1			LOC100737385	olfactory receptor family 2 subfamily Z member 1 [Source:HGNC Symbol;Acc:HGNC:15391]		olfactory receptor 2Z1
ENSSSCG00000013613				ELOF1	elongation factor 1 homolog [Source:NCBI gene;Acc:100519241]		elongation factor 1 homolog
ENSSSCG00000013632	C19orf38			C2H19orf38	chromosome 19 open reading frame 38 [Source:HGNC Symbol;Acc:HGNC:34073]		chromosome 2 C19orf38 homolog
ENSSSCG00000013650				LOC100526209	ferredoxin-2, mitochondrial [Source:NCBI gene;Acc:100526209]		ferredoxin-2, mitochondrial
ENSSSCG00000013653	ICAM5			LOC100511183	intercellular adhesion molecule 5 [Source:HGNC Symbol;Acc:HGNC:5348]		intercellular adhesion molecule 5
ENSSSCG00000013654		ENSSSCG00070021777	ICAM4	ICAM4	intercellular adhesion molecule 4 (Landsteiner-Wiener blood group) [Source:NCBI gene;Acc:100516594]	intercellular adhesion molecule 4 (Landsteiner-Wiener blood group) [Source:NCBI gene;Acc:100516594]	intercellular adhesion molecule 4 (Landsteiner-Wiener blood group)
ENSSSCG00000013665				LOC100517145	complement C3 [Source:NCBI gene;Acc:100517145]		complement C3
ENSSSCG00000013715				LOC100517751	zinc finger protein 709-like [Source:NCBI gene;Acc:100517751]		zinc finger protein 709-like
ENSSSCG00000013717				LOC100624806	zinc finger protein 709 [Source:NCBI gene;Acc:100624806]		zinc finger protein 709
ENSSSCG00000013720				MAN2B1	mannosidase alpha class 2B member 1 [Source:NCBI gene;Acc:100518647]		mannosidase alpha class 2B member 1
ENSSSCG00000013723		ENSSSCG00070016570	DHPS	DHPS	deoxyhypusine synthase [Source:NCBI gene;Acc:100519413]	deoxyhypusine synthase [Source:NCBI gene;Acc:100519413]	deoxyhypusine synthase
ENSSSCG00000013724				GNG14	G protein subunit gamma 14 [Source:NCBI gene;Acc:100520008]		G protein subunit gamma 14
ENSSSCG00000013757	C19orf53			C2H19orf53	chromosome 19 open reading frame 53 [Source:HGNC Symbol;Acc:HGNC:24991]		chromosome 2 C19orf53 homolog
ENSSSCG00000013760				C2H19orf57	chromosome 2 C19orf57 homolog [Source:NCBI gene;Acc:100513071]		chromosome 2 C19orf57 homolog
ENSSSCG00000013768				MISP3	MISP family member 3 [Source:NCBI gene;Acc:100513647]		MISP family member 3
ENSSSCG00000013769	C19orf67			C2H19orf67	chromosome 19 open reading frame 67 [Source:HGNC Symbol;Acc:HGNC:34354]		chromosome 2 C19orf67 homolog
ENSSSCG00000013785				LOC110259331	adhesion G protein-coupled receptor E2-like [Source:NCBI gene;Acc:110259331]		adhesion G protein-coupled receptor E2-like
ENSSSCG00000013787	ADGRE3	ENSSSCG00070021399	EMR3	ADGRE3	adhesion G protein-coupled receptor E3 [Source:HGNC Symbol;Acc:HGNC:23647]		adhesion G protein-coupled receptor E3
ENSSSCG00000013788				LOC100516957	adhesion G protein-coupled receptor E2-like [Source:NCBI gene;Acc:100516957]		adhesion G protein-coupled receptor E2-like
ENSSSCG00000013805				LOC100525562	olfactory receptor 7A10-like [Source:NCBI gene;Acc:100525562]		olfactory receptor 7A10-like
ENSSSCG00000013819				LOC102167841	olfactory receptor 7A17-like [Source:NCBI gene;Acc:102167841]		olfactory receptor 7A17-like
ENSSSCG00000013828	OR1I1			LOC100523537	olfactory receptor family 1 subfamily I member 1 [Source:HGNC Symbol;Acc:HGNC:8207]		olfactory receptor 1I1
ENSSSCG00000013831				LOC100523890	olfactory receptor 7A17-like [Source:NCBI gene;Acc:100523890]		olfactory receptor 7A17-like
ENSSSCG00000013832				LOC100736663	olfactory receptor 7C2-like [Source:NCBI gene;Acc:100736663]		olfactory receptor 7C2-like
ENSSSCG00000013836				WIZ	WIZ zinc finger [Source:NCBI gene;Acc:100524241]		WIZ zinc finger
ENSSSCG00000013840				LOC100524789	olfactory receptor 10H1-like [Source:NCBI gene;Acc:100524789]		olfactory receptor 10H1-like
ENSSSCG00000013841				LOC100524975	olfactory receptor 10H1 [Source:NCBI gene;Acc:100524975]		olfactory receptor 10H1
ENSSSCG00000013842	CYP4F3			LOC110259329	cytochrome P450 family 4 subfamily F member 3 [Source:HGNC Symbol;Acc:HGNC:2646]		docosahexaenoic acid omega-hydroxylase CYP4F3-like
ENSSSCG00000013843				LOC102165457	olfactory receptor 1361-like [Source:NCBI gene;Acc:102165457]		olfactory receptor 1361-like
ENSSSCG00000013850				LOC100513271	olfactory receptor 1361-like [Source:NCBI gene;Acc:100513271]		olfactory receptor 1361-like
ENSSSCG00000013851				LOC100511184	olfactory receptor 2Z1-like [Source:NCBI gene;Acc:100511184]		olfactory receptor 2Z1-like
ENSSSCG00000013852				LOC100513462	olfactory receptor 10H1-like [Source:NCBI gene;Acc:100513462]		olfactory receptor 10H1-like
ENSSSCG00000013859	C19orf44			C2H19orf44	chromosome 19 open reading frame 44 [Source:HGNC Symbol;Acc:HGNC:26141]		chromosome 2 C19orf44 homolog
ENSSSCG00000013862		ENSSSCG00070020052	MED26	MED26	mediator complex subunit 26 [Source:NCBI gene;Acc:100737822]	mediator complex subunit 26 [Source:NCBI gene;Acc:100737822]	mediator complex subunit 26
ENSSSCG00000013880				UNC13A	unc-13 homolog A [Source:NCBI gene;Acc:100627038]		unc-13 homolog A
ENSSSCG00000013883	COLGALT1			NIBAN3	collagen beta(1-O)galactosyltransferase 1 [Source:HGNC Symbol;Acc:HGNC:26182]		niban apoptosis regulator 3
ENSSSCG00000013889		ENSSSCG00070015851	RPL18A	RPL18A	ribosomal protein L18a [Source:NCBI gene;Acc:100520891]		ribosomal protein L18a
ENSSSCG00000013900				PIK3R2	phosphoinositide-3-kinase regulatory subunit 2 [Source:NCBI gene;Acc:100739510]		phosphoinositide-3-kinase regulatory subunit 2
ENSSSCG00000013902				LOC100736865	PLASMODESMATA CALLOSE-BINDING PROTEIN 4-like [Source:NCBI gene;Acc:100736865]		PLASMODESMATA CALLOSE-BINDING PROTEIN 4-like
ENSSSCG00000013906				KXD1	KxDL motif containing 1 [Source:NCBI gene;Acc:100522304]		KxDL motif containing 1
ENSSSCG00000013919		ENSSSCG00070014435	HOMER3	HOMER3	homer scaffold protein 3 [Source:NCBI gene;Acc:100526210]	homer scaffold protein 3 [Source:NCBI gene;Acc:100526210]	homer scaffold protein 3
ENSSSCG00000013928		ENSSSCG00070014547	GDF1	GDF1	ceramide synthase 1 [Source:NCBI gene;Acc:100525450]	growth differentiation factor 1 [Source:NCBI gene;Acc:100511493]	growth differentiation factor 1
ENSSSCG00000013928		ENSSSCG00070014547	GDF1	CERS1	ceramide synthase 1 [Source:NCBI gene;Acc:100525450]	growth differentiation factor 1 [Source:NCBI gene;Acc:100511493]	ceramide synthase 1
ENSSSCG00000013935		ENSSSCG00070013983	YJEFN3	YJEFN3	YjeF N-terminal domain containing 3 [Source:NCBI gene;Acc:100514276]		YjeF N-terminal domain containing 3
ENSSSCG00000013941	OR2B11			LOC100515362	olfactory receptor family 2 subfamily B member 11 [Source:HGNC Symbol;Acc:HGNC:31249]		olfactory receptor 2B11
ENSSSCG00000013942				LOC100515529	putative olfactory receptor 2W6 [Source:NCBI gene;Acc:100515529]		putative olfactory receptor 2W6
ENSSSCG00000013944	OR2G3			LOC100516421	olfactory receptor family 2 subfamily G member 3 [Source:HGNC Symbol;Acc:HGNC:15008]		olfactory receptor 2G3
ENSSSCG00000013945	OR2G2			LOC100737613	olfactory receptor family 2 subfamily G member 2 [Source:HGNC Symbol;Acc:HGNC:15007]		olfactory receptor 2G2-like
ENSSSCG00000013947				LOC100516783	olfactory receptor 1019-like [Source:NCBI gene;Acc:100516783]		olfactory receptor 1019-like
ENSSSCG00000013949				LOC100517331	olfactory receptor 14A16-like [Source:NCBI gene;Acc:100517331]		olfactory receptor 14A16-like
ENSSSCG00000013951				LOC100513523	olfactory receptor 14K1-like [Source:NCBI gene;Acc:100513523]		olfactory receptor 14K1-like
ENSSSCG00000013954				LOC100518957	olfactory receptor 6M1-like [Source:NCBI gene;Acc:100518957]		olfactory receptor 6M1-like
ENSSSCG00000013955	OR11L1			LOC100739823	olfactory receptor family 11 subfamily L member 1 [Source:HGNC Symbol;Acc:HGNC:14998]		olfactory receptor 11L1
ENSSSCG00000013973		ENSSSCG00070013123	LYPD8	LYPD8	LY6/PLAUR domain containing 8 [Source:NCBI gene;Acc:100523775]	LY6/PLAUR domain containing 8 [Source:NCBI gene;Acc:100523775]	LY6/PLAUR domain containing 8
ENSSSCG00000013976				LOC100525099	L-amino-acid oxidase-like [Source:NCBI gene;Acc:100525099]		L-amino-acid oxidase-like
ENSSSCG00000013980				LOC110259578	olfactory receptor 2L2-like [Source:NCBI gene;Acc:110259578]		olfactory receptor 2L2-like
ENSSSCG00000013984	SNAP47			PRSS38	synaptosome associated protein 47 [Source:HGNC Symbol;Acc:HGNC:30669]		serine protease 38
ENSSSCG00000013991	C1orf35	ENSSSCG00070017754	C2H1orf35	C2H1orf35	chromosome 1 open reading frame 35 [Source:HGNC Symbol;Acc:HGNC:19032]	chromosome 2 C1orf35 homolog [Source:NCBI gene;Acc:100513912]	chromosome 2 C1orf35 homolog
ENSSSCG00000014014	TBC1D9B			RNF130	TBC1 domain family member 9B [Source:HGNC Symbol;Acc:HGNC:29097]		ring finger protein 130
ENSSSCG00000014015				MRNIP	MRN complex interacting protein [Source:NCBI gene;Acc:100518897]		MRN complex interacting protein
ENSSSCG00000014031				HNRNPAB	heterogeneous nuclear ribonucleoprotein A/B [Source:NCBI gene;Acc:100127170]		heterogeneous nuclear ribonucleoprotein A/B
ENSSSCG00000014037				LOC100524609	transmembrane emp24 domain-containing protein 9 [Source:NCBI gene;Acc:100524609]		transmembrane emp24 domain-containing protein 9
ENSSSCG00000014043		ENSSSCG00070000502	RAB24	RAB24	RAB24, member RAS oncogene family [Source:NCBI gene;Acc:100511865]	Sus scrofa RAB24, member RAS oncogene family (RAB24), mRNA. [Source:RefSeq mRNA;Acc:NM_001243906]	RAB24, member RAS oncogene family
ENSSSCG00000014094		ENSSSCG00070004536	AGGF1	AGGF1	angiogenic factor with G-patch and FHA domains 1 [Source:NCBI gene;Acc:100520064]	angiogenic factor with G-patch and FHA domains 1 [Source:NCBI gene;Acc:100520064]	angiogenic factor with G-patch and FHA domains 1
ENSSSCG00000014097				PDE8B	phosphodiesterase 8B [Source:NCBI gene;Acc:100522306]		phosphodiesterase 8B
ENSSSCG00000014108	BHMT			BHMT2	betaine--homocysteine S-methyltransferase 2 [Source:NCBI gene;Acc:100523776]		betaine--homocysteine S-methyltransferase 2
ENSSSCG00000014132		ENSSSCG00070007234	ATP6AP1L	ATP6AP1L	ATPase H+ transporting accessory protein 1 like [Source:NCBI gene;Acc:100514338]	ATPase H+ transporting accessory protein 1 like [Source:NCBI gene;Acc:100514338]	ATPase H+ transporting accessory protein 1 like
ENSSSCG00000014136	VCAN			XRCC4	versican [Source:HGNC Symbol;Acc:HGNC:2464]		X-ray repair cross complementing 4
ENSSSCG00000014161				KIAA0825	KIAA0825 ortholog [Source:NCBI gene;Acc:106509502]		KIAA0825 ortholog
ENSSSCG00000014197				SLC25A46	solute carrier family 25 member 46 [Source:NCBI gene;Acc:100516066]		solute carrier family 25 member 46
ENSSSCG00000014198				TSLP	thymic stromal lymphopoietin [Source:NCBI gene;Acc:100515191]		thymic stromal lymphopoietin
ENSSSCG00000014228	FAM170A			LOC100524190	family with sequence similarity 170 member A [Source:HGNC Symbol;Acc:HGNC:27963]		protein FAM170A
ENSSSCG00000014233				LOC100525452	zinc finger protein 474 [Source:NCBI gene;Acc:100525452]		zinc finger protein 474
ENSSSCG00000014250		ENSSSCG00070016852	C2H5orf63	C2H5orf63	chromosome 2 C5orf63 homolog [Source:NCBI gene;Acc:100627580]	chromosome 2 C5orf63 homolog [Source:NCBI gene;Acc:100627580]	chromosome 2 C5orf63 homolog
ENSSSCG00000014267		ENSSSCG00070017984	RAPGEF6	RAPGEF6	Rap guanine nucleotide exchange factor 6 [Source:NCBI gene;Acc:100521255]	Rap guanine nucleotide exchange factor 6 [Source:NCBI gene;Acc:100521255]	Rap guanine nucleotide exchange factor 6
ENSSSCG00000014272		ENSSSCG00070018694	ACSL6	ACSL6	acyl-CoA synthetase long chain family member 6 [Source:NCBI gene;Acc:100522126]	acyl-CoA synthetase long chain family member 6 [Source:NCBI gene;Acc:100522126]	acyl-CoA synthetase long chain family member 6
ENSSSCG00000014280				RAD50	RAD50 double strand break repair protein [Source:NCBI gene;Acc:100522666]		RAD50 double strand break repair protein
ENSSSCG00000014289	UQCRQ			LOC100524308	ubiquinol-cytochrome c reductase complex III subunit VII [Source:HGNC Symbol;Acc:HGNC:29594]		cytochrome b-c1 complex subunit 8
ENSSSCG00000014292	HSPA4			ZCCHC10	heat shock protein family A (Hsp70) member 4 [Source:HGNC Symbol;Acc:HGNC:5237]		zinc finger CCHC-type containing 10
ENSSSCG00000014314				FBXL21P	F-box and leucine rich repeat protein 21, pseudogene [Source:NCBI gene;Acc:100517085]		F-box and leucine rich repeat protein 21, pseudogene
ENSSSCG00000014323				LOC100517462	neuropeptide Y receptor type 6-like [Source:NCBI gene;Acc:100517462]		neuropeptide Y receptor type 6-like
ENSSSCG00000014331				KDM3B	lysine demethylase 3B [Source:NCBI gene;Acc:100515884]		lysine demethylase 3B
ENSSSCG00000014343		ENSSSCG00070022964	MATR3	MATR3	matrin 3 [Source:NCBI gene;Acc:100521716]	matrin 3 [Source:NCBI gene;Acc:100521716]	matrin 3
ENSSSCG00000014351				ECSCR	endothelial cell surface expressed chemotaxis and apoptosis regulator [Source:NCBI gene;Acc:100522859]		endothelial cell surface expressed chemotaxis and apoptosis regulator
ENSSSCG00000014361				CYSTM1	cysteine rich transmembrane module containing 1 [Source:NCBI gene;Acc:100521956]		cysteine rich transmembrane module containing 1
ENSSSCG00000014364	ANKHD1			EIF4EBP3	eukaryotic translation initiation factor 4E binding protein 3 [Source:NCBI gene;Acc:100529254]		eukaryotic translation initiation factor 4E binding protein 3
ENSSSCG00000014368				LOC100513976	uncharacterized LOC100513976 [Source:NCBI gene;Acc:100513976]		uncharacterized LOC100513976
ENSSSCG00000014376	HARS2			LOC100521256	histidyl-tRNA synthetase 2, mitochondrial [Source:HGNC Symbol;Acc:HGNC:4817]		probable histidine--tRNA ligase, mitochondrial
ENSSSCG00000014377	PCDHB1			LOC100521438	protocadherin beta 1 [Source:HGNC Symbol;Acc:HGNC:8680]		protocadherin beta-1
ENSSSCG00000014414		ENSSSCG00070004575	RBM27	RBM27	RNA binding motif protein 27 [Source:NCBI gene;Acc:100526159]		RNA binding motif protein 27
ENSSSCG00000014426	SPINK9			LOC100513074	serine peptidase inhibitor, Kazal type 9 [Source:HGNC Symbol;Acc:HGNC:32951]		serine protease inhibitor Kazal-type 9
ENSSSCG00000014456				LOC100519244	olfactory receptor 5D18-like [Source:NCBI gene;Acc:100519244]		olfactory receptor 5D18-like
ENSSSCG00000014459				LOC110258263	olfactory receptor 5L1-like [Source:NCBI gene;Acc:110258263]		olfactory receptor 5L1-like
ENSSSCG00000014467				LOC110259573	olfactory receptor 5T2-like [Source:NCBI gene;Acc:110259573]		olfactory receptor 5T2-like
ENSSSCG00000014486				LOC110258770	olfactory receptor 1030-like [Source:NCBI gene;Acc:110258770]		olfactory receptor 1030-like
ENSSSCG00000014516				LOC100520237	olfactory receptor 4P4-like [Source:NCBI gene;Acc:100520237]		olfactory receptor 4P4-like
ENSSSCG00000014540		ENSSSCG00070025183	FTH1	FTH1	ferritin heavy chain 1 [Source:NCBI gene;Acc:397030]	ferritin heavy chain 1 [Source:NCBI gene;Acc:397030]	ferritin heavy chain 1
ENSSSCG00000014554		ENSSSCG00070000317	SCGB1C1	SCGB1C1	secretoglobin family 1C member 1 [Source:NCBI gene;Acc:100517148]	secretoglobin family 1C member 1 [Source:NCBI gene;Acc:100517148]	secretoglobin family 1C member 1
ENSSSCG00000014565				IFITM1	interferon-induced transmembrane protein 1 [Source:NCBI gene;Acc:100127358]		interferon-induced transmembrane protein 1
ENSSSCG00000014565				LOC100519082	interferon-induced transmembrane protein 1 [Source:NCBI gene;Acc:100127358]		interferon-induced transmembrane protein 1
ENSSSCG00000014569				RPL27A	ribosomal protein L27a [Source:NCBI gene;Acc:100517228]		ribosomal protein L27a
ENSSSCG00000014570	NRIP3			TMEM9B	nuclear receptor interacting protein 3 [Source:HGNC Symbol;Acc:HGNC:1167]		TMEM9 domain family member B
ENSSSCG00000014575				SCUBE2	signal peptide, CUB domain and EGF like domain containing 2 [Source:NCBI gene;Acc:100519613]		signal peptide, CUB domain and EGF like domain containing 2
ENSSSCG00000014577	TMEM9B			ASCL3	TMEM9 domain family member B [Source:HGNC Symbol;Acc:HGNC:1168]		achaete-scute family bHLH transcription factor 3
ENSSSCG00000014587				LOC100521027	olfactory receptor 1030-like [Source:NCBI gene;Acc:100521027]		olfactory receptor 1030-like
ENSSSCG00000014605				LOC100525529	olfactory receptor 2AG1-like [Source:NCBI gene;Acc:100525529]		olfactory receptor 2AG1-like
ENSSSCG00000014608				LOC100624448	olfactory receptor 6 [Source:NCBI gene;Acc:100624448]		olfactory receptor 6
ENSSSCG00000014617	OR6A2			LOC100738942	olfactory receptor family 6 subfamily A member 2 [Source:HGNC Symbol;Acc:HGNC:15301]		olfactory receptor 226
ENSSSCG00000014625	TRIM3			ARFIP2	tripartite motif containing 3 [Source:HGNC Symbol;Acc:HGNC:10064]		ADP ribosylation factor interacting protein 2
ENSSSCG00000014634	C11orf42			C9H11orf42	chromosome 11 open reading frame 42 [Source:HGNC Symbol;Acc:HGNC:28541]		chromosome 9 C11orf42 homolog
ENSSSCG00000014639	OR56A1			LOC110255216	olfactory receptor family 56 subfamily A member 1 [Source:HGNC Symbol;Acc:HGNC:14781]		olfactory receptor 56A1
ENSSSCG00000014643				LOC110262264	olfactory receptor 56A3 [Source:NCBI gene;Acc:110262264]		olfactory receptor 56A3
ENSSSCG00000014656	OR52N5			LOC100522337	olfactory receptor family 52 subfamily N member 5 [Source:HGNC Symbol;Acc:HGNC:15231]		olfactory receptor 52N5
ENSSSCG00000014656	OR52N5			LOC110262327	olfactory receptor family 52 subfamily N member 5 [Source:HGNC Symbol;Acc:HGNC:15231]		olfactory receptor 52N5-like
ENSSSCG00000014662	OR56B1			LOC100523626	olfactory receptor family 56 subfamily B member 1 [Source:HGNC Symbol;Acc:HGNC:15245]		olfactory receptor 56B1
ENSSSCG00000014670	TRIM22			LOC733579	tripartite motif containing 22 [Source:HGNC Symbol;Acc:HGNC:16379]		tripartite motif protein TRIM5
ENSSSCG00000014672				LOC100738479	tripartite motif-containing protein 34 [Source:NCBI gene;Acc:100738479]		tripartite motif-containing protein 34
ENSSSCG00000014690				UBQLNL	ubiquilin like [Source:NCBI gene;Acc:100517175]		ubiquilin like
ENSSSCG00000014695				LOC110255336	olfactory receptor 51G2-like [Source:NCBI gene;Acc:110255336]		olfactory receptor 51G2-like
ENSSSCG00000014708				LOC100517595	olfactory receptor 52Z1-like [Source:NCBI gene;Acc:100517595]		olfactory receptor 52Z1-like
ENSSSCG00000014727				LOC100515788	hemoglobin subunit beta-like [Source:NCBI gene;Acc:100515788]		hemoglobin subunit beta-like
ENSSSCG00000014728				LOC100520259	olfactory receptor 51B2-like [Source:NCBI gene;Acc:100520259]		olfactory receptor 51B2-like
ENSSSCG00000014730				LOC100521851	olfactory receptor 52A1-like [Source:NCBI gene;Acc:100521851]		olfactory receptor 52A1-like
ENSSSCG00000014746				LOC100737744	olfactory receptor 51A4-like [Source:NCBI gene;Acc:100737744]		olfactory receptor 51A4-like
ENSSSCG00000014747				LOC100737783	olfactory receptor 51G2-like [Source:NCBI gene;Acc:100737783]		olfactory receptor 51G2-like
ENSSSCG00000014748	OR51L1			LOC100525652	olfactory receptor family 51 subfamily L member 1 [Source:HGNC Symbol;Acc:HGNC:14759]		olfactory receptor 51L1-like
ENSSSCG00000014749				LOC100512976	olfactory receptor 51A7-like [Source:NCBI gene;Acc:100512976]		olfactory receptor 51A7-like
ENSSSCG00000014752	OR51A7			LOC100510971	olfactory receptor family 51 subfamily A member 7 [Source:HGNC Symbol;Acc:HGNC:15188]		olfactory receptor 51A7
ENSSSCG00000014754	OR51T1			LOC100513166	olfactory receptor family 51 subfamily T member 1 [Source:HGNC Symbol;Acc:HGNC:15205]		olfactory receptor 51T1
ENSSSCG00000014755				LOC100513557	olfactory receptor 51H1-like [Source:NCBI gene;Acc:100513557]		olfactory receptor 51H1-like
ENSSSCG00000014756				LOC100511338	olfactory receptor 51H1-like [Source:NCBI gene;Acc:100511338]		olfactory receptor 51H1-like
ENSSSCG00000014757	OR51S1			LOC100513749	olfactory receptor family 51 subfamily S member 1 [Source:HGNC Symbol;Acc:HGNC:15204]		olfactory receptor 51S1
ENSSSCG00000014758	OR51F2			LOC100511520	olfactory receptor family 51 subfamily F member 2 [Source:HGNC Symbol;Acc:HGNC:15197]		olfactory receptor 51F2
ENSSSCG00000014759	OR52R1			LOC100514119	olfactory receptor family 52 subfamily R member 1 (gene/pseudogene) [Source:HGNC Symbol;Acc:HGNC:15235]		olfactory receptor 52R1
ENSSSCG00000014760	OR51F1			LOC100511705	olfactory receptor family 51 subfamily F member 1 (gene/pseudogene) [Source:HGNC Symbol;Acc:HGNC:15196]		olfactory receptor 51F1-like
ENSSSCG00000014761				LOC102165149	olfactory receptor 51F2-like [Source:NCBI gene;Acc:102165149]		olfactory receptor 51F2-like
ENSSSCG00000014762				LOC100625873	olfactory receptor 51F2-like [Source:NCBI gene;Acc:100625873]		olfactory receptor 51F2-like
ENSSSCG00000014764	OR51E2			LOC100625684	olfactory receptor family 51 subfamily E member 2 [Source:HGNC Symbol;Acc:HGNC:15195]		olfactory receptor 51E2
ENSSSCG00000014766	OR51E1			LOC100737531	olfactory receptor family 51 subfamily E member 1 [Source:HGNC Symbol;Acc:HGNC:15194]		olfactory receptor 51E1
ENSSSCG00000014767	OR51D1			LOC100737577	olfactory receptor family 51 subfamily D member 1 [Source:HGNC Symbol;Acc:HGNC:15193]		olfactory receptor 51D1
ENSSSCG00000014769				LOC100738212	olfactory receptor 52I1-like [Source:NCBI gene;Acc:100738212]		olfactory receptor 52I1-like
ENSSSCG00000014778				LOC100518442	putative olfactory receptor 52P1 [Source:NCBI gene;Acc:100518442]		putative olfactory receptor 52P1
ENSSSCG00000014779				LOC100518622	olfactory receptor 51G2-like [Source:NCBI gene;Acc:100518622]		olfactory receptor 51G2-like
ENSSSCG00000014822				ARHGEF17	Rho guanine nucleotide exchange factor 17 [Source:NCBI gene;Acc:100516147]		Rho guanine nucleotide exchange factor 17
ENSSSCG00000014830	COA4			LOC100514530	cytochrome c oxidase assembly factor 4 homolog [Source:HGNC Symbol;Acc:HGNC:24604]		cytochrome c oxidase assembly factor 4 homolog, mitochondrial
ENSSSCG00000014861	MOGAT2			LOC110255553	monoacylglycerol O-acyltransferase 2 [Source:HGNC Symbol;Acc:HGNC:23248]		2-acylglycerol O-acyltransferase 2-like
ENSSSCG00000014877				LOC100511652	glycerophosphodiester phosphodiesterase domain-containing protein 4 [Source:NCBI gene;Acc:100511652]		glycerophosphodiester phosphodiesterase domain-containing protein 4
ENSSSCG00000014884				INTS4	integrator complex subunit 4 [Source:NCBI gene;Acc:100512005]		integrator complex subunit 4
ENSSSCG00000014894				TENM4	teneurin transmembrane protein 4 [Source:NCBI gene;Acc:100514784]		teneurin transmembrane protein 4
ENSSSCG00000014910				LOC100519675	60S ribosomal protein L35a [Source:NCBI gene;Acc:100519675]		60S ribosomal protein L35a
ENSSSCG00000014929				UBTFL1	upstream binding transcription factor like 1 [Source:NCBI gene;Acc:110262277]		upstream binding transcription factor like 1
ENSSSCG00000014930				LOC100737224	tripartite motif-containing protein 64-like [Source:NCBI gene;Acc:100737224]		tripartite motif-containing protein 64-like
ENSSSCG00000014931				LOC100524034	tripartite motif-containing protein 64 [Source:NCBI gene;Acc:100524034]		tripartite motif-containing protein 64
ENSSSCG00000014948	C11orf54	ENSSSCG00070012740	C9H11orf54	C9H11orf54	chromosome 11 open reading frame 54 [Source:HGNC Symbol;Acc:HGNC:30204]	Sus scrofa chromosome 9 C11orf54 homolog (C9H11orf54), mRNA. [Source:RefSeq mRNA;Acc:NM_001244696]	chromosome 9 C11orf54 homolog
ENSSSCG00000014949				MED17	mediator complex subunit 17 [Source:NCBI gene;Acc:100516331]		mediator complex subunit 17
ENSSSCG00000014957	C11orf97			C9H11orf97	chromosome 11 open reading frame 97 [Source:HGNC Symbol;Acc:HGNC:49544]		chromosome 9 C11orf97 homolog
ENSSSCG00000014964				LOC100514356	lysine-specific demethylase 4D [Source:NCBI gene;Acc:100514356]		lysine-specific demethylase 4D
ENSSSCG00000014969				CEP57	centrosomal protein 57 [Source:NCBI gene;Acc:100739524]		centrosomal protein 57
ENSSSCG00000014985	MMP3	ENSSSCG00070010991	MMP1	MMP3	matrix metallopeptidase 3 [Source:NCBI gene;Acc:396769]	matrix metallopeptidase 1 [Source:NCBI gene;Acc:397320]	matrix metallopeptidase 3
ENSSSCG00000014985	MMP3	ENSSSCG00070010991	MMP1	MMP1	matrix metallopeptidase 3 [Source:NCBI gene;Acc:396769]	matrix metallopeptidase 1 [Source:NCBI gene;Acc:397320]	matrix metallopeptidase 1
ENSSSCG00000014997				LOC100522887	caspase-13 [Source:NCBI gene;Acc:100522887]		caspase-13
ENSSSCG00000015008	C11orf65			C9H11orf65	chromosome 11 open reading frame 65 [Source:HGNC Symbol;Acc:HGNC:28519]		chromosome 9 C11orf65 homolog
ENSSSCG00000015009	POGLUT3			LOC100512977	protein O-glucosyltransferase 3 [Source:HGNC Symbol;Acc:HGNC:28496]		KDEL motif-containing protein 2
ENSSSCG00000015010	EXPH5			LOC100512977	exophilin 5 [Source:HGNC Symbol;Acc:HGNC:30578]		KDEL motif-containing protein 2
ENSSSCG00000015011				DDX10	DEAD-box helicase 10 [Source:NCBI gene;Acc:100739082]		DEAD-box helicase 10
ENSSSCG00000015018	C11orf53			C9H11orf53	chromosome 11 open reading frame 53 [Source:HGNC Symbol;Acc:HGNC:30527]		chromosome 9 C11orf53 homolog
ENSSSCG00000015021	C11orf88			C9H11orf88	chromosome 11 open reading frame 88 [Source:HGNC Symbol;Acc:HGNC:25061]		chromosome 9 C11orf88 homolog
ENSSSCG00000015023		ENSSSCG00070008663	ALG9	ALG9	ALG9 alpha-1,2-mannosyltransferase [Source:NCBI gene;Acc:100519965]	ALG9 alpha-1,2-mannosyltransferase [Source:NCBI gene;Acc:100519965]	ALG9 alpha-1,2-mannosyltransferase
ENSSSCG00000015027	C11orf1			C9H11orf1	chromosome 11 open reading frame 1 [Source:HGNC Symbol;Acc:HGNC:1163]		chromosome 9 C11orf1 homolog
ENSSSCG00000015027	C11orf1			HSPB2	chromosome 11 open reading frame 1 [Source:HGNC Symbol;Acc:HGNC:1163]		heat shock protein family B (small) member 2
ENSSSCG00000015035	C11orf52			C9H11orf52	chromosome 11 open reading frame 52 [Source:HGNC Symbol;Acc:HGNC:30531]		chromosome 9 C11orf52 homolog
ENSSSCG00000015049				TMPRSS5	transmembrane serine protease 5 [Source:NCBI gene;Acc:100515912]		transmembrane serine protease 5
ENSSSCG00000015069				APOC3	apolipoprotein C3 [Source:NCBI gene;Acc:406187]		apolipoprotein C3
ENSSSCG00000015083				FXYD6	FXYD domain containing ion transport regulator 6 [Source:NCBI gene;Acc:102158732]		FXYD domain containing ion transport regulator 6
ENSSSCG00000015084				FXYD2	FXYD domain containing ion transport regulator 2 [Source:NCBI gene;Acc:541593]		FXYD domain containing ion transport regulator 2
ENSSSCG00000015113	ABCG4			HINFP	ATP binding cassette subfamily G member 4 [Source:HGNC Symbol;Acc:HGNC:13884]		histone H4 transcription factor
ENSSSCG00000015146	OR6X1			LOC106504901	olfactory receptor family 6 subfamily X member 1 [Source:HGNC Symbol;Acc:HGNC:14737]		olfactory receptor 6X1
ENSSSCG00000015150	OR8D4			LOC100524947	olfactory receptor family 8 subfamily D member 4 [Source:HGNC Symbol;Acc:HGNC:14840]		olfactory receptor 8D4
ENSSSCG00000015151				TMEM225	transmembrane protein 225 [Source:NCBI gene;Acc:100511147]		transmembrane protein 225
ENSSSCG00000015152	OR4D5			LOC100525119	olfactory receptor family 4 subfamily D member 5 [Source:HGNC Symbol;Acc:HGNC:14852]		olfactory receptor 4D5
ENSSSCG00000015153	OR6T1			LOC100525298	olfactory receptor family 6 subfamily T member 1 [Source:HGNC Symbol;Acc:HGNC:14848]		olfactory receptor 6T1
ENSSSCG00000015154				LOC100511340	olfactory receptor 8B3-like [Source:NCBI gene;Acc:110262281]		olfactory receptor 8B3-like
ENSSSCG00000015154				LOC110262281	olfactory receptor 8B3-like [Source:NCBI gene;Acc:110262281]		olfactory receptor 8B3-like
ENSSSCG00000015162	OR10S1			LOC100512247	olfactory receptor family 10 subfamily S member 1 [Source:HGNC Symbol;Acc:HGNC:14807]		olfactory receptor 10S1
ENSSSCG00000015162	OR10S1			LOC100515746	olfactory receptor family 10 subfamily S member 1 [Source:HGNC Symbol;Acc:HGNC:14807]		olfactory receptor 10S1-like
ENSSSCG00000015179				LOC100514671	olfactory receptor 8D1-like [Source:NCBI gene;Acc:100514671]		olfactory receptor 8D1-like
ENSSSCG00000015182				LOC100520042	olfactory receptor 143-like [Source:NCBI gene;Acc:100520042]		olfactory receptor 143-like
ENSSSCG00000015258	GLB1L2			GLB1L3	galactosidase beta 1 like 2 [Source:HGNC Symbol;Acc:HGNC:25129]		galactosidase beta 1 like 3
ENSSSCG00000015258	GLB1L2			LOC100520582	galactosidase beta 1 like 2 [Source:HGNC Symbol;Acc:HGNC:25129]		beta-galactosidase-1-like protein 2
ENSSSCG00000015293				LOC100736569	membrane cofactor protein-like [Source:NCBI gene;Acc:100736569]		membrane cofactor protein-like
ENSSSCG00000015302	CFAP69			STEAP2	cilia and flagella associated protein 69 [Source:HGNC Symbol;Acc:HGNC:26107]		STEAP2 metalloreductase
ENSSSCG00000015311	CYP51A1	ENSSSCG00070014693	CYP51	CYP51	cytochrome P450 family 51 subfamily A member 1 [Source:HGNC Symbol;Acc:HGNC:2649]	cytochrome P450, family 51, subfamily A, polypeptide 1 [Source:NCBI gene;Acc:403334]	cytochrome P450, family 51, subfamily A, polypeptide 1
ENSSSCG00000015313				KRIT1	KRIT1 ankyrin repeat containing [Source:NCBI gene;Acc:100517669]		KRIT1 ankyrin repeat containing
ENSSSCG00000015316				LOC100519264	EF-hand calcium-binding domain-containing protein 1-like [Source:NCBI gene;Acc:100519264]		EF-hand calcium-binding domain-containing protein 1-like
ENSSSCG00000015366				PRPS1L1	phosphoribosyl pyrophosphate synthetase 1 like 1 [Source:NCBI gene;Acc:100515567]		phosphoribosyl pyrophosphate synthetase 1 like 1
ENSSSCG00000015390				ABCB1	ATP-binding cassette, sub-family B (MDR/TAP), member 1 [Source:NCBI gene;Acc:396910]		ATP-binding cassette, sub-family B (MDR/TAP), member 1
ENSSSCG00000015405	CD36			LOC100511343	CD36 molecule [Source:HGNC Symbol;Acc:HGNC:1663]		platelet glycoprotein 4-like
ENSSSCG00000015428	PUS7			LOC100517487	pseudouridine synthase 7 [Source:HGNC Symbol;Acc:HGNC:26033]		EF-hand calcium-binding domain-containing protein 10
ENSSSCG00000015447				LOC106505000	probable G-protein coupled receptor 141 [Source:NCBI gene;Acc:106505000]		probable G-protein coupled receptor 141
ENSSSCG00000015469				LOC100511466	olfactory receptor 13-like [Source:NCBI gene;Acc:100511466]		olfactory receptor 13-like
ENSSSCG00000015489	SLC9C2			LOC100624136	solute carrier family 9 member C2 (putative) [Source:HGNC Symbol;Acc:HGNC:28664]		ankyrin repeat domain-containing protein 45
ENSSSCG00000015491				LOC100624136	ankyrin repeat domain-containing protein 45 [Source:NCBI gene;Acc:100624136]		ankyrin repeat domain-containing protein 45
ENSSSCG00000015540	MR1			LOC100511275	major histocompatibility complex, class I-related [Source:HGNC Symbol;Acc:HGNC:4975]		major histocompatibility complex class I-related gene protein
ENSSSCG00000015565	C1orf21			C9H1orf21	chromosome 1 open reading frame 21 [Source:HGNC Symbol;Acc:HGNC:15494]		chromosome 9 C1orf21 homolog
ENSSSCG00000015613	C1orf74			C9H1orf74	chromosome 1 open reading frame 74 [Source:HGNC Symbol;Acc:HGNC:26319]		chromosome 9 C1orf74 homolog
ENSSSCG00000015645				SRGAP2	SLIT-ROBO Rho GTPase activating protein 2 [Source:NCBI gene;Acc:100518625]		SLIT-ROBO Rho GTPase activating protein 2
ENSSSCG00000015664				CD55	CD55 molecule (Cromer blood group) [Source:NCBI gene;Acc:396743]		CD55 molecule (Cromer blood group)
ENSSSCG00000015691				LCT	lactase [Source:NCBI gene;Acc:100625807]		lactase
ENSSSCG00000015713				LOC100154782	5-hydroxytryptamine receptor 5B [Source:NCBI gene;Acc:100154782]		5-hydroxytryptamine receptor 5B
ENSSSCG00000015718	C2orf76			C15H2orf76	chromosome 2 open reading frame 76 [Source:HGNC Symbol;Acc:HGNC:27017]		chromosome 15 C2orf76 homolog
ENSSSCG00000015747				MYOM2	myomesin 2 [Source:NCBI gene;Acc:100523824]		myomesin 2
ENSSSCG00000015794	C4orf47			C15H4orf47	chromosome 4 open reading frame 47 [Source:HGNC Symbol;Acc:HGNC:34346]		chromosome 15 C4orf47 homolog
ENSSSCG00000015795				CCDC110	coiled-coil domain containing 110 [Source:NCBI gene;Acc:100517861]		coiled-coil domain containing 110
ENSSSCG00000015807	ADAM32			LOC100525542	ADAM metallopeptidase domain 32 [Source:HGNC Symbol;Acc:HGNC:15479]		disintegrin and metalloproteinase domain-containing protein 32
ENSSSCG00000015814				TACC1	transforming acidic coiled-coil containing protein 1 [Source:NCBI gene;Acc:100624903]		transforming acidic coiled-coil containing protein 1
ENSSSCG00000015821				ADRB3	adrenoceptor beta 3 [Source:NCBI gene;Acc:397356]		adrenoceptor beta 3
ENSSSCG00000015823				RAB11FIP1	RAB11 family interacting protein 1 [Source:NCBI gene;Acc:100625212]		RAB11 family interacting protein 1
ENSSSCG00000015905	SCN2A			LOC100515171	sodium voltage-gated channel alpha subunit 2 [Source:HGNC Symbol;Acc:HGNC:10588]		sodium channel protein type 2 subunit alpha
ENSSSCG00000015931	KLHL41			BBS5	kelch like family member 41 [Source:HGNC Symbol;Acc:HGNC:16905]		Bardet-Biedl syndrome 5
ENSSSCG00000016002				CCDC141	coiled-coil domain containing 141 [Source:NCBI gene;Acc:100520053]		coiled-coil domain containing 141
ENSSSCG00000016041		ENSSSCG00070010172	ASNSD1	ASNSD1	asparagine synthetase domain containing 1 [Source:NCBI gene;Acc:100513955]	asparagine synthetase domain containing 1 [Source:NCBI gene;Acc:100513955]	asparagine synthetase domain containing 1
ENSSSCG00000016059	STAT4			LOC100736717	signal transducer and activator of transcription 4 [Source:HGNC Symbol;Acc:HGNC:11365]		signal transducer and activator of transcription 4
ENSSSCG00000016085				LOC100522040	formiminotransferase N-terminal subdomain-containing protein-like [Source:NCBI gene;Acc:100522040]		formiminotransferase N-terminal subdomain-containing protein-like
ENSSSCG00000016091				KCTD18	potassium channel tetramerization domain containing 18 [Source:NCBI gene;Acc:100523334]		potassium channel tetramerization domain containing 18
ENSSSCG00000016093		ENSSSCG00070023209	AOX2	AOX2	aldehyde oxidase 2 [Source:NCBI gene;Acc:100525616]	Sus scrofa aldehyde oxidase 2 (AOX2), mRNA. [Source:RefSeq mRNA;Acc:NM_001308472]	aldehyde oxidase 2
ENSSSCG00000016096		ENSSSCG00070023158	PPIL3	PPIL3	peptidylprolyl isomerase like 3 [Source:NCBI gene;Acc:100156964]	peptidylprolyl isomerase like 3 [Source:NCBI gene;Acc:100156964]	peptidylprolyl isomerase like 3
ENSSSCG00000016118	CYP20A1			NBEAL1	neurobeachin like 1 [Source:NCBI gene;Acc:100514254]		neurobeachin like 1
ENSSSCG00000016119				RAPH1	Ras association (RalGDS/AF-6) and pleckstrin homology domains 1 [Source:NCBI gene;Acc:100515060]		Ras association (RalGDS/AF-6) and pleckstrin homology domains 1
ENSSSCG00000016177	XRCC5			TMEM169	X-ray repair cross complementing 5 [Source:HGNC Symbol;Acc:HGNC:12833]		transmembrane protein 169
ENSSSCG00000016184		ENSSSCG00070017767	CXCR2	CXCR2	C-X-C motif chemokine receptor 2 [Source:NCBI gene;Acc:100124654]	C-X-C motif chemokine receptor 2 [Source:NCBI gene;Acc:100124654]	C-X-C motif chemokine receptor 2
ENSSSCG00000016186				TMBIM1	transmembrane BAX inhibitor motif containing 1 [Source:NCBI gene;Acc:100152389]		transmembrane BAX inhibitor motif containing 1
ENSSSCG00000016191				ZNF142	zinc finger protein 142 [Source:NCBI gene;Acc:100152736]		zinc finger protein 142
ENSSSCG00000016211		ENSSSCG00070016626	ATG9A	ATG9A	autophagy related 9A [Source:NCBI gene;Acc:100155182]	Sus scrofa autophagy related 9A (ATG9A), mRNA. [Source:RefSeq mRNA;Acc:NM_001190275]	autophagy related 9A
ENSSSCG00000016215				LOC100158003	tubulin alpha-1D chain [Source:NCBI gene;Acc:100158003]		tubulin alpha-1D chain
ENSSSCG00000016219				RESP18	regulated endocrine specific protein 18 [Source:NCBI gene;Acc:100522649]		regulated endocrine specific protein 18
ENSSSCG00000016226				FARSB	phenylalanyl-tRNA synthetase subunit beta [Source:NCBI gene;Acc:100524650]		phenylalanyl-tRNA synthetase subunit beta
ENSSSCG00000016254				CCL20	C-C motif chemokine ligand 20 [Source:NCBI gene;Acc:553951]		C-C motif chemokine ligand 20
ENSSSCG00000016255				DAW1	dynein assembly factor with WD repeats 1 [Source:NCBI gene;Acc:100515511]		dynein assembly factor with WD repeats 1
ENSSSCG00000016263				LOC100517129	nuclear body protein SP140-like protein [Source:NCBI gene;Acc:100517129]		nuclear body protein SP140-like protein
ENSSSCG00000016269				SPATA3	spermatogenesis associated 3 [Source:NCBI gene;Acc:100153399]		spermatogenesis associated 3
ENSSSCG00000016270	C2orf72			C15H2orf72	chromosome 2 open reading frame 72 [Source:HGNC Symbol;Acc:HGNC:27418]		chromosome 15 C2orf72 homolog
ENSSSCG00000016278				TEX44	testis expressed 44 [Source:NCBI gene;Acc:100518584]		testis expressed 44
ENSSSCG00000016284				LOC100521229	intestinal-type alkaline phosphatase-like [Source:NCBI gene;Acc:100522404]		intestinal-type alkaline phosphatase-like
ENSSSCG00000016284				LOC100522404	intestinal-type alkaline phosphatase-like [Source:NCBI gene;Acc:100522404]		intestinal-type alkaline phosphatase-like
ENSSSCG00000016343				TWIST2	twist family bHLH transcription factor 2 [Source:NCBI gene;Acc:100519927]		twist family bHLH transcription factor 2
ENSSSCG00000016376				PPP1R7	protein phosphatase 1 regulatory subunit 7 [Source:NCBI gene;Acc:100511842]		protein phosphatase 1 regulatory subunit 7
ENSSSCG00000016378	PASK			MTERF4	PAS domain containing serine/threonine kinase [Source:HGNC Symbol;Acc:HGNC:17270]		mitochondrial transcription termination factor 4
ENSSSCG00000016379				HDLBP	high density lipoprotein binding protein [Source:NCBI gene;Acc:100233187]		high density lipoprotein binding protein
ENSSSCG00000016384				LOC110259104	putative serine protease 47 [Source:NCBI gene;Acc:110259104]		putative serine protease 47
ENSSSCG00000016385				LOC110258060	cyclin-dependent kinase 20-like [Source:NCBI gene;Acc:110258060]		cyclin-dependent kinase 20-like
ENSSSCG00000016388				LOC100513889	putative serine protease 47 [Source:NCBI gene;Acc:100513889]		putative serine protease 47
ENSSSCG00000016392				LOC100515176	serine protease 40 [Source:NCBI gene;Acc:100515176]		serine protease 40
ENSSSCG00000016393				CFC1B	cripto, FRL-1, cryptic family 1B [Source:NCBI gene;Acc:100514804]		cripto, FRL-1, cryptic family 1B
ENSSSCG00000016400				MAB21L4	mab-21 like 4 [Source:NCBI gene;Acc:100517432]		mab-21 like 4
ENSSSCG00000016411				NOM1	nucleolar protein with MIF4G domain 1 [Source:NCBI gene;Acc:100511356]		nucleolar protein with MIF4G domain 1
ENSSSCG00000016426				ACTR3B	actin related protein 3B [Source:NCBI gene;Acc:102159531]		actin related protein 3B
ENSSSCG00000016437				WDR86	WD repeat domain 86 [Source:NCBI gene;Acc:100739295]		WD repeat domain 86
ENSSSCG00000016441		ENSSSCG00070018496	ABCF2	ABCF2	ATP binding cassette subfamily F member 2 [Source:NCBI gene;Acc:100522910]	ATP binding cassette subfamily F member 2 [Source:NCBI gene;Acc:100522910]	ATP binding cassette subfamily F member 2
ENSSSCG00000016444				TMEM176B	transmembrane protein 176B [Source:NCBI gene;Acc:100517619]		transmembrane protein 176B
ENSSSCG00000016451				LOC100519177	GTPase IMAP family member 1 [Source:NCBI gene;Acc:100519177]		GTPase IMAP family member 1
ENSSSCG00000016453	TCAF1			LOC100519808	TRPM8 channel associated factor 1 [Source:HGNC Symbol;Acc:HGNC:22201]		TRPM8 channel-associated factor 1
ENSSSCG00000016454				LOC100523829	olfactory receptor-like protein OLF3 [Source:NCBI gene;Acc:100523829]		olfactory receptor-like protein OLF3
ENSSSCG00000016455				LOC100519633	olfactory receptor-like protein OLF3 [Source:NCBI gene;Acc:100519633]		olfactory receptor-like protein OLF3
ENSSSCG00000016464	CLCN1			CASP2	chloride voltage-gated channel 1 [Source:HGNC Symbol;Acc:HGNC:2019]		caspase 2
ENSSSCG00000016467				TAS2R40	taste 2 receptor member 40 [Source:NCBI gene;Acc:106508195]		taste 2 receptor member 40
ENSSSCG00000016469	TRPV5			TRPV6	transient receptor potential cation channel subfamily V member 5 [Source:HGNC Symbol;Acc:HGNC:3145]		transient receptor potential cation channel subfamily V member 6
ENSSSCG00000016486				LOC100511166	DBH-like monooxygenase protein 2 [Source:NCBI gene;Acc:100511166]		DBH-like monooxygenase protein 2
ENSSSCG00000016491	DENND11	ENSSSCG00070021708	KIAA1147	DENND11	DENN domain containing 11 [Source:HGNC Symbol;Acc:HGNC:29472]	DENN domain containing 11 [Source:NCBI gene;Acc:100513325]	DENN domain containing 11
ENSSSCG00000016509	FMC1-LUC7L2			LOC102162486	FMC1-LUC7L2 readthrough [Source:HGNC Symbol;Acc:HGNC:44671]		putative RNA-binding protein Luc7-like 2
ENSSSCG00000016527				SLC13A4	solute carrier family 13 member 4 [Source:NCBI gene;Acc:100522048]		solute carrier family 13 member 4
ENSSSCG00000016548				PODXL	podocalyxin like [Source:NCBI gene;Acc:100512201]		podocalyxin like
ENSSSCG00000016555	CPA4	ENSSSCG00070027518	CPA5	CPA4	carboxypeptidase A4 [Source:HGNC Symbol;Acc:HGNC:15740]	carboxypeptidase A4 [Source:NCBI gene;Acc:100516122]	carboxypeptidase A4
ENSSSCG00000016557	CPA1			CPA5	carboxypeptidase A1 [Source:HGNC Symbol;Acc:HGNC:2296]		carboxypeptidase A5
ENSSSCG00000016602				HYAL4	hyaluronidase 4 [Source:NCBI gene;Acc:100524837]		hyaluronidase 4
ENSSSCG00000016623				ANKRD7	ankyrin repeat domain 7 [Source:NCBI gene;Acc:100514884]		ankyrin repeat domain 7
ENSSSCG00000016661	SEPTIN7	ENSSSCG00070029170	SEPT7	SEPTIN7	septin 7 [Source:HGNC Symbol;Acc:HGNC:1717]	septin 7 [Source:NCBI gene;Acc:100523875]	septin 7
ENSSSCG00000016671	ITPRID1			PPP1R17	ITPR interacting domain containing 1 [Source:HGNC Symbol;Acc:HGNC:27363]		protein phosphatase 1 regulatory subunit 17
ENSSSCG00000016679		ENSSSCG00070006893	GGCT	GGCT	gamma-glutamylcyclotransferase [Source:NCBI gene;Acc:100512447]	gamma-glutamylcyclotransferase [Source:NCBI gene;Acc:100512447]	gamma-glutamylcyclotransferase
ENSSSCG00000016687				CHN2	chimerin 2 [Source:NCBI gene;Acc:100514933]		chimerin 2
ENSSSCG00000016704				HOXA4	homeobox A4 [Source:NCBI gene;Acc:100519635]		homeobox A4
ENSSSCG00000016711		ENSSSCG00070013008	CBX3	CBX3	chromobox 3 [Source:NCBI gene;Acc:100622432]	chromobox protein homolog 3 [Source:NCBI gene;Acc:110261685]	chromobox 3
ENSSSCG00000016711		ENSSSCG00070013008	CBX3	LOC110261685	chromobox 3 [Source:NCBI gene;Acc:100622432]	chromobox protein homolog 3 [Source:NCBI gene;Acc:110261685]	chromobox protein homolog 3
ENSSSCG00000016731		ENSSSCG00070015373	WAP	WAP	whey acidic protein [Source:NCBI gene;Acc:396835]	Sus scrofa whey acidic protein (WAP), mRNA. [Source:RefSeq mRNA;Acc:NM_213841]	whey acidic protein
ENSSSCG00000016733				NACAD	NAC alpha domain containing [Source:NCBI gene;Acc:100511728]		NAC alpha domain containing
ENSSSCG00000016737				PPIA	peptidylprolyl isomerase A [Source:NCBI gene;Acc:397637]		peptidylprolyl isomerase A
ENSSSCG00000016738	H2AFV			LOC100512448	H2A histone family member V [Source:HGNC Symbol;Acc:HGNC:20664]		histone H2A.V
ENSSSCG00000016751	GCK			MYL7	glucokinase [Source:HGNC Symbol;Acc:HGNC:4195]		myosin light chain 7
ENSSSCG00000016755		ENSSSCG00070017243	POLM	POLM	DNA polymerase mu [Source:NCBI gene;Acc:100515113]	DNA polymerase mu [Source:NCBI gene;Acc:100515113]	DNA polymerase mu
ENSSSCG00000016760	C7orf25			C18H7orf25	chromosome 7 open reading frame 25 [Source:HGNC Symbol;Acc:HGNC:21703]		chromosome 18 C7orf25 homolog
ENSSSCG00000016768				MPLKIP	M-phase specific PLK1 interacting protein [Source:NCBI gene;Acc:100518707]		M-phase specific PLK1 interacting protein
ENSSSCG00000016773	ZNF282			ZNF212	zinc finger protein 282 [Source:HGNC Symbol;Acc:HGNC:13076]		zinc finger protein 212
ENSSSCG00000016808	C5orf22			C16H5orf22	chromosome 5 open reading frame 22 [Source:HGNC Symbol;Acc:HGNC:25639]		chromosome 16 C5orf22 homolog
ENSSSCG00000016810				PDZD2	PDZ domain containing 2 [Source:NCBI gene;Acc:100525132]		PDZ domain containing 2
ENSSSCG00000016821	SLC45A2			AMACR	solute carrier family 45 member 2 [Source:HGNC Symbol;Acc:HGNC:16472]		alpha-methylacyl-CoA racemase
ENSSSCG00000016823		ENSSSCG00070008709	C1QTNF3	C1QTNF3	C1q and TNF related 3 [Source:NCBI gene;Acc:100270814]	Sus scrofa C1q and TNF related 3 (C1QTNF3), mRNA. [Source:RefSeq mRNA;Acc:NM_001145386]	C1q and TNF related 3
ENSSSCG00000016827	BRIX1			TTC23L	biogenesis of ribosomes BRX1 [Source:NCBI gene;Acc:100513502]		tetratricopeptide repeat domain 23 like
ENSSSCG00000016828				DNAJC21	DnaJ heat shock protein family (Hsp40) member C21 [Source:NCBI gene;Acc:100513694]		DnaJ heat shock protein family (Hsp40) member C21
ENSSSCG00000016837				LOC100515348	40S ribosomal protein S24 pseudogene [Source:NCBI gene;Acc:100515348]		40S ribosomal protein S24 pseudogene
ENSSSCG00000016850	LIFR			LOC102167255	LIF receptor subunit alpha [Source:HGNC Symbol;Acc:HGNC:6597]		leukemia inhibitory factor receptor
ENSSSCG00000016876	C5orf34			C16H5orf34	chromosome 5 open reading frame 34 [Source:HGNC Symbol;Acc:HGNC:24738]		chromosome 16 C5orf34 homolog
ENSSSCG00000016898				LOC100737060	chondroitin sulfate proteoglycan 4-like [Source:NCBI gene;Acc:100737060]		chondroitin sulfate proteoglycan 4-like
ENSSSCG00000016911	MTREX	ENSSSCG00070002099	SKIV2L2	MTREX	Mtr4 exosome RNA helicase [Source:HGNC Symbol;Acc:HGNC:18734]		Mtr4 exosome RNA helicase
ENSSSCG00000016969				LOC100517502	small EDRK-rich factor 1 [Source:NCBI gene;Acc:100517502]		small EDRK-rich factor 1
ENSSSCG00000016970				SMN1	survival of motor neuron 1, telomeric [Source:NCBI gene;Acc:100170853]		survival of motor neuron 1, telomeric
ENSSSCG00000016977				LOC100519930	histone H2B subacrosomal variant-like [Source:NCBI gene;Acc:100519930]		histone H2B subacrosomal variant-like
ENSSSCG00000016982				BOD1	biorientation of chromosomes in cell division 1 [Source:NCBI gene;Acc:100521048]		biorientation of chromosomes in cell division 1
ENSSSCG00000016995				EFCAB9	EF-hand calcium binding domain 9 [Source:NCBI gene;Acc:100523031]		EF-hand calcium binding domain 9
ENSSSCG00000017013	FBLL1			LOC100512568	fibrillarin like 1 [Source:HGNC Symbol;Acc:HGNC:35458]		rRNA/tRNA 2'-O-methyltransferase fibrillarin-like protein 1
ENSSSCG00000017032				PTTG1	PTTG1 regulator of sister chromatid separation, securin [Source:NCBI gene;Acc:397015]		PTTG1 regulator of sister chromatid separation, securin
ENSSSCG00000017055		ENSSSCG00070012762	FNDC9	FNDC9	fibronectin type III domain containing 9 [Source:NCBI gene;Acc:100521695]	fibronectin type III domain containing 9 [Source:NCBI gene;Acc:100521695]	fibronectin type III domain containing 9
ENSSSCG00000017061		ENSSSCG00070012548	HAVCR1	HAVCR1	hepatitis A virus cellular receptor 1 [Source:NCBI gene;Acc:100303721]	hepatitis A virus cellular receptor 1 [Source:NCBI gene;Acc:100303721]	hepatitis A virus cellular receptor 1
ENSSSCG00000017098	C5orf49			C16H5orf49	chromosome 5 open reading frame 49 [Source:HGNC Symbol;Acc:HGNC:27028]		chromosome 16 C5orf49 homolog
ENSSSCG00000017103				SRD5A1	steroid 5 alpha-reductase 1 [Source:NCBI gene;Acc:100518046]		steroid 5 alpha-reductase 1
ENSSSCG00000017106				MED10	mediator complex subunit 10 [Source:NCBI gene;Acc:100518225]		mediator complex subunit 10
ENSSSCG00000017127	CYBC1			C12H17orf62	cytochrome b-245 chaperone 1 [Source:HGNC Symbol;Acc:HGNC:28672]		chromosome 12 C17orf62 homolog
ENSSSCG00000017128		ENSSSCG00070014466	HEXD	HEXD	hexosaminidase D [Source:NCBI gene;Acc:100523137]	hexosaminidase D [Source:NCBI gene;Acc:100523137]	hexosaminidase D
ENSSSCG00000017133	RAB40B			WDR45B	RAB40B, member RAS oncogene family [Source:HGNC Symbol;Acc:HGNC:18284]		WD repeat domain 45B
ENSSSCG00000017135				ZNF750	zinc finger protein 750 [Source:NCBI gene;Acc:102165270]		zinc finger protein 750
ENSSSCG00000017164				TIMP2	TIMP metallopeptidase inhibitor 2 [Source:NCBI gene;Acc:396988]		TIMP metallopeptidase inhibitor 2
ENSSSCG00000017165				USP36	ubiquitin specific peptidase 36 [Source:NCBI gene;Acc:100515275]		ubiquitin specific peptidase 36
ENSSSCG00000017176	AANAT			LOC100518330	aralkylamine N-acetyltransferase [Source:HGNC Symbol;Acc:HGNC:19]		serotonin N-acetyltransferase
ENSSSCG00000017176	AANAT			LOC110255264	aralkylamine N-acetyltransferase [Source:HGNC Symbol;Acc:HGNC:19]		serotonin N-acetyltransferase-like
ENSSSCG00000017177		ENSSSCG00070019906	ST6GALNAC2	ST6GALNAC2	ST6 N-acetylgalactosaminide alpha-2,6-sialyltransferase 2 [Source:NCBI gene;Acc:100518510]	ST6 N-acetylgalactosaminide alpha-2,6-sialyltransferase 2 [Source:NCBI gene;Acc:100518510]	ST6 N-acetylgalactosaminide alpha-2,6-sialyltransferase 2
ENSSSCG00000017181				CYGB	cytoglobin [Source:NCBI gene;Acc:100518861]		cytoglobin
ENSSSCG00000017193		ENSSSCG00070020394	TEN1	TEN1	TEN1 subunit of CST complex [Source:NCBI gene;Acc:100520449]	TEN1 subunit of CST complex [Source:NCBI gene;Acc:100520449]	TEN1 subunit of CST complex
ENSSSCG00000017202	H3F3B			LOC100521680	H3 histone family member 3B [Source:HGNC Symbol;Acc:HGNC:4765]		histone H3.3
ENSSSCG00000017235				LOC100515852	polymeric immunoglobulin receptor-like [Source:NCBI gene;Acc:100515852]		polymeric immunoglobulin receptor-like
ENSSSCG00000017246	C17orf80			C12H17orf80	chromosome 17 open reading frame 80 [Source:HGNC Symbol;Acc:HGNC:29601]		chromosome 12 C17orf80 homolog
ENSSSCG00000017257	ABCA9			LOC100520216	ATP binding cassette subfamily A member 9 [Source:HGNC Symbol;Acc:HGNC:39]		ATP-binding cassette sub-family A member 9
ENSSSCG00000017274	NOL11			PITPNC1	nucleolar protein 11 [Source:HGNC Symbol;Acc:HGNC:24557]		phosphatidylinositol transfer protein cytoplasmic 1
ENSSSCG00000017285				LOC100512920	intercellular adhesion molecule 5 [Source:NCBI gene;Acc:100512920]		intercellular adhesion molecule 5
ENSSSCG00000017313				CRHR1	corticotropin releasing hormone receptor 1 [Source:NCBI gene;Acc:397426]		corticotropin releasing hormone receptor 1
ENSSSCG00000017324				LOC102158372	leucine-rich repeat-containing protein 37A3-like [Source:NCBI gene;Acc:102158372]		leucine-rich repeat-containing protein 37A3-like
ENSSSCG00000017332				LOC100524336	EF-hand calcium-binding domain-containing protein 3-like [Source:NCBI gene;Acc:100524336]		EF-hand calcium-binding domain-containing protein 3-like
ENSSSCG00000017344	FAM187A			CCDC103	family with sequence similarity 187 member A [Source:HGNC Symbol;Acc:HGNC:35153]		coiled-coil domain containing 103
ENSSSCG00000017344	FAM187A			LOC102165039	family with sequence similarity 187 member A [Source:HGNC Symbol;Acc:HGNC:35153]		Ig-like V-type domain-containing protein FAM187A
ENSSSCG00000017357	ITGA2B			GPATCH8	G-patch domain containing 8 [Source:NCBI gene;Acc:102160693]		G-patch domain containing 8
ENSSSCG00000017364	C17orf53			C12H17orf53	chromosome 17 open reading frame 53 [Source:HGNC Symbol;Acc:HGNC:28460]		chromosome 12 C17orf53 homolog
ENSSSCG00000017383				LOC110256000	membrane primary amine oxidase-like [Source:NCBI gene;Acc:110256000]		membrane primary amine oxidase-like
ENSSSCG00000017410	HCRT			GHDC	hypocretin neuropeptide precursor [Source:HGNC Symbol;Acc:HGNC:4847]		GH3 domain containing
ENSSSCG00000017433				LOC100737030	keratin, type I cytoskeletal 42 [Source:NCBI gene;Acc:100737030]		keratin, type I cytoskeletal 42
ENSSSCG00000017441		ENSSSCG00070015309	KRT34	KRT34	keratin 34 [Source:NCBI gene;Acc:100514127]	keratin 34 [Source:NCBI gene;Acc:100514127]	keratin 34
ENSSSCG00000017445				LOC100515166	keratin, type I cytoskeletal 13 [Source:NCBI gene;Acc:100515166]		keratin, type I cytoskeletal 13
ENSSSCG00000017448	KRT14			KRT19	keratin 14 [Source:HGNC Symbol;Acc:HGNC:6416]		keratin 19
ENSSSCG00000017448	KRT14			LOC110255272	keratin 14 [Source:HGNC Symbol;Acc:HGNC:6416]		keratin, type I cytoskeletal 14-like
ENSSSCG00000017448	KRT14			LOC110255312	keratin 14 [Source:HGNC Symbol;Acc:HGNC:6416]		keratin, type I cytoskeletal 14
ENSSSCG00000017474				GJD3	gap junction protein delta 3 [Source:NCBI gene;Acc:100522209]		gap junction protein delta 3
ENSSSCG00000017498	PPP1R1B			STARD3	protein phosphatase 1 regulatory inhibitor subunit 1B [Source:HGNC Symbol;Acc:HGNC:9287]		StAR related lipid transfer domain containing 3
ENSSSCG00000017507				LOC100517731	transcription factor CP2-like protein 1 [Source:NCBI gene;Acc:100517731]		transcription factor CP2-like protein 1
ENSSSCG00000017516				SP2	Sp2 transcription factor [Source:NCBI gene;Acc:100626417]		Sp2 transcription factor
ENSSSCG00000017556	ANKRD40CL			LOC100626580	ANKRD40 C-terminal like [Source:HGNC Symbol;Acc:HGNC:26080]		ankyrin repeat domain-containing protein 40-like
ENSSSCG00000017577				LOC100626147	leucine-rich repeat-containing protein 37A [Source:NCBI gene;Acc:102159591]		leucine-rich repeat-containing protein 37A-like
ENSSSCG00000017577				LOC102159591	leucine-rich repeat-containing protein 37A [Source:NCBI gene;Acc:102159591]		leucine-rich repeat-containing protein 37A
ENSSSCG00000017608				PCTP	phosphatidylcholine transfer protein [Source:NCBI gene;Acc:110256031]		phosphatidylcholine transfer protein
ENSSSCG00000017626		ENSSSCG00070001612	SRSF1	SRSF1	serine and arginine rich splicing factor 1 [Source:NCBI gene;Acc:654327]	Sus scrofa serine and arginine rich splicing factor 1 (SRSF1), mRNA. [Source:RefSeq mRNA;Acc:NM_001038007]	serine and arginine rich splicing factor 1
ENSSSCG00000017640				RNF43	ring finger protein 43 [Source:NCBI gene;Acc:100517305]		ring finger protein 43
ENSSSCG00000017643				SEPTIN4	septin 4 [Source:NCBI gene;Acc:100515575]		septin 4
ENSSSCG00000017679	C17orf64			C12H17orf64	chromosome 17 open reading frame 64 [Source:HGNC Symbol;Acc:HGNC:26990]		chromosome 12 C17orf64 homolog
ENSSSCG00000017690	DHRS11			MRM1	mitochondrial rRNA methyltransferase 1 [Source:NCBI gene;Acc:100513493]		mitochondrial rRNA methyltransferase 1
ENSSSCG00000017696	C17orf78			C12H17orf78	chromosome 17 open reading frame 78 [Source:HGNC Symbol;Acc:HGNC:26831]		chromosome 12 C17orf78 homolog
ENSSSCG00000017733	C17orf75			C12H17orf75	chromosome 17 open reading frame 75 [Source:HGNC Symbol;Acc:HGNC:30173]		chromosome 12 C17orf75 homolog
ENSSSCG00000017745	UTP6			COPRS	UTP6 small subunit processome component [Source:HGNC Symbol;Acc:HGNC:18279]		coordinator of PRMT5 and differentiation stimulator
ENSSSCG00000017749		ENSSSCG00070010130	EVI2A	EVI2A	ecotropic viral integration site 2A [Source:NCBI gene;Acc:100525302]	ecotropic viral integration site 2A [Source:NCBI gene;Acc:100525302]	ecotropic viral integration site 2A
ENSSSCG00000017754				LGALS9	galectin 9 [Source:NCBI gene;Acc:396972]		galectin 9
ENSSSCG00000017764	KIAA0100			RSKR	KIAA0100 [Source:HGNC Symbol;Acc:HGNC:28960]		ribosomal protein S6 kinase related
ENSSSCG00000017781	PIPOX			LOC100515508	pipecolic acid and sarcosine oxidase [Source:HGNC Symbol;Acc:HGNC:17804]		peroxisomal sarcosine oxidase
ENSSSCG00000017781	PIPOX			LOC110255229	pipecolic acid and sarcosine oxidase [Source:HGNC Symbol;Acc:HGNC:17804]		peroxisomal sarcosine oxidase
ENSSSCG00000017809	GEMIN4			GLOD4	gem nuclear organelle associated protein 4 [Source:HGNC Symbol;Acc:HGNC:15717]		glyoxalase domain containing 4
ENSSSCG00000017814				C12H17orf97	chromosome 12 C17orf97 homolog [Source:NCBI gene;Acc:100524395]		chromosome 12 C17orf97 homolog
ENSSSCG00000017829	SGSM2			SRR	small G protein signaling modulator 2 [Source:HGNC Symbol;Acc:HGNC:29026]		serine racemase
ENSSSCG00000017864				SHPK	sedoheptulokinase [Source:NCBI gene;Acc:100515408]		sedoheptulokinase
ENSSSCG00000017868				P2RX5	purinergic receptor P2X 5 [Source:NCBI gene;Acc:100519563]		purinergic receptor P2X 5
ENSSSCG00000017876	CYB5D2			LOC100520452	cytochrome b5 domain containing 2 [Source:HGNC Symbol;Acc:HGNC:28471]		neuferricin
ENSSSCG00000017877	ANKFY1			UBE2G1	ankyrin repeat and FYVE domain containing 1 [Source:HGNC Symbol;Acc:HGNC:20763]		ubiquitin conjugating enzyme E2 G1
ENSSSCG00000017886	FBXO39			C12H17orf100	F-box protein 39 [Source:HGNC Symbol;Acc:HGNC:28565]		chromosome 12 C17orf100 homolog
ENSSSCG00000017886	FBXO39			XAF1	F-box protein 39 [Source:HGNC Symbol;Acc:HGNC:28565]		XIAP associated factor 1
ENSSSCG00000017890	PITPNM3			KIAA0753	PITPNM family member 3 [Source:HGNC Symbol;Acc:HGNC:21043]		KIAA0753 ortholog
ENSSSCG00000017901				INCA1	inhibitor of CDK, cyclin A1 interacting protein 1 [Source:NCBI gene;Acc:100511224]		inhibitor of CDK, cyclin A1 interacting protein 1
ENSSSCG00000017906		ENSSSCG00070019967	RNF167	RNF167	ring finger protein 167 [Source:NCBI gene;Acc:100512310]	ring finger protein 167 [Source:NCBI gene;Acc:100512310]	ring finger protein 167
ENSSSCG00000017913				PSMB6	proteasome subunit beta 6 [Source:NCBI gene;Acc:497065]		proteasome subunit beta 6
ENSSSCG00000017920				CXCL16	C-X-C motif chemokine ligand 16 [Source:NCBI gene;Acc:396735]		C-X-C motif chemokine ligand 16
ENSSSCG00000017923	ALOX15			ALOX12	arachidonate 15-lipoxygenase [Source:HGNC Symbol;Acc:HGNC:433]		arachidonate 12-lipoxygenase, 12S type
ENSSSCG00000017928				C12H17orf49	chromosome 12 C17orf49 homolog [Source:NCBI gene;Acc:100518689]		chromosome 12 C17orf49 homolog
ENSSSCG00000017941				NEURL4	neuralized E3 ubiquitin protein ligase 4 [Source:NCBI gene;Acc:100625193]		neuralized E3 ubiquitin protein ligase 4
ENSSSCG00000017971				NAA38	N(alpha)-acetyltransferase 38, NatC auxiliary subunit [Source:NCBI gene;Acc:100522950]		N(alpha)-acetyltransferase 38, NatC auxiliary subunit
ENSSSCG00000017978	ALOX15B			LOC100525835	arachidonate 15-lipoxygenase type B [Source:HGNC Symbol;Acc:HGNC:434]		arachidonate 15-lipoxygenase B
ENSSSCG00000018005	MYH8			LOC110255887	myosin heavy chain 8 [Source:HGNC Symbol;Acc:HGNC:7578]		myosin-8
ENSSSCG00000018008	SCO1			LOC100517855	SCO cytochrome c oxidase assembly protein 1 [Source:HGNC Symbol;Acc:HGNC:10603]		protein SCO1 homolog, mitochondrial
ENSSSCG00000018026				CDRT1	CMT1A duplicated region transcript 1 [Source:NCBI gene;Acc:100523091]		CMT1A duplicated region transcript 1
ENSSSCG00000018027		ENSSSCG00070003047	TVP23B	TVP23B	trans-golgi network vesicle protein 23 homolog B [Source:NCBI gene;Acc:100522572]	Sus scrofa trans-golgi network vesicle protein 23 homolog B (TVP23B), mRNA. [Source:RefSeq mRNA;Acc:NM_001281832]	trans-golgi network vesicle protein 23 homolog B
ENSSSCG00000018029				ZNF286A	zinc finger protein 286A [Source:NCBI gene;Acc:106504195]		zinc finger protein 286A
ENSSSCG00000018034				CENPV	centromere protein V [Source:NCBI gene;Acc:100524763]		centromere protein V
ENSSSCG00000018042	SLC47A2			LOC100525483	solute carrier family 47 member 2 [Source:HGNC Symbol;Acc:HGNC:26439]		multidrug and toxin extrusion protein 2
ENSSSCG00000018046				LOC102157639	multidrug and toxin extrusion protein 2 [Source:NCBI gene;Acc:102157639]		multidrug and toxin extrusion protein 2
ENSSSCG00000018049	SLC5A10			PRPSAP2	solute carrier family 5 member 10 [Source:NCBI gene;Acc:497235]		phosphoribosyl pyrophosphate synthetase associated protein 2
ENSSSCG00000018050				GRAP	GRB2 related adaptor protein [Source:NCBI gene;Acc:100511593]		GRB2 related adaptor protein
ENSSSCG00000018055				PEMT	phosphatidylethanolamine N-methyltransferase [Source:NCBI gene;Acc:397654]		phosphatidylethanolamine N-methyltransferase
ENSSSCG00000018108	ssc-mir-29b-1	ENSSSCG00070026899	MIR29B-1	MIR29B-1	ssc-mir-29b-1 [Source:miRBase;Acc:MI0002431]	microRNA mir-29b-1 [Source:NCBI gene;Acc:100316554]	microRNA mir-29b-1
ENSSSCG00000018124	ssc-mir-493	ENSSSCG00070010478	MIR493	MIR493	ssc-mir-493 [Source:miRBase;Acc:MI0022152]	microRNA mir-493 [Source:NCBI gene;Acc:104794445]	microRNA mir-493
ENSSSCG00000018131	ssc-mir-320	ENSSSCG00070024162	MIR320	MIR320	ssc-mir-320 [Source:miRBase;Acc:MI0013097]	microRNA mir-320 [Source:NCBI gene;Acc:100498708]	microRNA mir-320
ENSSSCG00000018132	ssc-mir-199a-2	ENSSSCG00070024183	MIR199A-2	MIR199A-2	ssc-mir-199a-2 [Source:miRBase;Acc:MI0013093]	microRNA mir-199a-2 [Source:NCBI gene;Acc:100498706]	microRNA mir-199a-2
ENSSSCG00000018147	ssc-mir-365-2			MIR365-2	ssc-mir-365-2 [Source:miRBase;Acc:MI0013120]		microRNA mir-365-2
ENSSSCG00000018162	ssc-mir-331	ENSSSCG00070000959	MIR331	MIR331	ssc-mir-331 [Source:miRBase;Acc:MI0013142]	microRNA mir-331 [Source:NCBI gene;Acc:100498734]	microRNA mir-331
ENSSSCG00000018164	ssc-let-7c			MIRLET7C	ssc-let-7c [Source:miRBase;Acc:MI0002445]		microRNA let-7c
ENSSSCG00000018173	ssc-mir-425	ENSSSCG00070005048	MIR425	MIR425	ssc-mir-425 [Source:miRBase;Acc:MI0013133]	microRNA mir-425 [Source:NCBI gene;Acc:100498728]	microRNA mir-425
ENSSSCG00000018175	ssc-mir-31	ENSSSCG00070030370	MIR31	MIR31	ssc-mir-31 [Source:miRBase;Acc:MI0022127]	microRNA mir-31 [Source:NCBI gene;Acc:104796810]	microRNA mir-31
ENSSSCG00000018204	ssc-mir-324	ENSSSCG00070020918	MIR324	MIR324	ssc-mir-324 [Source:miRBase;Acc:MI0013167]	microRNA mir-324 [Source:NCBI gene;Acc:100498750]	microRNA mir-324
ENSSSCG00000018207	ssc-mir-30c-1	ENSSSCG00070029124	MIR30C-1	MIR30C-1	ssc-mir-30c-1 [Source:miRBase;Acc:MI0016618]	microRNA mir-30c-1 [Source:NCBI gene;Acc:100526409]	microRNA mir-30c-1
ENSSSCG00000018210	ssc-mir-126	ENSSSCG00070000274	MIR126	MIR126	ssc-mir-126 [Source:miRBase;Acc:MI0016619]	microRNA mir-126 [Source:NCBI gene;Acc:100526399]	microRNA mir-126
ENSSSCG00000018214	ssc-mir-24-1	ENSSSCG00070001224	MIR24-1	MIR24-1	ssc-mir-24-1 [Source:miRBase;Acc:MI0002428]	microRNA mir-24-1 [Source:NCBI gene;Acc:100316553]	microRNA mir-24-1
ENSSSCG00000018275	ssc-mir-450b	ENSSSCG00070029920	MIR450B	MIR450B	ssc-mir-450b [Source:miRBase;Acc:MI0013140]	microRNA mir-450b [Source:NCBI gene;Acc:100498790]	microRNA mir-450b
ENSSSCG00000018319	ssc-let-7a-2			MIRLET7A-2	ssc-let-7a-2 [Source:miRBase;Acc:MI0017984]		microRNA let-7a-2
ENSSSCG00000018339	ssc-mir-149			MIR149	ssc-mir-149 [Source:miRBase;Acc:MI0016620]		microRNA mir-149
ENSSSCG00000018349	ssc-mir-192	ENSSSCG00070022085	MIR192	MIR192	ssc-mir-192 [Source:miRBase;Acc:MI0013127]	microRNA mir-192 [Source:NCBI gene;Acc:100498725]	microRNA mir-192
ENSSSCG00000018359	ssc-mir-421	ENSSSCG00070028150	MIR421	MIR421	ssc-mir-421 [Source:miRBase;Acc:MI0015925]	microRNA mir-421 [Source:NCBI gene;Acc:100526406]	microRNA mir-421
ENSSSCG00000018360	ssc-mir-130b	ENSSSCG00070020515	MIR130B	MIR130B	ssc-mir-130b [Source:miRBase;Acc:MI0013136]	microRNA mir-130b [Source:NCBI gene;Acc:100498729]	microRNA mir-130b
ENSSSCG00000018370	ssc-mir-1296	ENSSSCG00070011707	MIR1296	MIR1296	ssc-mir-1296 [Source:miRBase;Acc:MI0015931]	microRNA mir-1296 [Source:NCBI gene;Acc:100526395]	microRNA mir-1296
ENSSSCG00000018371	ssc-mir-450c	ENSSSCG00070029922	MIR450C	MIR450C	ssc-mir-450c [Source:miRBase;Acc:MI0014776]	microRNA mir-450c [Source:NCBI gene;Acc:100498759]	microRNA mir-450c
ENSSSCG00000018417	ssc-mir-183	ENSSSCG00070027649	MIR183	MIR183	ssc-mir-183 [Source:miRBase;Acc:MI0002439]	microRNA mir-183 [Source:NCBI gene;Acc:100316559]	microRNA mir-183
ENSSSCG00000018419	ssc-mir-136	ENSSSCG00070010507	MIR136	MIR136	ssc-mir-136 [Source:miRBase;Acc:MI0002452]	microRNA mir-136 [Source:NCBI gene;Acc:100316564]	microRNA mir-136
ENSSSCG00000018452	ssc-mir-135-1	ENSSSCG00070025609	MIR135-1	MIR135-1	ssc-mir-135-1 [Source:miRBase;Acc:MI0002415]	microRNA mir-135-1 [Source:NCBI gene;Acc:100316548]	microRNA mir-135-1
ENSSSCG00000018495	ssc-mir-20b-1	ENSSSCG00070029905	MIR20B-1	MIR20B-1	ssc-mir-20b-1 [Source:miRBase;Acc:MI0022124]	microRNA mir-20b-1 [Source:NCBI gene;Acc:104794426]	microRNA mir-20b-1
ENSSSCG00000018497	ssc-mir-222	ENSSSCG00070024748	MIR222	MIR222	ssc-mir-222 [Source:miRBase;Acc:MI0013151]	microRNA mir-222 [Source:NCBI gene;Acc:100498775]	microRNA mir-222
ENSSSCG00000018513	ssc-mir-145	ENSSSCG00070006829	MIR145	MIR145	ssc-mir-145 [Source:miRBase;Acc:MI0002417]	microRNA mir-145 [Source:NCBI gene;Acc:100316550]	microRNA mir-145
ENSSSCG00000018520	ssc-let-7f-2	ENSSSCG00070020325	MIRLET7F-2	MIRLET7F-2	ssc-let-7f-2 [Source:miRBase;Acc:MI0022121]	microRNA let-7f-2 [Source:NCBI gene;Acc:104797448]	microRNA let-7f-2
ENSSSCG00000018544	ssc-mir-190a	ENSSSCG00070012458	MIR190A	MIR190A	ssc-mir-190a [Source:miRBase;Acc:MI0022136]	microRNA mir-190a [Source:NCBI gene;Acc:104794434]	microRNA mir-190a
ENSSSCG00000018555	ssc-mir-21	ENSSSCG00070003524	MIR21	MIR21	ssc-mir-21 [Source:miRBase;Acc:MI0002459]	microRNA mir-21 [Source:NCBI gene;Acc:100316568]	microRNA mir-21
ENSSSCG00000018566	ssc-mir-191	ENSSSCG00070005046	MIR191	MIR191	ssc-mir-191 [Source:miRBase;Acc:MI0013095]	microRNA mir-191 [Source:NCBI gene;Acc:100498782]	microRNA mir-191
ENSSSCG00000018617	ssc-mir-17	ENSSSCG00070020775	MIR17	MIR17	ssc-mir-17 [Source:miRBase;Acc:MI0008214]	microRNA mir-17 [Source:NCBI gene;Acc:100316572]	microRNA mir-17
ENSSSCG00000018618	ssc-mir-874	ENSSSCG00070021725	MIR874	MIR874	ssc-mir-874 [Source:miRBase;Acc:MI0022157]	microRNA mir-874 [Source:NCBI gene;Acc:104797449]	microRNA mir-874
ENSSSCG00000018622	ssc-mir-219a	ENSSSCG00070019453	MIR219A	MIR219A	ssc-mir-219a [Source:miRBase;Acc:MI0017990]	microRNA mir-219a [Source:NCBI gene;Acc:100628339]	microRNA mir-219a
ENSSSCG00000018626	ssc-mir-190b	ENSSSCG00070027945	MIR190B	MIR190B	ssc-mir-190b [Source:miRBase;Acc:MI0017988]	microRNA mir-190b [Source:NCBI gene;Acc:100628337]	microRNA mir-190b
ENSSSCG00000018641	ssc-mir-497	ENSSSCG00070020463	MIR497	MIR497	ssc-mir-497 [Source:miRBase;Acc:MI0013139]	microRNA mir-497 [Source:NCBI gene;Acc:100498732]	microRNA mir-497
ENSSSCG00000018644	ssc-let-7e			MIRLET7E	ssc-let-7e [Source:miRBase;Acc:MI0013086]		microRNA let-7e
ENSSSCG00000018670	ssc-mir-885	ENSSSCG00070019056	MIR885	MIR885	ssc-mir-885 [Source:miRBase;Acc:MI0013119]	microRNA mir-885 [Source:NCBI gene;Acc:100498720]	microRNA mir-885
ENSSSCG00000018698	ssc-mir-221	ENSSSCG00070024747	MIR221	MIR221	ssc-mir-221 [Source:miRBase;Acc:MI0008221]	microRNA mir-221 [Source:NCBI gene;Acc:100316576]	microRNA mir-221
ENSSSCG00000018701	ssc-mir-378-1	ENSSSCG00070006980	MIR378-1	MIR378-1	ssc-mir-378-1 [Source:miRBase;Acc:MI0013088]	microRNA mir-378-1 [Source:NCBI gene;Acc:100498703]	microRNA mir-378-1
ENSSSCG00000018712	ssc-mir-339-1	ENSSSCG00070009549	MIR339-1	MIR339-1	ssc-mir-339-1 [Source:miRBase;Acc:MI0013149]	microRNA mir-339-1 [Source:NCBI gene;Acc:100498792]	microRNA mir-339-1
ENSSSCG00000018719	ssc-mir-374a	ENSSSCG00070028159	MIR374A	MIR374A	ssc-mir-374a [Source:miRBase;Acc:MI0013130]	microRNA mir-374a [Source:NCBI gene;Acc:100498726]	microRNA mir-374a
ENSSSCG00000018728	ssc-mir-202	ENSSSCG00070022012	MIR202	MIR202	ssc-mir-202 [Source:miRBase;Acc:MI0013157]	microRNA mir-202 [Source:NCBI gene;Acc:100498744]	microRNA mir-202
ENSSSCG00000018731	ssc-mir-489	ENSSSCG00070013829	MIR489	MIR489	ssc-mir-489 [Source:miRBase;Acc:MI0022150]	microRNA mir-489 [Source:NCBI gene;Acc:104794443]	microRNA mir-489
ENSSSCG00000018739	ssc-mir-182	ENSSSCG00070027653	MIR182	MIR182	ssc-mir-182 [Source:miRBase;Acc:MI0022135]	microRNA mir-182 [Source:NCBI gene;Acc:104794433]	microRNA mir-182
ENSSSCG00000018753	ssc-mir-205	ENSSSCG00070008752	MIR205	MIR205	ssc-mir-205 [Source:miRBase;Acc:MI0002440]	microRNA mir-205 [Source:NCBI gene;Acc:100316607]	microRNA mir-205
ENSSSCG00000018757	ssc-mir-30d			MIR30D	ssc-mir-30d [Source:miRBase;Acc:MI0013091]		microRNA mir-30d
ENSSSCG00000018758	ssc-mir-214	ENSSSCG00070017459	MIR214	MIR214	ssc-mir-214 [Source:miRBase;Acc:MI0002441]	microRNA mir-214 [Source:NCBI gene;Acc:100316560]	microRNA mir-214
ENSSSCG00000018762	ssc-mir-96	ENSSSCG00070027652	MIR96	MIR96	ssc-mir-96 [Source:miRBase;Acc:MI0031644]	microRNA mir-96 [Source:NCBI gene;Acc:104796130]	microRNA mir-96
ENSSSCG00000018790	ssc-mir-133a-1	ENSSSCG00070020735	MIR133A-1	MIR133A-1	ssc-mir-133a-1 [Source:miRBase;Acc:MI0010681]	microRNA mir-133a-1 [Source:NCBI gene;Acc:100316580]	microRNA mir-133a-1
ENSSSCG00000018805	ssc-mir-133b	ENSSSCG00070020134	MIR133B	MIR133B	ssc-mir-133b [Source:miRBase;Acc:MI0013089]	microRNA mir-133b [Source:NCBI gene;Acc:100498704]	microRNA mir-133b
ENSSSCG00000018806	ssc-mir-628	ENSSSCG00070008804	MIR628	MIR628	ssc-mir-628 [Source:miRBase;Acc:MI0013163]	microRNA mir-628 [Source:NCBI gene;Acc:100498795]	microRNA mir-628
ENSSSCG00000018826	ssc-mir-129b	ENSSSCG00070028214	MIR129B	MIR129B	ssc-mir-129b [Source:miRBase;Acc:MI0017986]	microRNA mir-129b [Source:NCBI gene;Acc:100628335]	microRNA mir-129b
ENSSSCG00000018827	ssc-mir-326	ENSSSCG00070018216	MIR326	MIR326	ssc-mir-326 [Source:miRBase;Acc:MI0002434]	microRNA mir-326 [Source:NCBI gene;Acc:100316606]	microRNA mir-326
ENSSSCG00000018834	ssc-mir-181a-2	ENSSSCG00070016848	MIR181A-2	MIR181A-2	ssc-mir-181a-2 [Source:miRBase;Acc:MI0013106]	microRNA mir-181a-2 [Source:NCBI gene;Acc:100498713]	microRNA mir-181a-2
ENSSSCG00000018841	ssc-mir-29a	ENSSSCG00070026900	MIR29A	MIR29A	ssc-mir-29a [Source:miRBase;Acc:MI0013090]	microRNA mir-29a [Source:NCBI gene;Acc:100498781]	microRNA mir-29a
ENSSSCG00000018866	ssc-mir-135-2	ENSSSCG00070002561	MIR135-2	MIR135-2	ssc-mir-135-2 [Source:miRBase;Acc:MI0002416]	microRNA mir-135-2 [Source:NCBI gene;Acc:100316549]	microRNA mir-135-2
ENSSSCG00000018875	ssc-mir-582	ENSSSCG00070000673	MIR582	MIR582	ssc-mir-582 [Source:miRBase;Acc:MI0022154]	microRNA mir-582 [Source:NCBI gene;Acc:104794446]	microRNA mir-582
ENSSSCG00000018886	ssc-mir-103-1	ENSSSCG00070014519	MIR103-1	MIR103-1	ssc-mir-103-1 [Source:miRBase;Acc:MI0002448]	microRNA mir-103-1 [Source:NCBI gene;Acc:100316563]	microRNA mir-103-1
ENSSSCG00000018912	ssc-mir-152	ENSSSCG00070018297	MIR152	MIR152	ssc-mir-152 [Source:miRBase;Acc:MI0013104]	microRNA mir-152 [Source:NCBI gene;Acc:100498762]	microRNA mir-152
ENSSSCG00000018979	ssc-mir-328			MIR328	ssc-mir-328 [Source:miRBase;Acc:MI0013158]		microRNA mir-328
ENSSSCG00000018996	ssc-mir-218b	ENSSSCG00070014577	MIR218B	MIR218B	ssc-mir-218b [Source:miRBase;Acc:MI0017989]	microRNA mir-218b [Source:NCBI gene;Acc:100628338]	microRNA mir-218b
ENSSSCG00000019004	ssc-mir-1	ENSSSCG00070020733	MIR1	MIR1	ssc-mir-1 [Source:miRBase;Acc:MI0010682]	microRNA mir-1 [Source:NCBI gene;Acc:100316581]	microRNA mir-1
ENSSSCG00000019009	ssc-mir-744	ENSSSCG00070002537	MIR744	MIR744	ssc-mir-744 [Source:miRBase;Acc:MI0014769]	microRNA mir-744 [Source:NCBI gene;Acc:100498754]	microRNA mir-744
ENSSSCG00000019012	ssc-mir-429			MIR429	ssc-mir-429 [Source:miRBase;Acc:MI0017991]		microRNA mir-429
ENSSSCG00000019020	ssc-mir-15b	ENSSSCG00070024225	MIR15B	MIR15B	ssc-mir-15b [Source:miRBase;Acc:MI0002419]	microRNA mir-15b [Source:NCBI gene;Acc:100170411]	microRNA mir-15b
ENSSSCG00000019034	ssc-mir-29b-2	ENSSSCG00070008485	MIR29B-2	MIR29B-2	ssc-mir-29b-2 [Source:miRBase;Acc:MI0022126]	microRNA mir-29b-2 [Source:NCBI gene;Acc:104794428]	microRNA mir-29b-2
ENSSSCG00000019050	ssc-mir-193a	ENSSSCG00070009807	MIR193A	MIR193A	ssc-mir-193a [Source:miRBase;Acc:MI0013113]	microRNA mir-193a [Source:NCBI gene;Acc:100498771]	microRNA mir-193a
ENSSSCG00000019061	ssc-mir-95	ENSSSCG00070003535	MIR95	MIR95	ssc-mir-95 [Source:miRBase;Acc:MI0002436]	microRNA mir-95 [Source:NCBI gene;Acc:100316591]	microRNA mir-95
ENSSSCG00000019065	ssc-mir-186	ENSSSCG00070016143	MIR186	MIR186	ssc-mir-186 [Source:miRBase;Acc:MI0002456]	microRNA mir-186 [Source:NCBI gene;Acc:100316566]	microRNA mir-186
ENSSSCG00000019098	ssc-let-7f-1			MIRLET7F-1	ssc-let-7f-1 [Source:miRBase;Acc:MI0002446]		microRNA let-7f-1
ENSSSCG00000019154	ssc-mir-155	ENSSSCG00070016555	MIR155	MIR155	ssc-mir-155 [Source:miRBase;Acc:MI0015907]	microRNA mir-155 [Source:NCBI gene;Acc:100526376]	microRNA mir-155
ENSSSCG00000019162	ssc-mir-106a	ENSSSCG00070029907	MIR106A	MIR106A	ssc-mir-106a [Source:miRBase;Acc:MI0002412]	microRNA mir-106a [Source:NCBI gene;Acc:100316588]	microRNA mir-106a
ENSSSCG00000019163	ssc-mir-505	ENSSSCG00070003599	MIR505	MIR505	ssc-mir-505 [Source:miRBase;Acc:MI0013171]	microRNA mir-505 [Source:NCBI gene;Acc:100498753]	microRNA mir-505
ENSSSCG00000019165	ssc-mir-143	ENSSSCG00070006825	MIR143	MIR143	ssc-mir-143 [Source:miRBase;Acc:MI0013098]	microRNA mir-143 [Source:NCBI gene;Acc:100498761]	microRNA mir-143
ENSSSCG00000019173	ssc-mir-9-3	ENSSSCG00070013816	MIR9-3	MIR9-3	ssc-mir-9-3 [Source:miRBase;Acc:MI0022123]	microRNA mir-9-3 [Source:NCBI gene;Acc:104796809]	microRNA mir-9-3
ENSSSCG00000019175	ssc-mir-670	ENSSSCG00070001117	MIR670		ssc-mir-670 [Source:miRBase;Acc:MI0033398]	microRNA mir-670 [Source:NCBI gene;Acc:114483195]
ENSSSCG00000019178	ssc-mir-24-2	ENSSSCG00070021451	MIR24-2		ssc-mir-24-2 [Source:miRBase;Acc:MI0013111]	microRNA mir-24-2 [Source:NCBI gene;Acc:100498716]
ENSSSCG00000019191	ssc-mir-423	ENSSSCG00070013133	MIR423	MIR423	ssc-mir-423 [Source:miRBase;Acc:MI0013099]	microRNA mir-423 [Source:NCBI gene;Acc:100498709]	microRNA mir-423
ENSSSCG00000019199	ssc-mir-708	ENSSSCG00070015633	MIR708	MIR708	ssc-mir-708 [Source:miRBase;Acc:MI0013154]	microRNA mir-708 [Source:NCBI gene;Acc:100498793]	microRNA mir-708
ENSSSCG00000019225	ssc-mir-208b	ENSSSCG00070001372	MIR208B	MIR208B	ssc-mir-208b [Source:miRBase;Acc:MI0013129]	microRNA mir-208b [Source:NCBI gene;Acc:100498788]	microRNA mir-208b
ENSSSCG00000019231	ssc-mir-30b	ENSSSCG00070002693	MIR30B	MIR30B	ssc-mir-30b [Source:miRBase;Acc:MI0008215]	microRNA mir-30b [Source:NCBI gene;Acc:100316573]	microRNA mir-30b
ENSSSCG00000019232	ssc-mir-206	ENSSSCG00070020138	MIR206	MIR206	ssc-mir-206 [Source:miRBase;Acc:MI0013084]	microRNA mir-206 [Source:NCBI gene;Acc:100498780]	microRNA mir-206
ENSSSCG00000019281	ssc-mir-130a			MIR130A	ssc-mir-130a [Source:miRBase;Acc:MI0008217]		microRNA mir-130a
ENSSSCG00000019317	ssc-mir-100	ENSSSCG00070024818	MIR100	MIR100	ssc-mir-100 [Source:miRBase;Acc:MI0013128]	microRNA mir-100 [Source:NCBI gene;Acc:100498766]	microRNA mir-100
ENSSSCG00000019321	ssc-mir-450a	ENSSSCG00070029921	MIR450A	MIR450A	ssc-mir-450a [Source:miRBase;Acc:MI0010683]	microRNA mir-450a [Source:NCBI gene;Acc:100316582]	microRNA mir-450a
ENSSSCG00000019341	ssc-mir-125a	ENSSSCG00070026410	MIR125A	MIR125A	ssc-mir-125a [Source:miRBase;Acc:MI0013115]	microRNA mir-125a [Source:NCBI gene;Acc:100498718]	microRNA mir-125a
ENSSSCG00000019343	ssc-mir-184	ENSSSCG00070019311	MIR184	MIR184	ssc-mir-184 [Source:miRBase;Acc:MI0002421]	microRNA mir-184 [Source:NCBI gene;Acc:100170407]	microRNA mir-184
ENSSSCG00000019354	ssc-mir-451	ENSSSCG00070011840	MIR451	MIR451	ssc-mir-451 [Source:miRBase;Acc:MI0016623]	microRNA mir-451 [Source:NCBI gene;Acc:100526402]	microRNA mir-451
ENSSSCG00000019364	ssc-let-7d			MIRLET7D	ssc-let-7d [Source:miRBase;Acc:MI0022120]		microRNA let-7d
ENSSSCG00000019366	ssc-mir-181b-1	ENSSSCG00070002457	MIR181B-1	MIR181B-1	ssc-mir-181b-1 [Source:miRBase;Acc:MI0013107]	microRNA mir-181b-1 [Source:NCBI gene;Acc:100498784]	microRNA mir-181b-1
ENSSSCG00000019389	ssc-mir-16-1	ENSSSCG00070024224	MIR16-1	MIR16-1	ssc-mir-16-1 [Source:miRBase;Acc:MI0008213]	microRNA mir-16-1 [Source:NCBI gene;Acc:100316611]	microRNA mir-16-1
ENSSSCG00000019393	ssc-mir-144	ENSSSCG00070011842	MIR144	MIR144	ssc-mir-144 [Source:miRBase;Acc:MI0022132]	microRNA mir-144 [Source:NCBI gene;Acc:104796811]	microRNA mir-144
ENSSSCG00000019401	ssc-mir-223	ENSSSCG00070025975	MIR223		ssc-mir-223 [Source:miRBase;Acc:MI0033408]	microRNA mir-223 [Source:NCBI gene;Acc:114482249]
ENSSSCG00000019404	ssc-mir-28	ENSSSCG00070016203	MIR28	MIR28	ssc-mir-28 [Source:miRBase;Acc:MI0002430]	microRNA mir-28 [Source:NCBI gene;Acc:100316590]	microRNA mir-28
ENSSSCG00000019411	ssc-mir-224	ENSSSCG00070004955	MIR224	MIR224	ssc-mir-224 [Source:miRBase;Acc:MI0002426]	microRNA mir-224 [Source:NCBI gene;Acc:100316552]	microRNA mir-224
ENSSSCG00000019431	ssc-mir-1307	ENSSSCG00070010951	MIR1307	MIR1307	ssc-mir-1307 [Source:miRBase;Acc:MI0013147]	microRNA mir-1307 [Source:NCBI gene;Acc:100498737]	microRNA mir-1307
ENSSSCG00000019439	ssc-mir-452	ENSSSCG00070004959	MIR452	MIR452	ssc-mir-452 [Source:miRBase;Acc:MI0022149]	microRNA mir-452 [Source:NCBI gene;Acc:104796814]	microRNA mir-452
ENSSSCG00000019450	ssc-mir-432	ENSSSCG00070010506	MIR432	MIR432	ssc-mir-432 [Source:miRBase;Acc:MI0013155]	microRNA mir-432 [Source:NCBI gene;Acc:100498742]	microRNA mir-432
ENSSSCG00000019456	ssc-mir-23b	ENSSSCG00070021443	MIR23B	MIR23B	ssc-mir-23b [Source:miRBase;Acc:MI0013112]	microRNA mir-23b [Source:NCBI gene;Acc:100498785]	microRNA mir-23b
ENSSSCG00000019457	ssc-mir-195	ENSSSCG00070020462	MIR195	MIR195	ssc-mir-195 [Source:miRBase;Acc:MI0013141]	microRNA mir-195 [Source:NCBI gene;Acc:100498733]	microRNA mir-195
ENSSSCG00000019459	ssc-mir-101-1	ENSSSCG00070029381	MIR101-1	MIR101-1	ssc-mir-101-1 [Source:miRBase;Acc:MI0010678]	microRNA mir-101-1 [Source:NCBI gene;Acc:100316577]	microRNA mir-101-1
ENSSSCG00000019493	ssc-mir-30e	ENSSSCG00070029123	MIR30E	MIR30E	ssc-mir-30e [Source:miRBase;Acc:MI0013092]	microRNA mir-30e [Source:NCBI gene;Acc:100498760]	microRNA mir-30e
ENSSSCG00000019500	ssc-mir-1306	ENSSSCG00070018794	MIR1306	MIR1306	ssc-mir-1306 [Source:miRBase;Acc:MI0013148]	microRNA mir-1306 [Source:NCBI gene;Acc:100498738]	microRNA mir-1306
ENSSSCG00000019505	ssc-mir-124a-1	ENSSSCG00070020744	MIR124A-1	MIR124A-1	ssc-mir-124a-1 [Source:miRBase;Acc:MI0010680]	microRNA mir-124a-1 [Source:NCBI gene;Acc:100316579]	microRNA mir-124a-1
ENSSSCG00000019520	ssc-mir-30c-2	ENSSSCG00070002810	MIR30C-2	MIR30C-2	ssc-mir-30c-2 [Source:miRBase;Acc:MI0002461]	microRNA mir-30c-2 [Source:NCBI gene;Acc:100316601]	microRNA mir-30c-2
ENSSSCG00000019535	ssc-mir-18a	ENSSSCG00070020770	MIR18A	MIR18A	ssc-mir-18a [Source:miRBase;Acc:MI0002455]	microRNA mir-18a [Source:NCBI gene;Acc:100170410]	microRNA mir-18a
ENSSSCG00000019546	ssc-mir-98	ENSSSCG00070022378	MIR98	MIR98	ssc-mir-98 [Source:miRBase;Acc:MI0013122]	microRNA mir-98 [Source:NCBI gene;Acc:100498765]	microRNA mir-98
ENSSSCG00000019572	ssc-mir-122	ENSSSCG00070010257	MIR122	MIR122	ssc-mir-122 [Source:miRBase;Acc:MI0002413]	microRNA mir-122 [Source:NCBI gene;Acc:100170404]	microRNA mir-122
ENSSSCG00000019593	ssc-mir-1468	ENSSSCG00070025386	MIR1468	MIR1468	ssc-mir-1468 [Source:miRBase;Acc:MI0022160]	microRNA mir-1468 [Source:NCBI gene;Acc:104794449]	microRNA mir-1468
ENSSSCG00000019663	ssc-mir-29c	ENSSSCG00070008483	MIR29C	MIR29C	ssc-mir-29c [Source:miRBase;Acc:MI0002460]	microRNA mir-29c [Source:NCBI gene;Acc:100316569]	microRNA mir-29c
ENSSSCG00000019666	ssc-mir-204	ENSSSCG00070028634	MIR204	MIR204	ssc-mir-204 [Source:miRBase;Acc:MI0002458]	microRNA mir-204 [Source:NCBI gene;Acc:100316594]	microRNA mir-204
ENSSSCG00000019675	ssc-mir-105-2	ENSSSCG00070005025	MIR105-2	MIR105-2	ssc-mir-105-2 [Source:miRBase;Acc:MI0002411]	microRNA mir-105-2 [Source:NCBI gene;Acc:100316603]	microRNA mir-105-2
ENSSSCG00000019680	ssc-mir-542	ENSSSCG00070029923	MIR542	MIR542	ssc-mir-542 [Source:miRBase;Acc:MI0013138]	microRNA mir-542 [Source:NCBI gene;Acc:100498731]	microRNA mir-542
ENSSSCG00000019684	ssc-mir-185	ENSSSCG00070018867	MIR185	MIR185	ssc-mir-185 [Source:miRBase;Acc:MI0008218]	microRNA mir-185 [Source:NCBI gene;Acc:100316574]	microRNA mir-185
ENSSSCG00000019719	ssc-mir-181b-2	ENSSSCG00070016845	MIR181B-2	MIR181B-2	ssc-mir-181b-2 [Source:miRBase;Acc:MI0002420]	microRNA mir-181b-2 [Source:NCBI gene;Acc:100170405]	microRNA mir-181b-2
ENSSSCG00000019722	ssc-mir-181a-1	ENSSSCG00070002454	MIR181A-1	MIR181A-1	ssc-mir-181a-1 [Source:miRBase;Acc:MI0010686]	microRNA mir-181a-1 [Source:NCBI gene;Acc:100316585]	microRNA mir-181a-1
ENSSSCG00000019730	ssc-mir-181d	ENSSSCG00070001200	MIR181D	MIR181D	ssc-mir-181d [Source:miRBase;Acc:MI0013108]	microRNA mir-181d [Source:NCBI gene;Acc:100498714]	microRNA mir-181d
ENSSSCG00000019740	ssc-mir-107	ENSSSCG00070021335	MIR107	MIR107	ssc-mir-107 [Source:miRBase;Acc:MI0002449]	microRNA mir-107 [Source:NCBI gene;Acc:100170413]	microRNA mir-107
ENSSSCG00000019798	ssc-let-7a-1			MIRLET7A-1	ssc-let-7a-1 [Source:miRBase;Acc:MI0013085]		microRNA let-7a-1
ENSSSCG00000019808	ssc-mir-16-2	ENSSSCG00070002269	MIR16-2	MIR16-2	ssc-mir-16-2 [Source:miRBase;Acc:MI0008212]	microRNA mir-16-2 [Source:NCBI gene;Acc:100316571]	microRNA mir-16-2
ENSSSCG00000019811	ssc-mir-7-1	ENSSSCG00070030482	MIR7-1	MIR7-1	ssc-mir-7-1 [Source:miRBase;Acc:MI0022122]	microRNA mir-7-1 [Source:NCBI gene;Acc:104794425]	microRNA mir-7-1
ENSSSCG00000019823	ssc-mir-23a	ENSSSCG00070001220	MIR23A	MIR23A	ssc-mir-23a [Source:miRBase;Acc:MI0002427]	microRNA mir-23a [Source:NCBI gene;Acc:100316598]	microRNA mir-23a
ENSSSCG00000019835	ssc-mir-128-2	ENSSSCG00070014838	MIR128-2	MIR128-2	ssc-mir-128-2 [Source:miRBase;Acc:MI0013094]	microRNA mir-128-2 [Source:NCBI gene;Acc:100498707]	microRNA mir-128-2
ENSSSCG00000019846	ssc-mir-105-1	ENSSSCG00070005021	MIR105-1	MIR105-1	ssc-mir-105-1 [Source:miRBase;Acc:MI0002410]	microRNA mir-105-1 [Source:NCBI gene;Acc:100316547]	microRNA mir-105-1
ENSSSCG00000019895	ssc-mir-361			MIR361	ssc-mir-361 [Source:miRBase;Acc:MI0013145]		microRNA mir-361
ENSSSCG00000019897	ssc-mir-19a	ENSSSCG00070020765	MIR19A	MIR19A	ssc-mir-19a [Source:miRBase;Acc:MI0002422]	microRNA mir-19a [Source:NCBI gene;Acc:100170408]	microRNA mir-19a
ENSSSCG00000019906	ssc-mir-194a	ENSSSCG00070022080	MIR194A	MIR194A	ssc-mir-194a [Source:miRBase;Acc:MI0022137]	microRNA mir-194a [Source:NCBI gene;Acc:104794435]	microRNA mir-194a
ENSSSCG00000019923	ssc-mir-504	ENSSSCG00070000988	MIR504	MIR504	ssc-mir-504 [Source:miRBase;Acc:MI0013143]	microRNA mir-504 [Source:NCBI gene;Acc:100498774]	microRNA mir-504
ENSSSCG00000019934	ssc-mir-551a	ENSSSCG00070029598	MIR551A	MIR551A	ssc-mir-551a [Source:miRBase;Acc:MI0022153]	microRNA mir-551a [Source:NCBI gene;Acc:104796815]	microRNA mir-551a
ENSSSCG00000019941	ssc-mir-30a	ENSSSCG00070002806	MIR30A	MIR30A	ssc-mir-30a [Source:miRBase;Acc:MI0010688]	microRNA mir-30a [Source:NCBI gene;Acc:100316587]	microRNA mir-30a
ENSSSCG00000019971	ssc-mir-138	ENSSSCG00070009029	MIR138	MIR138	ssc-mir-138 [Source:miRBase;Acc:MI0022131]	microRNA mir-138 [Source:NCBI gene;Acc:104794431]	microRNA mir-138
ENSSSCG00000019990	ssc-mir-101-2	ENSSSCG00070009485	MIR101-2	MIR101-2	ssc-mir-101-2 [Source:miRBase;Acc:MI0010679]	microRNA mir-101-2 [Source:NCBI gene;Acc:100316578]	microRNA mir-101-2
ENSSSCG00000020014	ssc-mir-92b			MIR92B	ssc-mir-92b [Source:miRBase;Acc:MI0013126]		microRNA mir-92b
ENSSSCG00000020033	ssc-mir-124a-2	ENSSSCG00070022581	MIR124A-2	MIR124A-2	ssc-mir-124a-2 [Source:miRBase;Acc:MI0002450]	microRNA mir-124a-2 [Source:NCBI gene;Acc:100170414]	microRNA mir-124a-2
ENSSSCG00000020107	ssc-mir-1343	ENSSSCG00070003045	MIR1343	MIR1343	ssc-mir-1343 [Source:miRBase;Acc:MI0017996]	microRNA mir-1343 [Source:NCBI gene;Acc:100628345]	microRNA mir-1343
ENSSSCG00000020431	ssc-mir-2483	ENSSSCG00070029393	MIR2483	MIR2483	ssc-mir-2483 [Source:miRBase;Acc:MI0022167]	microRNA mir-2483 [Source:NCBI gene;Acc:104794452]	microRNA mir-2483
ENSSSCG00000020449	ssc-mir-2320	ENSSSCG00070029586	MIR2320	MIR2320	ssc-mir-2320 [Source:miRBase;Acc:MI0017997]	microRNA mir-2320 [Source:NCBI gene;Acc:100628346]	microRNA mir-2320
ENSSSCG00000020673				LOC100518807	keratin-associated protein 10-12 [Source:NCBI gene;Acc:100518807]		keratin-associated protein 10-12
ENSSSCG00000020677				LOC100622386	NADH-cytochrome b5 reductase-like [Source:NCBI gene;Acc:100622386]		NADH-cytochrome b5 reductase-like
ENSSSCG00000020685	OR10D3			LOC100625454	olfactory receptor family 10 subfamily D member 3 (putative) [Source:HGNC Symbol;Acc:HGNC:8168]		putative olfactory receptor 10D3
ENSSSCG00000020686				SDHA	succinate dehydrogenase complex flavoprotein subunit A [Source:NCBI gene;Acc:780433]		succinate dehydrogenase complex flavoprotein subunit A
ENSSSCG00000020701				TTC9	tetratricopeptide repeat domain 9 [Source:NCBI gene;Acc:100627339]		tetratricopeptide repeat domain 9
ENSSSCG00000020706				LOC100622246	carbonyl reductase [NADPH] 1-like [Source:NCBI gene;Acc:110256481]		carbonyl reductase [NADPH] 1
ENSSSCG00000020706				LOC110256481	carbonyl reductase [NADPH] 1-like [Source:NCBI gene;Acc:110256481]		carbonyl reductase [NADPH] 1-like
ENSSSCG00000020706				LOC110256483	carbonyl reductase [NADPH] 1-like [Source:NCBI gene;Acc:110256481]		carbonyl reductase [NADPH] 1-like
ENSSSCG00000020734	ssc-mir-376c			MIR376C	ssc-mir-376c [Source:miRBase;Acc:MI0015915]		microRNA mir-376c
ENSSSCG00000020737	ZNRD2	ENSSSCG00070019207	SSSCA1	ZNRD2	zinc ribbon domain containing 2 [Source:HGNC Symbol;Acc:HGNC:11328]	zinc ribbon domain containing 2 [Source:NCBI gene;Acc:100737568]	zinc ribbon domain containing 2
ENSSSCG00000020748	ssc-mir-19b-2			MIR19B-2	ssc-mir-19b-2 [Source:miRBase;Acc:MI0013159]		microRNA mir-19b-2
ENSSSCG00000020790				COPS9	COP9 signalosome subunit 9 [Source:NCBI gene;Acc:100624870]		COP9 signalosome subunit 9
ENSSSCG00000020795	ssc-mir-141	ENSSSCG00070020594	MIR141		ssc-mir-141 [Source:miRBase;Acc:MI0033406]	microRNA mir-141 [Source:NCBI gene;Acc:114483443]
ENSSSCG00000020808				CCT6A	chaperonin containing TCP1 subunit 6A [Source:NCBI gene;Acc:102163415]		chaperonin containing TCP1 subunit 6A
ENSSSCG00000020830				NACA	nascent polypeptide associated complex subunit alpha [Source:NCBI gene;Acc:100154750]		nascent polypeptide associated complex subunit alpha
ENSSSCG00000020837				CEACAM1	carcinoembryonic antigen related cell adhesion molecule 1 [Source:NCBI gene;Acc:100512285]		carcinoembryonic antigen related cell adhesion molecule 1
ENSSSCG00000020838				LOC100621639	keratin, type II cuticular Hb6-like [Source:NCBI gene;Acc:100621639]		keratin, type II cuticular Hb6-like
ENSSSCG00000020870		ENSSSCG00070005942	DBF4	DBF4	DBF4 zinc finger [Source:NCBI gene;Acc:100192446]	DBF4 zinc finger [Source:NCBI gene;Acc:100192446]	DBF4 zinc finger
ENSSSCG00000020872		ENSSSCG00070030033	PDZK1IP1	PDZK1IP1	PDZK1 interacting protein 1 [Source:NCBI gene;Acc:100626400]	PDZK1 interacting protein 1 [Source:NCBI gene;Acc:100626400]	PDZK1 interacting protein 1
ENSSSCG00000020906	GHSR			TNFSF10	growth hormone secretagogue receptor [Source:HGNC Symbol;Acc:HGNC:4267]		TNF superfamily member 10
ENSSSCG00000020934	SPAG11			LOC404703	sperm associated antigen 11 [Source:NCBI gene;Acc:100170139]		prepro-beta-defensin 3
ENSSSCG00000020959	ssc-mir-383	ENSSSCG00070012724	MIR383	MIR383	ssc-mir-383 [Source:miRBase;Acc:MI0015927]	microRNA mir-383 [Source:NCBI gene;Acc:100526392]	microRNA mir-383
ENSSSCG00000020964	SEC22B			LOC100157002	SEC22 homolog B, vesicle trafficking protein (gene/pseudogene) [Source:HGNC Symbol;Acc:HGNC:10700]		vesicle-trafficking protein SEC22b
ENSSSCG00000020967				LOC100514068	CMRF35-like molecule 6 [Source:NCBI gene;Acc:100514068]		CMRF35-like molecule 6
ENSSSCG00000020988				ZNF114	zinc finger protein 114 [Source:NCBI gene;Acc:106510560]		zinc finger protein 114
ENSSSCG00000020990				DNAH12	dynein axonemal heavy chain 12 [Source:NCBI gene;Acc:100513566]		dynein axonemal heavy chain 12
ENSSSCG00000021041				PM20D1	peptidase M20 domain containing 1 [Source:NCBI gene;Acc:100627595]		peptidase M20 domain containing 1
ENSSSCG00000021042	BRWD1	ENSSSCG00070010366	PSMG1	PSMG1	bromodomain and WD repeat domain containing 1 [Source:HGNC Symbol;Acc:HGNC:12760]	Sus scrofa proteasome assembly chaperone 1 (PSMG1), mRNA. [Source:RefSeq mRNA;Acc:NM_001244457]	proteasome assembly chaperone 1
ENSSSCG00000021042	BRWD1	ENSSSCG00070010366	PSMG1	BRWD1	bromodomain and WD repeat domain containing 1 [Source:HGNC Symbol;Acc:HGNC:12760]	Sus scrofa proteasome assembly chaperone 1 (PSMG1), mRNA. [Source:RefSeq mRNA;Acc:NM_001244457]	bromodomain and WD repeat domain containing 1
ENSSSCG00000021069				LOC100739480	zinc finger protein 260-like [Source:NCBI gene;Acc:100739480]		zinc finger protein 260-like
ENSSSCG00000021093				C10H10orf67	chromosome 10 C10orf67 homolog [Source:NCBI gene;Acc:100623946]		chromosome 10 C10orf67 homolog
ENSSSCG00000021105	DPEP2			LOC100621778	dipeptidase 2 [Source:HGNC Symbol;Acc:HGNC:23028]		dipeptidase 2
ENSSSCG00000021141				LOC100514307	olfactory receptor 51F1-like [Source:NCBI gene;Acc:100514307]		olfactory receptor 51F1-like
ENSSSCG00000021146				GPR65	G protein-coupled receptor 65 [Source:NCBI gene;Acc:100155711]		G protein-coupled receptor 65
ENSSSCG00000021155		ENSSSCG00070012411	POMC	POMC	proopiomelanocortin [Source:NCBI gene;Acc:396863]	proopiomelanocortin [Source:NCBI gene;Acc:396863]	proopiomelanocortin
ENSSSCG00000021200				HDAC8	histone deacetylase 8 [Source:NCBI gene;Acc:100625846]		histone deacetylase 8
ENSSSCG00000021222				MCT7	tryptase [Source:NCBI gene;Acc:397389]		tryptase
ENSSSCG00000021236				PMM2	phosphomannomutase 2 [Source:NCBI gene;Acc:100737254]		phosphomannomutase 2
ENSSSCG00000021258				SLC35G6	solute carrier family 35 member G6 [Source:NCBI gene;Acc:100739676]		solute carrier family 35 member G6
ENSSSCG00000021305				LOC102162178	probable ubiquitin carboxyl-terminal hydrolase FAF-X [Source:NCBI gene;Acc:102162178]		probable ubiquitin carboxyl-terminal hydrolase FAF-X
ENSSSCG00000021319	ALG3			CAMK2N2	ALG3 alpha-1,3- mannosyltransferase [Source:HGNC Symbol;Acc:HGNC:23056]		calcium/calmodulin dependent protein kinase II inhibitor 2
ENSSSCG00000021322		ENSSSCG00070023619	ZFX	ZFX	zinc finger protein X-linked [Source:NCBI gene;Acc:397294]	zinc finger protein X-linked [Source:NCBI gene;Acc:397294]	zinc finger protein X-linked
ENSSSCG00000021374				FXYD7	FXYD domain containing ion transport regulator 7 [Source:NCBI gene;Acc:100623939]		FXYD domain containing ion transport regulator 7
ENSSSCG00000021380		ENSSSCG00070012442	UBXN7	UBXN7	UBX domain protein 7 [Source:NCBI gene;Acc:100620692]	UBX domain protein 7 [Source:NCBI gene;Acc:100620692]	UBX domain protein 7
ENSSSCG00000021401				GFRA4	GDNF family receptor alpha 4 [Source:NCBI gene;Acc:100738405]		GDNF family receptor alpha 4
ENSSSCG00000021414				LOC100739498	protocadherin beta-17-like [Source:NCBI gene;Acc:100739498]		protocadherin beta-17-like
ENSSSCG00000021523				LOC100157950	olfactory receptor 4F4-like [Source:NCBI gene;Acc:100157950]		olfactory receptor 4F4-like
ENSSSCG00000021560				UBE2I	ubiquitin conjugating enzyme E2 I [Source:NCBI gene;Acc:100533196]		ubiquitin conjugating enzyme E2 I
ENSSSCG00000021576				CD83	CD83 molecule [Source:NCBI gene;Acc:100153365]		CD83 molecule
ENSSSCG00000021579		ENSSSCG00070029349	NAT8	NAT8	N-acetyltransferase 8 (putative) [Source:NCBI gene;Acc:100516363]	N-acetyltransferase 8 (putative) [Source:NCBI gene;Acc:100516363]	N-acetyltransferase 8 (putative)
ENSSSCG00000021591		ENSSSCG00070024833	RBM3	RBM3	RNA binding motif protein 3 [Source:NCBI gene;Acc:100627807]	Sus scrofa RNA binding motif protein 3 (RBM3), mRNA. [Source:RefSeq mRNA;Acc:NM_001243419]	RNA binding motif protein 3
ENSSSCG00000021624				LAD1	ladinin 1 [Source:NCBI gene;Acc:100622691]		ladinin 1
ENSSSCG00000021663				NOL12	nucleolar protein 12 [Source:NCBI gene;Acc:100737940]		nucleolar protein 12
ENSSSCG00000021675				LOC100516420	adhesion G protein-coupled receptor E2-like [Source:NCBI gene;Acc:100516420]		adhesion G protein-coupled receptor E2-like
ENSSSCG00000021711	C16orf86			C6H16orf86	chromosome 16 open reading frame 86 [Source:HGNC Symbol;Acc:HGNC:33755]		chromosome 6 C16orf86 homolog
ENSSSCG00000021744				C4H8orf76	chromosome 4 C8orf76 homolog [Source:NCBI gene;Acc:100517937]		chromosome 4 C8orf76 homolog
ENSSSCG00000021755				LOC100516036	keratin, type I cuticular Ha3-II [Source:NCBI gene;Acc:100516036]		keratin, type I cuticular Ha3-II
ENSSSCG00000021767				TDH	L-threonine 3-dehydrogenase [Source:NCBI gene;Acc:397065]		L-threonine 3-dehydrogenase
ENSSSCG00000021804	KRTAP24-1			LOC100624898	keratin associated protein 24-1 [Source:HGNC Symbol;Acc:HGNC:33902]		keratin-associated protein 24-1
ENSSSCG00000021815				IL15RA	interleukin 15 receptor subunit alpha [Source:NCBI gene;Acc:733692]		interleukin 15 receptor subunit alpha
ENSSSCG00000021825	RPS21			LOC100518848	40S ribosomal protein S21 [Source:NCBI gene;Acc:100518848]		40S ribosomal protein S21
ENSSSCG00000021866	EDDM3B			RNASE6	epididymal protein 3B [Source:NCBI gene;Acc:397204]		ribonuclease A family member k6
ENSSSCG00000021876	ssc-mir-935	ENSSSCG00070026026	MIR935	MIR935	ssc-mir-935 [Source:miRBase;Acc:MI0013156]	microRNA mir-935 [Source:NCBI gene;Acc:100498743]	microRNA mir-935
ENSSSCG00000021891				ZDHHC24	zinc finger DHHC-type containing 24 [Source:NCBI gene;Acc:100519820]		zinc finger DHHC-type containing 24
ENSSSCG00000021919				LOC100516280	olfactory receptor 52D1-like [Source:NCBI gene;Acc:100516280]		olfactory receptor 52D1-like
ENSSSCG00000021941				ZKSCAN1	zinc finger with KRAB and SCAN domains 1 [Source:NCBI gene;Acc:102162731]		zinc finger with KRAB and SCAN domains 1
ENSSSCG00000021946				ZNF829	zinc finger protein 829 [Source:NCBI gene;Acc:100511329]		zinc finger protein 829
ENSSSCG00000021946				ZNF383	zinc finger protein 829 [Source:NCBI gene;Acc:100511329]		zinc finger protein 383
ENSSSCG00000021947		ENSSSCG00070000889	AQN-1	AQN-1	AQN-1 protein [Source:NCBI gene;Acc:396829]	Sus scrofa AQN-1 protein (AQN-1), mRNA. [Source:RefSeq mRNA;Acc:NM_001025210]	AQN-1 protein
ENSSSCG00000021977				GPD1L	glycerol-3-phosphate dehydrogenase 1 like [Source:NCBI gene;Acc:100624347]		glycerol-3-phosphate dehydrogenase 1 like
ENSSSCG00000021991		ENSSSCG00070008656	NDUFV3	NDUFV3	NADH:ubiquinone oxidoreductase subunit V3 [Source:NCBI gene;Acc:100620809]	NADH:ubiquinone oxidoreductase subunit V3 [Source:NCBI gene;Acc:100620809]	NADH:ubiquinone oxidoreductase subunit V3
ENSSSCG00000021998		ENSSSCG00070023663	SLCO1B3	SLCO1B3	solute carrier organic anion transporter family member 1B3 [Source:NCBI gene;Acc:100620829]	solute carrier organic anion transporter family member 1B3 [Source:NCBI gene;Acc:100620829]	solute carrier organic anion transporter family member 1B3
ENSSSCG00000022032		ENSSSCG00070015940	HS2ST1	HS2ST1	heparan sulfate 2-O-sulfotransferase 1 [Source:NCBI gene;Acc:100156232]	heparan sulfate 2-O-sulfotransferase 1 [Source:NCBI gene;Acc:100156232]	heparan sulfate 2-O-sulfotransferase 1
ENSSSCG00000022044				LOC100525024	protein FAM205A-like [Source:NCBI gene;Acc:100525024]		protein FAM205A-like
ENSSSCG00000022044				FAM205C	protein FAM205A-like [Source:NCBI gene;Acc:100525024]		family with sequence similarity 205 member C
ENSSSCG00000022045				LOC110255686	patched domain-containing protein 3-like [Source:NCBI gene;Acc:110255686]		patched domain-containing protein 3-like
ENSSSCG00000022058				ATRAID	all-trans retinoic acid induced differentiation factor [Source:NCBI gene;Acc:100522188]		all-trans retinoic acid induced differentiation factor
ENSSSCG00000022081	PHLDB2			PLCXD2	pleckstrin homology like domain family B member 2 [Source:HGNC Symbol;Acc:HGNC:29573]		phosphatidylinositol specific phospholipase C X domain containing 2
ENSSSCG00000022089	ADGRF4			ADGRF2	adhesion G protein-coupled receptor F4 [Source:HGNC Symbol;Acc:HGNC:19011]		adhesion G protein-coupled receptor F2
ENSSSCG00000022092	CYP7B1			LOC100738003	cytochrome P450 family 7 subfamily B member 1 [Source:HGNC Symbol;Acc:HGNC:2652]		25-hydroxycholesterol 7-alpha-hydroxylase-like
ENSSSCG00000022114				MS4A14	membrane spanning 4-domains A14 [Source:NCBI gene;Acc:100620949]		membrane spanning 4-domains A14
ENSSSCG00000022120				ZBTB8B	zinc finger and BTB domain containing 8B [Source:NCBI gene;Acc:102163469]		zinc finger and BTB domain containing 8B
ENSSSCG00000022129	ARSE			LOC100624032	arylsulfatase E [Source:HGNC Symbol;Acc:HGNC:719]		arylsulfatase D
ENSSSCG00000022140	TMPRSS11E			LOC100623351	transmembrane serine protease 11E [Source:HGNC Symbol;Acc:HGNC:24465]		transmembrane protease serine 11E-like
ENSSSCG00000022153	SULT1C2			LOC100623541	sulfotransferase family 1C member 2 [Source:HGNC Symbol;Acc:HGNC:11456]		sulfotransferase 1C2
ENSSSCG00000022162				RAB11FIP5	RAB11 family interacting protein 5 [Source:NCBI gene;Acc:100622743]		RAB11 family interacting protein 5
ENSSSCG00000022164				HSF2BP	heat shock transcription factor 2 binding protein [Source:NCBI gene;Acc:100621369]		heat shock transcription factor 2 binding protein
ENSSSCG00000022176				PTMS	parathymosin [Source:NCBI gene;Acc:100736696]		parathymosin
ENSSSCG00000022206	UOX			GNG5	urate oxidase [Source:NCBI gene;Acc:397510]		G protein subunit gamma 5
ENSSSCG00000022236	FOLR1	ENSSSCG00070021050	FOLR3	FOLR3	folate receptor alpha [Source:HGNC Symbol;Acc:HGNC:3791]	Sus scrofa folate receptor 3 (gamma) (FOLR3), mRNA. [Source:RefSeq mRNA;Acc:NM_213830]	folate receptor 3 (gamma)
ENSSSCG00000022236	FOLR1	ENSSSCG00070021050	FOLR3	FOLR1	folate receptor alpha [Source:HGNC Symbol;Acc:HGNC:3791]	Sus scrofa folate receptor 3 (gamma) (FOLR3), mRNA. [Source:RefSeq mRNA;Acc:NM_213830]	folate receptor alpha
ENSSSCG00000022246				ICOSLG	inducible T cell costimulator ligand [Source:NCBI gene;Acc:100621467]		inducible T cell costimulator ligand
ENSSSCG00000022258				LOC100512873	antileukoproteinase [Source:NCBI gene;Acc:100512873]		antileukoproteinase
ENSSSCG00000022261		ENSSSCG00070024770	TRIM31	TRIM31	tripartite motif containing 31 [Source:NCBI gene;Acc:100154124]		tripartite motif containing 31
ENSSSCG00000022265	C19orf25			C2H19orf25	chromosome 19 open reading frame 25 [Source:HGNC Symbol;Acc:HGNC:26711]		chromosome 2 C19orf25 homolog
ENSSSCG00000022286	ssc-mir-26a	ENSSSCG00070028921	MIR26A	MIR26A	ssc-mir-26a [Source:miRBase;Acc:MI0002429]	microRNA mir-26a [Source:NCBI gene;Acc:100316605]	microRNA mir-26a
ENSSSCG00000022295				C1H9orf16	chromosome 1 C9orf16 homolog [Source:NCBI gene;Acc:100152322]		chromosome 1 C9orf16 homolog
ENSSSCG00000022322				BCL2L11	BCL2 like 11 [Source:NCBI gene;Acc:396632]		BCL2 like 11
ENSSSCG00000022333	C16orf87			LOC100626752	chromosome 16 open reading frame 87 [Source:HGNC Symbol;Acc:HGNC:33754]		UPF0547 protein C16orf87 homolog
ENSSSCG00000022382	ssc-mir-103-2	ENSSSCG00070022204	MIR103-2	MIR103-2	ssc-mir-103-2 [Source:miRBase;Acc:MI0013105]	microRNA mir-103-2 [Source:NCBI gene;Acc:100498770]	microRNA mir-103-2
ENSSSCG00000022384				LOC102157658	putative MAGE domain-containing protein MAGEA13P [Source:NCBI gene;Acc:102157658]		putative MAGE domain-containing protein MAGEA13P
ENSSSCG00000022401				AGTRAP	angiotensin II receptor associated protein [Source:NCBI gene;Acc:100524812]		angiotensin II receptor associated protein
ENSSSCG00000022462				LOC100626731	zinc finger protein with KRAB and SCAN domains 7 [Source:NCBI gene;Acc:100626731]		zinc finger protein with KRAB and SCAN domains 7
ENSSSCG00000022506	COL6A1			LOC100623720	collagen type VI alpha 1 chain [Source:HGNC Symbol;Acc:HGNC:2211]		collagen alpha-1(VI) chain
ENSSSCG00000022512	TRDC			LOC102160313	T cell receptor delta constant [Source:HGNC Symbol;Acc:HGNC:12253]		T-cell receptor delta chain C region
ENSSSCG00000022529				LOC110261379	olfactory receptor 10A7-like [Source:NCBI gene;Acc:110261379]		olfactory receptor 10A7-like
ENSSSCG00000022611	CAPRIN2	ENSSSCG00070024134	IPO8	CAPRIN2	caprin family member 2 [Source:HGNC Symbol;Acc:HGNC:21259]	caprin family member 2 [Source:NCBI gene;Acc:100624034]	caprin family member 2
ENSSSCG00000022634				LOC100521069	zinc finger protein 709-like [Source:NCBI gene;Acc:100521069]		zinc finger protein 709-like
ENSSSCG00000022657				LOC100523123	keratin, type II cuticular Hb1 [Source:NCBI gene;Acc:100523123]		keratin, type II cuticular Hb1
ENSSSCG00000022674		ENSSSCG00070030386	DAZAP2	DAZAP2	DAZ associated protein 2 [Source:NCBI gene;Acc:100196906]	DAZ associated protein 2 [Source:NCBI gene;Acc:100196906]	DAZ associated protein 2
ENSSSCG00000022686				LOC100626697	olfactory receptor 10T2 [Source:NCBI gene;Acc:100626697]		olfactory receptor 10T2
ENSSSCG00000022724				LOC100624891	UDP-glucuronosyltransferase 2C1 [Source:NCBI gene;Acc:100624891]		UDP-glucuronosyltransferase 2C1
ENSSSCG00000022738				LOC100519130	N-fatty-acyl-amino acid synthase/hydrolase PM20D1 [Source:NCBI gene;Acc:100519130]		N-fatty-acyl-amino acid synthase/hydrolase PM20D1
ENSSSCG00000022744	PRSS21			LOC100737333	serine protease 21 [Source:HGNC Symbol;Acc:HGNC:9485]		testisin-like
ENSSSCG00000022759				LOC100523745	putative dimethylaniline monooxygenase [N-oxide-forming] 6 [Source:NCBI gene;Acc:100523745]		putative dimethylaniline monooxygenase [N-oxide-forming] 6
ENSSSCG00000022760		ENSSSCG00070019986	HNRNPK	HNRNPK	heterogeneous nuclear ribonucleoprotein K [Source:NCBI gene;Acc:100622191]	heterogeneous nuclear ribonucleoprotein K [Source:NCBI gene;Acc:100622191]	heterogeneous nuclear ribonucleoprotein K
ENSSSCG00000022773				LOC641352	caspase-15 [Source:NCBI gene;Acc:641352]		caspase-15
ENSSSCG00000022794				HHIPL1	HHIP like 1 [Source:NCBI gene;Acc:100625046]		HHIP like 1
ENSSSCG00000022853	OR51M1			LOC100625386	olfactory receptor family 51 subfamily M member 1 [Source:HGNC Symbol;Acc:HGNC:14847]		olfactory receptor 51M1-like
ENSSSCG00000022882	EXOC1L			LOC106504669	exocyst complex component 1 like [Source:HGNC Symbol;Acc:HGNC:53433]		exocyst complex component 1-like
ENSSSCG00000022906				LOC100513863	sialic acid-binding Ig-like lectin 10 [Source:NCBI gene;Acc:100513863]		sialic acid-binding Ig-like lectin 10
ENSSSCG00000022925		ENSSSCG00070012874	SLC2A3	SLC2A3	solute carrier family 2 member 3 [Source:NCBI gene;Acc:100626468]	solute carrier family 2 member 3 [Source:NCBI gene;Acc:100626468]	solute carrier family 2 member 3
ENSSSCG00000022947				AFG3L2	AFG3 like matrix AAA peptidase subunit 2 [Source:NCBI gene;Acc:100623478]		AFG3 like matrix AAA peptidase subunit 2
ENSSSCG00000022963				UNKL	unk like zinc finger [Source:NCBI gene;Acc:100522985]		unk like zinc finger
ENSSSCG00000022994	CYB5R4			LOC100622980	cytochrome b5 reductase 4 [Source:HGNC Symbol;Acc:HGNC:20147]		cytochrome b5 reductase 4
ENSSSCG00000023012				LOC100739735	chymotrypsinogen B-like [Source:NCBI gene;Acc:100739735]		chymotrypsinogen B-like
ENSSSCG00000023014				CD300LG	CD300 molecule like family member g [Source:NCBI gene;Acc:100515853]		CD300 molecule like family member g
ENSSSCG00000023041				PCBP3	poly(rC) binding protein 3 [Source:NCBI gene;Acc:100624867]		poly(rC) binding protein 3
ENSSSCG00000023045				BAHCC1	BAH domain and coiled-coil containing 1 [Source:NCBI gene;Acc:100625456]		BAH domain and coiled-coil containing 1
ENSSSCG00000023050	SEPTIN10	ENSSSCG00070026878	SEPT10	SEPTIN10	septin 10 [Source:HGNC Symbol;Acc:HGNC:14349]	septin 10 [Source:NCBI gene;Acc:100522986]	septin 10
ENSSSCG00000023071	ssc-mir-34c-1	ENSSSCG00070008906	MIR34C-1	MIR34C-1	ssc-mir-34c-1 [Source:miRBase;Acc:MI0013132]	microRNA mir-34c-1 [Source:NCBI gene;Acc:100498727]	microRNA mir-34c-1
ENSSSCG00000023091				PEX19	peroxisomal biogenesis factor 19 [Source:NCBI gene;Acc:100154884]		peroxisomal biogenesis factor 19
ENSSSCG00000023125				CNTNAP4	contactin associated protein like 4 [Source:NCBI gene;Acc:100626866]		contactin associated protein like 4
ENSSSCG00000023127				CTRB2	chymotrypsinogen B2 [Source:NCBI gene;Acc:100621642]		chymotrypsinogen B2
ENSSSCG00000023132				LOC100520543	olfactory receptor 7C1-like [Source:NCBI gene;Acc:100520543]		olfactory receptor 7C1-like
ENSSSCG00000023156		ENSSSCG00070029240	C3H2orf81	C3H2orf81	chromosome 3 C2orf81 homolog [Source:NCBI gene;Acc:100513788]	Sus scrofa chromosome 3 C2orf81 homolog (C3H2orf81), mRNA. [Source:RefSeq mRNA;Acc:NM_001244876]	chromosome 3 C2orf81 homolog
ENSSSCG00000023160				LOC100156657	uncharacterized LOC100156657 [Source:NCBI gene;Acc:100156657]		uncharacterized LOC100156657
ENSSSCG00000023166	RNF227			LOC102159363	ring finger protein 227 [Source:HGNC Symbol;Acc:HGNC:27571]		putative uncharacterized protein FLJ38447
ENSSSCG00000023172				PUDP	pseudouridine 5'-phosphatase [Source:NCBI gene;Acc:100521877]		pseudouridine 5'-phosphatase
ENSSSCG00000023196				LOC100520442	olfactory receptor 51B2-like [Source:NCBI gene;Acc:100520442]		olfactory receptor 51B2-like
ENSSSCG00000023228				NUMBL	NUMB like endocytic adaptor protein [Source:NCBI gene;Acc:100627312]		NUMB like endocytic adaptor protein
ENSSSCG00000023320	CYP3A29			CYP3A22	cytochrome P450, subfamily IIIA, polypeptide 22 [Source:NCBI gene;Acc:100144468]		cytochrome P450, subfamily IIIA, polypeptide 22
ENSSSCG00000023322				COL9A2	collagen type IX alpha 2 chain [Source:NCBI gene;Acc:100621911]		collagen type IX alpha 2 chain
ENSSSCG00000023323	C11orf98			C2H11orf98	chromosome 11 open reading frame 98 [Source:HGNC Symbol;Acc:HGNC:51238]		chromosome 2 C11orf98 homolog
ENSSSCG00000023324				KMT2A	lysine methyltransferase 2A [Source:NCBI gene;Acc:100623006]		lysine methyltransferase 2A
ENSSSCG00000023325				ACY1	aminoacylase 1 [Source:NCBI gene;Acc:396930]		aminoacylase 1
ENSSSCG00000023352				LOC100514417	olfactory receptor 51G2-like [Source:NCBI gene;Acc:100514417]		olfactory receptor 51G2-like
ENSSSCG00000023357	REST			LOC100621006	RE1 silencing transcription factor [Source:HGNC Symbol;Acc:HGNC:9966]		RE1-silencing transcription factor-like
ENSSSCG00000023415				LOC100152150	amine sulfotransferase-like [Source:NCBI gene;Acc:100152150]		amine sulfotransferase-like
ENSSSCG00000023426				LOC102166306	alpha-fetoprotein-like [Source:NCBI gene;Acc:102166306]		alpha-fetoprotein-like
ENSSSCG00000023436				LOC100512181	BTB/POZ domain-containing protein KCTD14 [Source:NCBI gene;Acc:100512181]		BTB/POZ domain-containing protein KCTD14
ENSSSCG00000023467				LOC100510917	glutathione S-transferase A4 [Source:NCBI gene;Acc:100510917]		glutathione S-transferase A4
ENSSSCG00000023479				NCKAP5	NCK associated protein 5 [Source:NCBI gene;Acc:100513689]		NCK associated protein 5
ENSSSCG00000023487	MSLNL			LOC100519473	mesothelin like [Source:HGNC Symbol;Acc:HGNC:14170]		mesothelin-like protein
ENSSSCG00000023500				DUSP21	dual specificity phosphatase 21 [Source:NCBI gene;Acc:100518527]		dual specificity phosphatase 21
ENSSSCG00000023514	DPEP3			LOC100621677	dipeptidase 3 [Source:HGNC Symbol;Acc:HGNC:23029]		dipeptidase 3
ENSSSCG00000023546				LOC100157285	uncharacterized LOC100157285 [Source:NCBI gene;Acc:100157285]		uncharacterized LOC100157285
ENSSSCG00000023596				LOC100738050	zinc finger protein 33B [Source:NCBI gene;Acc:100738050]		zinc finger protein 33B
ENSSSCG00000023607	CYP4F22			LOC100620265	cytochrome P450 family 4 subfamily F member 22 [Source:HGNC Symbol;Acc:HGNC:26820]		cytochrome P450 4F22
ENSSSCG00000023611		ENSSSCG00070022784	TNXB	TNXB	tenascin XB [Source:NCBI gene;Acc:445520]	Sus scrofa tenascin XB (TNXB), mRNA. [Source:RefSeq mRNA;Acc:NM_001123204]	tenascin XB
ENSSSCG00000023612				LOC100515049	angiotensin-converting enzyme-like [Source:NCBI gene;Acc:100515049]		angiotensin-converting enzyme-like
ENSSSCG00000023627				LYPD6	LY6/PLAUR domain containing 6 [Source:NCBI gene;Acc:100521871]		LY6/PLAUR domain containing 6
ENSSSCG00000023655	ssc-mir-362			MIR362	ssc-mir-362 [Source:miRBase;Acc:MI0015913]		microRNA mir-362
ENSSSCG00000023672		ENSSSCG00070026224	LRRC30	LRRC30	leucine rich repeat containing 30 [Source:NCBI gene;Acc:100623178]	leucine rich repeat containing 30 [Source:NCBI gene;Acc:100623178]	leucine rich repeat containing 30
ENSSSCG00000023684	MT1A			LOC102166944	metallothionein-1E-like [Source:NCBI gene;Acc:102166944]		metallothionein-1E-like
ENSSSCG00000023691				LOC100515533	oocyte-specific histone RNA stem-loop-binding protein 2 [Source:NCBI gene;Acc:100515533]		oocyte-specific histone RNA stem-loop-binding protein 2
ENSSSCG00000023700	OR13G1			LOC100624876	olfactory receptor family 13 subfamily G member 1 [Source:HGNC Symbol;Acc:HGNC:14999]		olfactory receptor 13G1
ENSSSCG00000023728	TECTA			LOC100523684	tectorin alpha [Source:HGNC Symbol;Acc:HGNC:11720]		tubulin-specific chaperone cofactor E-like protein
ENSSSCG00000023738	COG3			SLC25A30	component of oligomeric golgi complex 3 [Source:HGNC Symbol;Acc:HGNC:18619]		solute carrier family 25 member 30
ENSSSCG00000023749				MIOX	myo-inositol oxygenase [Source:NCBI gene;Acc:397189]		myo-inositol oxygenase
ENSSSCG00000023771				LOC100625134	phospholipid-transporting ATPase IB [Source:NCBI gene;Acc:100625134]		phospholipid-transporting ATPase IB
ENSSSCG00000023819				LOC100625034	testis-specific Y-encoded protein 4-like [Source:NCBI gene;Acc:100625034]		testis-specific Y-encoded protein 4-like
ENSSSCG00000023821	OR2W3			LOC100624683	olfactory receptor family 2 subfamily W member 3 [Source:HGNC Symbol;Acc:HGNC:15021]		olfactory receptor 2W3
ENSSSCG00000023842	TRAT1			LOC100620198	T cell receptor associated transmembrane adaptor 1 [Source:HGNC Symbol;Acc:HGNC:30698]		T-cell receptor-associated transmembrane adapter 1
ENSSSCG00000023850		ENSSSCG00070011335	SDHAF3	SDHAF3	succinate dehydrogenase complex assembly factor 3 [Source:NCBI gene;Acc:102158000]	succinate dehydrogenase complex assembly factor 3 [Source:NCBI gene;Acc:102158000]	succinate dehydrogenase complex assembly factor 3
ENSSSCG00000023865				LOC100154423	uncharacterized protein C10orf88 [Source:NCBI gene;Acc:100154423]		uncharacterized protein C10orf88
ENSSSCG00000023893	ssc-mir-218-1	ENSSSCG00070023165	MIR218-1	MIR218-1	ssc-mir-218-1 [Source:miRBase;Acc:MI0015924]	microRNA mir-218-1 [Source:NCBI gene;Acc:100526390]	microRNA mir-218-1
ENSSSCG00000023920	P3H1			SLC2A1	prolyl 3-hydroxylase 1 [Source:HGNC Symbol;Acc:HGNC:19316]		solute carrier family 2 member 1
ENSSSCG00000023987				LOC100522849	pregnancy-associated glycoprotein 2-like [Source:NCBI gene;Acc:100522849]		pregnancy-associated glycoprotein 2-like
ENSSSCG00000024008	OR10J1			LOC100155243	olfactory receptor family 10 subfamily J member 1 [Source:HGNC Symbol;Acc:HGNC:8175]		olfactory receptor 10J1
ENSSSCG00000024009				CAMK2N1	calcium/calmodulin dependent protein kinase II inhibitor 1 [Source:NCBI gene;Acc:100515264]		calcium/calmodulin dependent protein kinase II inhibitor 1
ENSSSCG00000024019		ENSSSCG00070026753	GTF2H5	GTF2H5	general transcription factor IIH subunit 5 [Source:NCBI gene;Acc:100739493]	general transcription factor IIH subunit 5 [Source:NCBI gene;Acc:100739493]	general transcription factor IIH subunit 5
ENSSSCG00000024021				LOC102164731	endogenous retrovirus group V member 1 Env polyprotein-like [Source:NCBI gene;Acc:102164731]		endogenous retrovirus group V member 1 Env polyprotein-like
ENSSSCG00000024040				LOC100623897	olfactory receptor 14A16-like [Source:NCBI gene;Acc:100623897]		olfactory receptor 14A16-like
ENSSSCG00000024045				CASTOR2	cytosolic arginine sensor for mTORC1 subunit 2 [Source:NCBI gene;Acc:100620792]		cytosolic arginine sensor for mTORC1 subunit 2
ENSSSCG00000024070				CDK5	cyclin dependent kinase 5 [Source:NCBI gene;Acc:733700]		cyclin dependent kinase 5
ENSSSCG00000024103				ADPRHL1	ADP-ribosylhydrolase like 1 [Source:NCBI gene;Acc:100620837]		ADP-ribosylhydrolase like 1
ENSSSCG00000024117				LOC100524268	olfactory receptor 151-like [Source:NCBI gene;Acc:100524268]		olfactory receptor 151-like
ENSSSCG00000024128	ssc-mir-200b	ENSSSCG00070029663	MIR200B		ssc-mir-200b [Source:miRBase;Acc:MI0033407]	microRNA mir-200b [Source:NCBI gene;Acc:114482246]
ENSSSCG00000024129				LOC100627093	cytochrome P450 4X1 [Source:NCBI gene;Acc:100627093]		cytochrome P450 4X1
ENSSSCG00000024144				NDUFS7	NADH:ubiquinone oxidoreductase core subunit S7 [Source:NCBI gene;Acc:100624738]		NADH:ubiquinone oxidoreductase core subunit S7
ENSSSCG00000024146	ssc-mir-1249-1			MIR1249-1	ssc-mir-1249-1 [Source:miRBase;Acc:MI0022158]		microRNA mir-1249-1
ENSSSCG00000024155	OR6V1			LOC100621797	olfactory receptor family 6 subfamily V member 1 [Source:HGNC Symbol;Acc:HGNC:15090]		olfactory receptor 6V1
ENSSSCG00000024162				CIDEA	cell death inducing DFFA like effector a [Source:NCBI gene;Acc:100127171]		cell death inducing DFFA like effector a
ENSSSCG00000024162				IMPA2	cell death inducing DFFA like effector a [Source:NCBI gene;Acc:100127171]		inositol monophosphatase 2
ENSSSCG00000024163				ZMYM3	zinc finger MYM-type containing 3 [Source:NCBI gene;Acc:100522113]		zinc finger MYM-type containing 3
ENSSSCG00000024188	ssc-mir-216-1	ENSSSCG00070030290	MIR216-1	MIR216-1	ssc-mir-216-1 [Source:miRBase;Acc:MI0002424]	microRNA mir-216-1 [Source:NCBI gene;Acc:100316589]	microRNA mir-216-1
ENSSSCG00000024249	GABRR2			GABRR1	gamma-aminobutyric acid type A receptor rho2 subunit [Source:HGNC Symbol;Acc:HGNC:4091]		gamma-aminobutyric acid type A receptor rho1 subunit
ENSSSCG00000024275				LOC100519295	cytochrome c-like [Source:NCBI gene;Acc:100519295]		cytochrome c-like
ENSSSCG00000024290				FSBP	fibrinogen silencer binding protein [Source:NCBI gene;Acc:100624535]		fibrinogen silencer binding protein
ENSSSCG00000024311	CCR2			CCR3	C-C motif chemokine receptor 2 [Source:NCBI gene;Acc:414372]		C-C motif chemokine receptor 3
ENSSSCG00000024313		ENSSSCG00070010576	NDUFA4	NDUFA4	NDUFA4 mitochondrial complex associated [Source:NCBI gene;Acc:100579141]		NDUFA4 mitochondrial complex associated
ENSSSCG00000024316	COX5A			LOC100156967	cytochrome c oxidase subunit 5A [Source:HGNC Symbol;Acc:HGNC:2267]		cytochrome c oxidase subunit 5A, mitochondrial
ENSSSCG00000024329	C12orf43			C14H12orf43	chromosome 12 open reading frame 43 [Source:HGNC Symbol;Acc:HGNC:25719]		chromosome 14 C12orf43 homolog
ENSSSCG00000024353				LOC100624993	olfactory receptor 52D1-like [Source:NCBI gene;Acc:110255381]		olfactory receptor 52D1-like
ENSSSCG00000024353				LOC110255335	olfactory receptor 52D1-like [Source:NCBI gene;Acc:110255381]		olfactory receptor 52D1-like
ENSSSCG00000024353				LOC110255381	olfactory receptor 52D1-like [Source:NCBI gene;Acc:110255381]		olfactory receptor 52D1-like
ENSSSCG00000024386	ssc-mir-376a	ENSSSCG00070010690	MIR376A	MIR376A	ssc-mir-376a [Source:miRBase;Acc:MI0014775]	microRNA mir-376a [Source:NCBI gene;Acc:100498758]	microRNA mir-376a
ENSSSCG00000024402				PZP	pregnancy zone protein [Source:NCBI gene;Acc:100153288]		pregnancy zone protein
ENSSSCG00000024411				SMG8	SMG8 nonsense mediated mRNA decay factor [Source:NCBI gene;Acc:100624639]		SMG8 nonsense mediated mRNA decay factor
ENSSSCG00000024412	RNF139			TRMT12	ring finger protein 139 [Source:HGNC Symbol;Acc:HGNC:17023]		tRNA methyltransferase 12 homolog
ENSSSCG00000024416	MYH13			LOC100736982	myosin heavy chain 13 [Source:HGNC Symbol;Acc:HGNC:7571]		myosin-13
ENSSSCG00000024467				SHISA6	shisa family member 6 [Source:NCBI gene;Acc:100624731]		shisa family member 6
ENSSSCG00000024474				LOC100525573	keratin, type II cuticular Hb5-like [Source:NCBI gene;Acc:100525573]		keratin, type II cuticular Hb5-like
ENSSSCG00000024481	PDE4DIP			LOC100624559	phosphodiesterase 4D interacting protein [Source:HGNC Symbol;Acc:HGNC:15580]		myomegalin
ENSSSCG00000024520				ABCB4	ATP binding cassette subfamily B member 4 [Source:NCBI gene;Acc:100144586]		ATP binding cassette subfamily B member 4
ENSSSCG00000024552				KIAA1257	KIAA1257 ortholog [Source:NCBI gene;Acc:100622492]		KIAA1257 ortholog
ENSSSCG00000024568				LOC110260994	carcinoembryonic antigen-related cell adhesion molecule 21-like [Source:NCBI gene;Acc:110260994]		carcinoembryonic antigen-related cell adhesion molecule 21-like
ENSSSCG00000024610	KRT4	ENSSSCG00070030246	KRT8	KRT4	keratin 4 [Source:HGNC Symbol;Acc:HGNC:6441]	Sus scrofa keratin 8 (KRT8), mRNA. [Source:RefSeq mRNA;Acc:NM_001159615]	keratin 4
ENSSSCG00000024660				LOC100523526	40S ribosomal protein S23 pseudogene [Source:NCBI gene;Acc:100523526]		40S ribosomal protein S23 pseudogene
ENSSSCG00000024663				SPICE1	spindle and centriole associated protein 1 [Source:NCBI gene;Acc:100624928]		spindle and centriole associated protein 1
ENSSSCG00000024666				FXYD3	FXYD domain containing ion transport regulator 3 [Source:NCBI gene;Acc:397413]		FXYD domain containing ion transport regulator 3
ENSSSCG00000024669				NBL1	NBL1, DAN family BMP antagonist [Source:NCBI gene;Acc:100623582]		NBL1, DAN family BMP antagonist
ENSSSCG00000024689	HTR3C			LOC102163598	5-hydroxytryptamine receptor 3C [Source:HGNC Symbol;Acc:HGNC:24003]		5-hydroxytryptamine receptor 3C-like
ENSSSCG00000024703				LOC100519014	olfactory receptor 4P4-like [Source:NCBI gene;Acc:100519014]		olfactory receptor 4P4-like
ENSSSCG00000024743				PRR15L	proline rich 15 like [Source:NCBI gene;Acc:100626612]		proline rich 15 like
ENSSSCG00000024763				TEX29	testis expressed 29 [Source:NCBI gene;Acc:100516692]		testis expressed 29
ENSSSCG00000024765				LOC100625149	guanylate cyclase soluble subunit beta-2 [Source:NCBI gene;Acc:100625149]		guanylate cyclase soluble subunit beta-2
ENSSSCG00000024773	EID2			LOC100520248	EP300 interacting inhibitor of differentiation 2 [Source:HGNC Symbol;Acc:HGNC:28292]		EP300-interacting inhibitor of differentiation 2
ENSSSCG00000024791				CD59	CD59 molecule (CD59 blood group) [Source:NCBI gene;Acc:397347]		CD59 molecule (CD59 blood group)
ENSSSCG00000024800	DSC2			DSC3	desmocollin 2 [Source:HGNC Symbol;Acc:HGNC:3036]		desmocollin 3
ENSSSCG00000024810	PRAM1			ZNF414	PML-RARA regulated adaptor molecule 1 [Source:HGNC Symbol;Acc:HGNC:30091]		zinc finger protein 414
ENSSSCG00000024860				LOC102159834	sodium/glucose cotransporter 1-like [Source:NCBI gene;Acc:102159834]		sodium/glucose cotransporter 1-like
ENSSSCG00000024911		ENSSSCG00070000388	MT1D	MT1D	metallothionein-1E [Source:NCBI gene;Acc:100037920]	metallothionein-1E [Source:NCBI gene;Acc:100037920]	metallothionein-1E
ENSSSCG00000024914				CFB	complement factor B [Source:NCBI gene;Acc:100124383]		complement factor B
ENSSSCG00000024950				LOC100737821	uncharacterized LOC100737821 [Source:NCBI gene;Acc:100737821]		uncharacterized LOC100737821
ENSSSCG00000024966	TRIM77			LOC106504145	tripartite motif containing 77 [Source:HGNC Symbol;Acc:HGNC:34228]		tripartite motif-containing protein 77-like
ENSSSCG00000024973		ENSSSCG00070015098	GBP1	GBP1	guanylate binding protein 1, interferon-inducible [Source:NCBI gene;Acc:100151938]	Sus scrofa guanylate binding protein 1, interferon-inducible (GBP1), mRNA. [Source:RefSeq mRNA;Acc:NM_001128473]	guanylate binding protein 1, interferon-inducible
ENSSSCG00000024973		ENSSSCG00070015098	GBP1	LOC100523668	guanylate binding protein 1, interferon-inducible [Source:NCBI gene;Acc:100151938]	Sus scrofa guanylate binding protein 1, interferon-inducible (GBP1), mRNA. [Source:RefSeq mRNA;Acc:NM_001128473]	guanylate-binding protein 2-like
ENSSSCG00000025022				FER1L5	fer-1 like family member 5 [Source:NCBI gene;Acc:100627869]		fer-1 like family member 5
ENSSSCG00000025041				LOC110260809	rab-like protein 2A [Source:NCBI gene;Acc:110260809]		rab-like protein 2A
ENSSSCG00000025060				MRPL32	mitochondrial ribosomal protein L32 [Source:NCBI gene;Acc:396626]		mitochondrial ribosomal protein L32
ENSSSCG00000025072	C16orf89			C3H16orf89	chromosome 16 open reading frame 89 [Source:HGNC Symbol;Acc:HGNC:28687]		chromosome 3 C16orf89 homolog
ENSSSCG00000025086				LOC100621771	arylsulfatase F-like [Source:NCBI gene;Acc:100621771]		arylsulfatase F-like
ENSSSCG00000025141	PCDHGB1			LOC106509585	protocadherin gamma subfamily B, 1 [Source:HGNC Symbol;Acc:HGNC:8708]		protocadherin gamma-B1-like
ENSSSCG00000025151				VPS4A	vacuolar protein sorting 4 homolog A [Source:NCBI gene;Acc:100627841]		vacuolar protein sorting 4 homolog A
ENSSSCG00000025164	TSC22D4			LOC100514038	TSC22 domain family member 4 [Source:HGNC Symbol;Acc:HGNC:21696]		TSC22 domain family protein 4
ENSSSCG00000025179	NECAP1			LOC110260747	NECAP endocytosis associated 1 [Source:HGNC Symbol;Acc:HGNC:24539]		C-type lectin domain family 4 member A-like
ENSSSCG00000025183	ssc-mir-125b-1	ENSSSCG00070024824	MIR125B-1	MIR125B-1	ssc-mir-125b-1 [Source:miRBase;Acc:MI0013172]	microRNA mir-125b-1 [Source:NCBI gene;Acc:100498797]	microRNA mir-125b-1
ENSSSCG00000025197	OR11H7			LOC100152678	olfactory receptor family 11 subfamily H member 7 (gene/pseudogene) [Source:HGNC Symbol;Acc:HGNC:15350]		olfactory receptor 11H7
ENSSSCG00000025224				ACYP2	acylphosphatase 2 [Source:NCBI gene;Acc:100516794]		acylphosphatase 2
ENSSSCG00000025244				HTR6	5-hydroxytryptamine receptor 6 [Source:NCBI gene;Acc:100623476]		5-hydroxytryptamine receptor 6
ENSSSCG00000025271				LOC100514951	paired immunoglobulin-like type 2 receptor beta [Source:NCBI gene;Acc:100514951]		paired immunoglobulin-like type 2 receptor beta
ENSSSCG00000025290	ZNF596			LOC100627222	zinc finger protein 596 [Source:HGNC Symbol;Acc:HGNC:27268]		zinc finger protein 596
ENSSSCG00000025305		ENSSSCG00070017265	RNASEH1	RNASEH1	ribonuclease H1 [Source:NCBI gene;Acc:100626539]	ribonuclease H1 [Source:NCBI gene;Acc:100626539]	ribonuclease H1
ENSSSCG00000025320	ssc-mir-92a-2			MIR92A-2	ssc-mir-92a-2 [Source:miRBase;Acc:MI0013124]		microRNA mir-92a-2
ENSSSCG00000025324	ssc-mir-490-1	ENSSSCG00070025600	MIR490-1	MIR490-1	ssc-mir-490-2 [Source:miRBase;Acc:MI0022151]	microRNA mir-490-1 [Source:NCBI gene;Acc:100526382]	microRNA mir-490-1
ENSSSCG00000025366				LOC100154563	olfactory receptor 11H12-like [Source:NCBI gene;Acc:100154563]		olfactory receptor 11H12-like
ENSSSCG00000025367				LOC100738971	IQ domain-containing protein F5-like [Source:NCBI gene;Acc:100738971]		IQ domain-containing protein F5-like
ENSSSCG00000025393				SUSD2	sushi domain containing 2 [Source:NCBI gene;Acc:100625804]		sushi domain containing 2
ENSSSCG00000025403				LOC100623742	40S ribosomal protein S19 pseudogene [Source:NCBI gene;Acc:100623742]		40S ribosomal protein S19 pseudogene
ENSSSCG00000025413				LOC100737875	solute carrier family 22 member 10-like [Source:NCBI gene;Acc:100737875]		solute carrier family 22 member 10-like
ENSSSCG00000025414				PYY	peptide YY [Source:NCBI gene;Acc:100512433]		peptide YY
ENSSSCG00000025468				LOC100158001	ceruloplasmin (ferroxidase)-like [Source:NCBI gene;Acc:100158001]		ceruloplasmin (ferroxidase)-like
ENSSSCG00000025483				GREB1	growth regulating estrogen receptor binding 1 [Source:NCBI gene;Acc:100511013]		growth regulating estrogen receptor binding 1
ENSSSCG00000025485				C4H1orf162	chromosome 4 C1orf162 homolog [Source:NCBI gene;Acc:100627962]		chromosome 4 C1orf162 homolog
ENSSSCG00000025499				FXYD5	FXYD domain containing ion transport regulator 5 [Source:NCBI gene;Acc:100624274]		FXYD domain containing ion transport regulator 5
ENSSSCG00000025500		ENSSSCG00070027791	HTR1D	HTR1D	5-hydroxytryptamine receptor 1D [Source:NCBI gene;Acc:397309]	5-hydroxytryptamine receptor 1D [Source:NCBI gene;Acc:397309]	5-hydroxytryptamine receptor 1D
ENSSSCG00000025525				GATD3A	glutamine amidotransferase like class 1 domain containing 3A [Source:NCBI gene;Acc:100623793]		glutamine amidotransferase like class 1 domain containing 3A
ENSSSCG00000025565				LOC100626015	nodal modulator 1 [Source:NCBI gene;Acc:100626015]		nodal modulator 1
ENSSSCG00000025582				PXDC1	PX domain containing 1 [Source:NCBI gene;Acc:100154877]		PX domain containing 1
ENSSSCG00000025593				TAP2	transporter 2, ATP binding cassette subfamily B member [Source:NCBI gene;Acc:733650]		transporter 2, ATP binding cassette subfamily B member
ENSSSCG00000025597				LOC106507258	keratin, type II cuticular Hb6 [Source:NCBI gene;Acc:106507258]		keratin, type II cuticular Hb6
ENSSSCG00000025631				LOC110259374	uncharacterized LOC110259374 [Source:NCBI gene;Acc:110259374]		uncharacterized LOC110259374
ENSSSCG00000025644		ENSSSCG00070027106	cd1a1	CD1.1	CD1 antigen [Source:NCBI gene;Acc:396785]	CD1 antigen [Source:NCBI gene;Acc:396785]	CD1 antigen
ENSSSCG00000025651	GFM1			MLF1	G elongation factor mitochondrial 1 [Source:HGNC Symbol;Acc:HGNC:13780]		myeloid leukemia factor 1
ENSSSCG00000025673				MANBAL	mannosidase beta like [Source:NCBI gene;Acc:100514259]		mannosidase beta like
ENSSSCG00000025681				LOC100621260	phosphatidylcholine transfer protein [Source:NCBI gene;Acc:100621260]		phosphatidylcholine transfer protein
ENSSSCG00000025684	ssc-mir-381	ENSSSCG00070010696	MIR381	MIR381	ssc-mir-381 [Source:miRBase;Acc:MI0015912]	microRNA mir-381 [Source:NCBI gene;Acc:100526381]	microRNA mir-381
ENSSSCG00000025687				PIGE-108A11.3	leukocyte immunoglobulin-like receptor-like [Source:NCBI gene;Acc:100144538]		leukocyte immunoglobulin-like receptor-like
ENSSSCG00000025701	NCK1			IL20RB	NCK adaptor protein 1 [Source:HGNC Symbol;Acc:HGNC:7664]		interleukin 20 receptor subunit beta
ENSSSCG00000025736				RECQL4	RecQ like helicase 4 [Source:NCBI gene;Acc:100524433]		RecQ like helicase 4
ENSSSCG00000025744	KDSR			BCL2	3-ketodihydrosphingosine reductase [Source:HGNC Symbol;Acc:HGNC:4021]		BCL2 apoptosis regulator
ENSSSCG00000025754	ZGLP1			LOC100526209	zinc finger GATA like protein 1 [Source:HGNC Symbol;Acc:HGNC:37245]		ferredoxin-2, mitochondrial
ENSSSCG00000025759				OLAH	oleoyl-ACP hydrolase [Source:NCBI gene;Acc:100627446]		oleoyl-ACP hydrolase
ENSSSCG00000025766	SLC10A3			UBL4A	solute carrier family 10 member 3 [Source:HGNC Symbol;Acc:HGNC:22979]		ubiquitin like 4A
ENSSSCG00000025789				LOC106504189	keratin-associated protein 2-4-like [Source:NCBI gene;Acc:106504189]		keratin-associated protein 2-4-like
ENSSSCG00000025792	NOA1			LOC100621115	nitric oxide associated 1 [Source:HGNC Symbol;Acc:HGNC:28473]		nitric oxide-associated protein 1-like
ENSSSCG00000025793				LOC100622826	keratin-associated protein 10-3-like [Source:NCBI gene;Acc:100622826]		keratin-associated protein 10-3-like
ENSSSCG00000025885	ITLN2			LOC100736733	intelectin 2 [Source:HGNC Symbol;Acc:HGNC:20599]		intelectin-2-like
ENSSSCG00000025885	ITLN2			LOC110255228	intelectin 2 [Source:HGNC Symbol;Acc:HGNC:20599]		intelectin-2-like
ENSSSCG00000025885	ITLN2			LOC110260309	intelectin 2 [Source:HGNC Symbol;Acc:HGNC:20599]		intelectin-2-like
ENSSSCG00000025885	ITLN2			LOC110260310	intelectin 2 [Source:HGNC Symbol;Acc:HGNC:20599]		intelectin-2-like
ENSSSCG00000025894	ssc-mir-1271	ENSSSCG00070001761	MIR1271	MIR1271	ssc-mir-1271 [Source:miRBase;Acc:MI0015922]	microRNA mir-1271 [Source:NCBI gene;Acc:100526388]	microRNA mir-1271
ENSSSCG00000025924	IGFBP5			LOC100738836	insulin-like growth factor-binding protein 5 [Source:NCBI gene;Acc:100738836]		insulin-like growth factor-binding protein 5
ENSSSCG00000025925				LOC100627340	olfactory receptor 2AT4-like [Source:NCBI gene;Acc:100739359]		olfactory receptor 2AT4-like
ENSSSCG00000025925				LOC100739359	olfactory receptor 2AT4-like [Source:NCBI gene;Acc:100739359]		olfactory receptor 2AT4-like
ENSSSCG00000025940		ENSSSCG00070012543	CCZ1	CCZ1	CCZ1 homolog, vacuolar protein trafficking and biogenesis associated [Source:NCBI gene;Acc:100513979]	CCZ1 homolog, vacuolar protein trafficking and biogenesis associated [Source:NCBI gene;Acc:100513979]	CCZ1 homolog, vacuolar protein trafficking and biogenesis associated
ENSSSCG00000025943	C6orf136	ENSSSCG00070024651	C7H6orf136	C7H6orf136	chromosome 6 open reading frame 136 [Source:HGNC Symbol;Acc:HGNC:21301]	chromosome 7 C6orf136 homolog [Source:NCBI gene;Acc:100153952]	chromosome 7 C6orf136 homolog
ENSSSCG00000025951				LOC100525554	olfactory receptor 8I2-like [Source:NCBI gene;Acc:100525554]		olfactory receptor 8I2-like
ENSSSCG00000025969				PTPRR	protein tyrosine phosphatase receptor type R [Source:NCBI gene;Acc:100154962]		protein tyrosine phosphatase receptor type R
ENSSSCG00000026043				TGM3	transglutaminase 3 [Source:NCBI gene;Acc:100153042]		transglutaminase 3
ENSSSCG00000026045				LOC100623035	zinc finger protein OZF [Source:NCBI gene;Acc:100623035]		zinc finger protein OZF
ENSSSCG00000026055		ENSSSCG00070029308	PRIM1	PRIM1	DNA primase subunit 1 [Source:NCBI gene;Acc:100157576]		DNA primase subunit 1
ENSSSCG00000026064				LSM5	LSM5 homolog, U6 small nuclear RNA and mRNA degradation associated [Source:NCBI gene;Acc:100624767]		LSM5 homolog, U6 small nuclear RNA and mRNA degradation associated
ENSSSCG00000026140				S100B	S100 calcium binding protein B [Source:NCBI gene;Acc:100623510]		S100 calcium binding protein B
ENSSSCG00000026156	OR10G3			LOC100512910	olfactory receptor family 10 subfamily G member 3 [Source:HGNC Symbol;Acc:HGNC:8171]		olfactory receptor 10G3
ENSSSCG00000026210		ENSSSCG00070027200	FCRL5	FCRL5	Fc receptor like 5 [Source:NCBI gene;Acc:100155684]	Fc receptor like 5 [Source:NCBI gene;Acc:100155684]	Fc receptor like 5
ENSSSCG00000026217				LOC100519314	natural killer cells antigen CD94 [Source:NCBI gene;Acc:100519314]		natural killer cells antigen CD94
ENSSSCG00000026229				PCBD2	pterin-4 alpha-carbinolamine dehydratase 2 [Source:NCBI gene;Acc:100624388]		pterin-4 alpha-carbinolamine dehydratase 2
ENSSSCG00000026233		ENSSSCG00070008448	POLR3G	POLR3G	RNA polymerase III subunit G [Source:NCBI gene;Acc:100519356]	RNA polymerase III subunit G [Source:NCBI gene;Acc:100519356]	RNA polymerase III subunit G
ENSSSCG00000026248				PAQR4	progestin and adipoQ receptor family member 4 [Source:NCBI gene;Acc:100627080]		progestin and adipoQ receptor family member 4
ENSSSCG00000026248				LOC100737121	progestin and adipoQ receptor family member 4 [Source:NCBI gene;Acc:100627080]		elastin-like
ENSSSCG00000026253				LOC100518203	olfactory receptor 10G2-like [Source:NCBI gene;Acc:100518203]		olfactory receptor 10G2-like
ENSSSCG00000026271				NUDT11	nudix hydrolase 11 [Source:NCBI gene;Acc:100624768]		nudix hydrolase 11
ENSSSCG00000026302				MKI67	marker of proliferation Ki-67 [Source:NCBI gene;Acc:102164100]		marker of proliferation Ki-67
ENSSSCG00000026339		ENSSSCG00070024235	FAM25A	FAM25A	family with sequence similarity 25 member A [Source:NCBI gene;Acc:100155089]	family with sequence similarity 25 member A [Source:NCBI gene;Acc:100155089]	family with sequence similarity 25 member A
ENSSSCG00000026345				CLCNKA	chloride channel protein ClC-Ka [Source:NCBI gene;Acc:100628082]		chloride channel protein ClC-Ka
ENSSSCG00000026349	ALDH3B2			LOC100522421	aldehyde dehydrogenase 3 family member B2 [Source:HGNC Symbol;Acc:HGNC:411]		aldehyde dehydrogenase family 3 member B2-like
ENSSSCG00000026354		ENSSSCG00070027363	PRPF18	PRPF18	pre-mRNA processing factor 18 [Source:NCBI gene;Acc:100513617]	pre-mRNA processing factor 18 [Source:NCBI gene;Acc:100513617]	pre-mRNA processing factor 18
ENSSSCG00000026365				GP6	glycoprotein VI platelet [Source:NCBI gene;Acc:100517829]		glycoprotein VI platelet
ENSSSCG00000026387				REEP6	receptor accessory protein 6 [Source:NCBI gene;Acc:100626712]		receptor accessory protein 6
ENSSSCG00000026402				LOC100522787	adhesion G protein-coupled receptor E3-like [Source:NCBI gene;Acc:100522787]		adhesion G protein-coupled receptor E3-like
ENSSSCG00000026430		ENSSSCG00070025530	DDX3Y	LOC100624590	ATP-dependent RNA helicase DDX3X [Source:NCBI gene;Acc:100624590]	ATP-dependent RNA helicase DDX3X [Source:NCBI gene;Acc:100624590]	ATP-dependent RNA helicase DDX3X
ENSSSCG00000026446				FAM136A	family with sequence similarity 136 member A [Source:NCBI gene;Acc:100525693]		family with sequence similarity 136 member A
ENSSSCG00000026449				KDM4A	lysine demethylase 4A [Source:NCBI gene;Acc:100621904]		lysine demethylase 4A
ENSSSCG00000026473	ABCA8			LOC100520512	ATP binding cassette subfamily A member 8 [Source:HGNC Symbol;Acc:HGNC:38]		ATP-binding cassette sub-family A member 8
ENSSSCG00000026486				LOC100627175	GRAM domain containing 2-like [Source:NCBI gene;Acc:100627175]		GRAM domain containing 2-like
ENSSSCG00000026488				LOC102160336	ubiquitin-conjugating enzyme E2 E1 [Source:NCBI gene;Acc:102160336]		ubiquitin-conjugating enzyme E2 E1
ENSSSCG00000026498				R3HDM2	R3H domain containing 2 [Source:NCBI gene;Acc:100627213]		R3H domain containing 2
ENSSSCG00000026512		ENSSSCG00070009428	CALCB	CALCB	Sus scrofa calcitonin-related polypeptide beta (CALCB), transcript variant 1, mRNA. [Source:RefSeq mRNA;Acc:NM_001104955]	Sus scrofa calcitonin-related polypeptide beta (CALCB), transcript variant 1, mRNA. [Source:RefSeq mRNA;Acc:NM_001104955]	calcitonin-related polypeptide beta
ENSSSCG00000026520				STS	steroid sulfatase [Source:NCBI gene;Acc:448816]		steroid sulfatase
ENSSSCG00000026529		ENSSSCG00070004656	NUDT11	LOC100515984	diphosphoinositol polyphosphate phosphohydrolase 3-beta [Source:NCBI gene;Acc:100515984]	nudix hydrolase 11 [Source:NCBI gene;Acc:100624768]	diphosphoinositol polyphosphate phosphohydrolase 3-beta
ENSSSCG00000026529		ENSSSCG00070004656	NUDT11	NUDT11	diphosphoinositol polyphosphate phosphohydrolase 3-beta [Source:NCBI gene;Acc:100515984]	nudix hydrolase 11 [Source:NCBI gene;Acc:100624768]	nudix hydrolase 11
[truncated: 2,701 more rows]
