# Supplementary material for: Functional Annotation of the Transcriptome of the Pig, Sus scrofa, Based Upon Network Analysis of an RNAseq Transcriptional Atlas
Source: Front Genet. 2020 Feb 14;10:1355. doi: 10.3389/fgene.2019.01355 (PMC7034361; doi:10.3389/fgene.2019.01355)
Supplement: Supplementary file 7 [file Table_6.xlsx]

## Sheet: Sample descriptions
Supplementary Table S6
Averaged processed primary expression data
Sample descriptions
Description
additional molar germs
adipose
alveolar macrophage
amygdala
backfat
biceps femoris muscle
brain
brain stem
caecum
cerebellum
chorion regions of the pig term placenta
colon
corpus callosum
cortex
cortex of kidney
dorsal plus ventral thalamus
duodenum
ear
endometrium of pregnancy
epiblast from day 10-11 embryos
epididymis
extracellular vesicles
fat
fetal thymus
fibroblasts
forebrain
frontal cortex
gastrulating epiblast from day 12-13 embryos
gluteus medius muscle
heart
heart left ventricle
hippocampal formation
hippocampus
hypothalamus
ileum
induced pluripotent stem cells (iPSCs)
inner cell mass from day 7-8 embryos
inner ear stria vascularis
kidney
liver
longissimus dorsi muscle
lung
medulla oblongata
mesenchymal stromal/stem cells
mesenteric lymph node
mixture of multiple tissues
muscle
occipital cortex
omentum
oocyte
ovary
penis
peripheral blood
pituitary gland
pons
psoas major muscle
skeletal muscle
skeletal muscle tissue
somatic cells
spleen
stem cells
stomach
subcutaneous adipose
testis
tonsil
uterine endometrium
uterus

## Sheet: Sus_scrofa.avg_tpm_per_tissue
Supplementary Table S6
Averaged processed primary expression data
Expression levels
Gene name	Ensembl gene ID	Location (chr:start-end:strand)	Gene type	Description	additional molar germs	adipose	alveolar macrophage	amygdala	backfat	biceps femoris muscle	brain	brain stem	caecum	cerebellum	chorion regions of the pig term placenta	colon	corpus callosum	cortex	cortex of kidney	dorsal plus ventral thalamus	duodenum	ear	endometrium of pregnancy	epiblast from day 10-11 embryos	epididymis	extracellular vesicles	fat	fetal thymus	fibroblasts	forebrain	frontal cortex	gastrulating epiblast from day 12-13 embryos	gluteus medius muscle	heart	heart left ventricle	hippocampal formation	hippocampus	hypothalamus	ileum	induced pluripotent stem cells (iPSCs)	inner cell mass from day 7-8 embryos	inner ear stria vascularis	kidney	liver	longissimus dorsi muscle	lung	medulla oblongata	mesenchymal stromal/stem cells	mesenteric lymph node
Sample IDs					SRS1355355, SRS1355357	SRS1100819	ERS1793652, ERS1793662, ERS1793677, ERS1793679	ERS1793676, ERS1793685	SRS1206421, SRS1206426, SRS1206433, SRS1206434, SRS1206436, SRS1206439, SRS1206440, SRS1206441, SRS1206442, SRS529088, SRS529091, SRS529092, SRS529093, SRS529094, SRS529095, SRS912940, SRS912941, SRS912942, SRS912943, SRS912944, SRS912945, SRS912946, SRS912947, SRS912948, SRS912949, SRS912950, SRS912951, SRS912952, SRS912953, SRS912954, SRS912955, SRS912956, SRS912957, SRS912958, SRS912959	SRS1094450, SRS1094451, SRS1094452, SRS1094453, SRS1094454, SRS1094455, SRS1094456, SRS1094457, SRS1094458, SRS1094459, SRS1094460, SRS1094461	SRS2520754, SRS2520755, SRS2520756, SRS2520757, SRS2520758	ERS1793691, SRS1027238	ERS1793647, ERS1793656, ERS1793678	ERS1793686, ERS1793694	SRS1245674	ERS1793666, ERS1793672	ERS1793687, ERS1793695	SRS1027242, SRS1027243, SRS1027244, SRS1027245, SRS1027246	ERS1793645, ERS1793654	ERS1793688	ERS1793673	SRS1410452, SRS1410453, SRS1410454, SRS1410455, SRS1410456, SRS1410457	SRS1097794, SRS1097795, SRS1097796	SRS1878232, SRS1878233, SRS1878234	ERS1793660	SRS1736970, SRS1736971, SRS1736972	SRS1206413, SRS401903, SRS401906	SRS1009059, SRS1009061, SRS1009062, SRS1009063, SRS1009064, SRS1009065, SRS1009066, SRS1009067, SRS1009068, SRS1009069, SRS1009070, SRS1009071, SRS1009072, SRS1009073, SRS1009074, SRS1009075, SRS1009076, SRS1009077, SRS1009078, SRS1009079, SRS1009080, SRS1009081, SRS1009082, SRS1009083, SRS1009084, SRS1009085, SRS1009086, SRS1009087, SRS1009088, SRS1009089, SRS1009090, SRS1009091, SRS1009092, SRS…	SRS1713965, SRS1713967, SRS1878226, SRS1878227, SRS1878228	SRS1027247	ERS1793689	SRS1878235, SRS1878236, SRS1878237	SRS1526199	SRS1100812, SRS1283274, SRS1283286, SRS1283296, SRS1283306, SRS1283316, SRS1283326, SRS1283334, SRS1283346, SRS1283355, SRS1882060, SRS1882061, SRS1882062, SRS1882063, SRS1882064, SRS1882065, SRS1882066, SRS1882067, SRS388205	ERS1793646, ERS1793655	ERS1793670, ERS1793696	SRS1027235	SRS497443, SRS497444, SRS497445, SRS497446, SRS497447, SRS497448, SRS497449, SRS497450, SRS497451, SRS497452	ERS1793668, ERS1793674	SRS1713966, SRS1713968, SRS1713969, SRS1713970, SRS1878220, SRS1878221, SRS1878222, SRS1878223, SRS1878224, SRS1878225	SRS1878229, SRS1878230, SRS1878231	SRS1412063, SRS1412064	SRS1100809, SRS1167078, SRS1168887, SRS1181337, SRS1283270, SRS1283283, SRS1283292, SRS1283302, SRS1283312, SRS1283322, SRS1283331, SRS1283341, SRS1283352, SRS388208	SRS1100810, SRS1198656, SRS1198657, SRS1198658, SRS1198659, SRS1198660, SRS1198661, SRS1198662, SRS1198663, SRS1198664, SRS1198665, SRS1283273, SRS1283285, SRS1283295, SRS1283305, SRS1283315, SRS1283325, SRS1283335, SRS1283345, SRS1283356, SRS1925501, SRS1925502, SRS1925503, SRS1925504, SRS1925505, SRS1925506, SRS1925507, SRS1925508, SRS1925509, SRS1925510, SRS1925511, SRS1925512, SRS1925513, SRS…	SRS1100814, SRS1100816, SRS1100817, SRS1100818, SRS1164589, SRS1164590, SRS1164591, SRS1164592, SRS1164593, SRS1164594, SRS1283268, SRS1283276, SRS1283281, SRS1283290, SRS1283300, SRS1283310, SRS1283320, SRS1283329, SRS1283339, SRS1283350, SRS1647091, SRS1647092, SRS1647093, SRS1647094, SRS1647095, SRS1647096, SRS1672034, SRS1672035, SRS1672036, SRS1672037, SRS1672038, SRS1672039, SRS1672040, SRS…	SRS1100808, SRS1283271, SRS1283293, SRS1283303, SRS1283313, SRS1283323, SRS1283332, SRS1283343, SRS1283353, SRS388207, SRS938493, SRS938494, SRS938495, SRS938496, SRS938497, SRS938498, SRS938499, SRS938500	ERS1793683, ERS1793692	SRS1736967, SRS1736968, SRS1736969	ERS1793648, ERS1793657
BioProject IDs					PRJNA316011	PRJNA297855	PRJEB19386	PRJEB19386	PRJNA234335, PRJNA281483, PRJNA305784	PRJNA297337	PRJNA407675	PRJEB19386, PRJNA292166	PRJEB19386	PRJEB19386	PRJNA305976	PRJEB19386	PRJEB19386	PRJNA292166	PRJEB19386	PRJEB19386	PRJEB19386	PRJNA319492	PRJNA297678	PRJNA358728	PRJEB19386	PRJNA347624	PRJNA193204, PRJNA305784	PRJNA290579	PRJNA344493, PRJNA358728	PRJNA292166	PRJEB19386	PRJNA358728	PRJNA326880	PRJNA188070, PRJNA297855, PRJNA311523, PRJNA359208	PRJEB19386	PRJEB19386	PRJNA292166	PRJNA225941	PRJEB19386	PRJNA344493, PRJNA358728	PRJNA358728	PRJNA319623	PRJNA188070, PRJNA297855, PRJNA302066, PRJNA304281, PRJNA311523	PRJNA188070, PRJNA193204, PRJNA234465, PRJNA240332, PRJNA264829, PRJNA297855, PRJNA305529, PRJNA311523, PRJNA451072	PRJNA289358, PRJNA297855, PRJNA302287, PRJNA311523, PRJNA340232, PRJNA341938, PRJNA359473, PRJNA389512	PRJNA188070, PRJNA284205, PRJNA297855, PRJNA311523	PRJEB19386	PRJNA347624	PRJEB19386
SRA metadata					not availableSRS1355355 (source_name: additional molar germs || strain: miniature pig || tissue: additional molar germs || age: embryonic day 70 || genotype: wild type), SRS1355357 (source_name: additional molar germs || strain: miniature pig || tissue: additional molar germs || age: embryonic day 70 || genotype: wild type)	not availableSRS1100819 (source_name: adipose, postnatal 240 days || breed: Guizhou mini-pigs || age: postnatal 240 days || tissue: adipose)	not availableERS1793652 (project: FAANG || Material: cell specimen || purification protocol: http://ftp.faang.ebi.ac.uk/ftp/protocols/samples/ ROSLIN_SOP_Isolation_of_Macrophages_from_Lungs_Blood_and_Bone_Marrow_of_Large_Animals_20160516.pdf || cell_type: alveolar macrophage), ERS1793662 (project: FAANG || Material: cell specimen || purification protocol: http://ftp.faang.ebi.ac.uk/ftp/protocols/…	not availableERS1793676 (project: FAANG || Material: specimen from organism || organism part: amygdala || specimen collection protocol: http://ftp.faang.ebi.ac.uk/ftp/protocols/samples/ROSLIN_SOP_Harvest_of_Large_Animal_Tissues_20160516.pdf || specimen collection date: 2013-10-30 || animal age at collection: 3 || developmental stage: juvenile stage || health status at collection: normal || fasted…	not availableSRS1206421 (isolate: backfat tissue || dev_stage: missing || sex: female || tissue: backfat tissue || BioSampleModel: Model organism or animal), SRS1206426 (isolate: backfat tissue || dev_stage: missing || sex: male || tissue: backfat tissue || BioSampleModel: Model organism or animal), SRS1206433 (isolate: backfat tissue || dev_stage: missing || sex: female || tissue: backfat tissue…	not availableSRS1094450 (source_name: Biceps femoris muscle_Iberian x Duroc || age: postnatal day 1 || Sex: male || strain: crossbred Iberian x Duroc || tissue: Biceps femoris muscle), SRS1094451 (source_name: Biceps femoris muscle_Iberian x Duroc || age: postnatal day 1 || Sex: male || strain: crossbred Iberian x Duroc || tissue: Biceps femoris muscle), SRS1094452 (source_name: Biceps femoris mu…	not availableSRS2520754 (source_name: fetal brain || agent: none || Sex: female || mode: mock), SRS2520755 (source_name: fetal brain || agent: none || Sex: female || mode: mock), SRS2520756 (source_name: fetal brain || agent: none || Sex: female || mode: mock), SRS2520757 (source_name: fetal brain || agent: none || Sex: male || mode: mock), SRS2520758 (source_name: fetal brain || agent: none || S…	not availableERS1793691 (project: FAANG || Material: specimen from organism || organism part: brainstem || specimen collection protocol: http://ftp.faang.ebi.ac.uk/ftp/protocols/samples/ROSLIN_SOP_Harvest_of_Large_Animal_Tissues_20160516.pdf || specimen collection date: 2013-10-30 || animal age at collection: 3 || developmental stage: juvenile stage || health status at collection: normal || faste…	not availableERS1793647 (project: FAANG || Material: specimen from organism || organism part: caecum || specimen collection protocol: http://ftp.faang.ebi.ac.uk/ftp/protocols/samples/ROSLIN_SOP_Harvest_of_Large_Animal_Tissues_20160516.pdf || specimen collection date: 2013-08-01 || animal age at collection: 4 || developmental stage: juvenile stage || health status at collection: normal || fasted s…	not availableERS1793686 (project: FAANG || Material: specimen from organism || organism part: cerebellum || specimen collection protocol: http://ftp.faang.ebi.ac.uk/ftp/protocols/samples/ROSLIN_SOP_Harvest_of_Large_Animal_Tissues_20160516.pdf || specimen collection date: 2013-10-29 || animal age at collection: 5 || developmental stage: juvenile stage || health status at collection: normal || fast…	not availableSRS1245674 (breed: Diannan small-ear pig || dev_stage: term placenta || sex: pooled male and female || tissue: chorion regions of the pig term placenta || BioSampleModel: Model organism or animal)	not availableERS1793666 (project: FAANG || Material: specimen from organism || organism part: colon || specimen collection protocol: http://ftp.faang.ebi.ac.uk/ftp/protocols/samples/ROSLIN_SOP_Harvest_of_Large_Animal_Tissues_20160516.pdf || specimen collection date: 2013-10-29 || animal age at collection: 5 || developmental stage: juvenile stage || health status at collection: normal || fasted st…	not availableERS1793687 (project: FAANG || Material: specimen from organism || organism part: corpus callosum || specimen collection protocol: http://ftp.faang.ebi.ac.uk/ftp/protocols/samples/ROSLIN_SOP_Harvest_of_Large_Animal_Tissues_20160516.pdf || specimen collection date: 2013-10-29 || animal age at collection: 5 || developmental stage: juvenile stage || health status at collection: normal ||…	not availableSRS1027242 (source_name: Embryonic brain || brain region: Cortex || embryonic day: E115), SRS1027243 (source_name: Embryonic brain || brain region: Cortex || embryonic day: E100), SRS1027244 (source_name: Embryonic brain || brain region: Cortex || embryonic day: E80), SRS1027245 (source_name: Embryonic brain || brain region: Cortex || embryonic day: E60), SRS1027246 (source_name: Emb…	not availableERS1793645 (project: FAANG || Material: specimen from organism || organism part: cortex of kidney || specimen collection protocol: http://ftp.faang.ebi.ac.uk/ftp/protocols/samples/ROSLIN_SOP_Harvest_of_Large_Animal_Tissues_20160516.pdf || specimen collection date: 2013-08-01 || animal age at collection: 4 || developmental stage: juvenile stage || health status at collection: normal |…	not availableERS1793688 (project: FAANG || Material: specimen from organism || organism part: dorsal plus ventral thalamus || specimen collection protocol: http://ftp.faang.ebi.ac.uk/ftp/protocols/samples/ROSLIN_SOP_Harvest_of_Large_Animal_Tissues_20160516.pdf || specimen collection date: 2013-10-29 || animal age at collection: 5 || developmental stage: juvenile stage || health status at collecti…	not availableERS1793673 (project: FAANG || Material: specimen from organism || organism part: duodenum || specimen collection protocol: http://ftp.faang.ebi.ac.uk/ftp/protocols/samples/ROSLIN_SOP_Harvest_of_Large_Animal_Tissues_20160516.pdf || specimen collection date: 2013-10-30 || animal age at collection: 3 || developmental stage: juvenile stage || health status at collection: normal || fasted…	not availableSRS1410452 (source_name: qq, ear tissue || breed: Sutai || tissue: ear || age: new born || genotype: qq), SRS1410453 (source_name: qq, ear tissue || breed: Sutai || tissue: ear || age: new born || genotype: qq), SRS1410454 (source_name: qq, ear tissue || breed: Sutai || tissue: ear || age: new born || genotype: qq), SRS1410455 (source_name: QQ, ear tissue || breed: Sutai || tissue: e…	not availableSRS1097794 (source_name: Endometrium || tissue: Endometrium of pregnancy || Stage: Day 25 of pregnancy), SRS1097795 (source_name: Endometrium || tissue: Endometrium of pregnancy || Stage: Day 18 of pregnancy), SRS1097796 (source_name: Endometrium || tissue: Endometrium of pregnancy || Stage: Day 12 of pregnancy)	not availableSRS1878232 (source_name: Epiblast from day 10-11 embryos || cell type: Epiblast from day 10-11 embryos), SRS1878233 (source_name: Epiblast from day 10-11 embryos || cell type: Epiblast from day 10-11 embryos), SRS1878234 (source_name: Epiblast from day 10-11 embryos || cell type: Epiblast from day 10-11 embryos)	not availableERS1793660 (project: FAANG || Material: specimen from organism || organism part: epididymis || specimen collection protocol: http://ftp.faang.ebi.ac.uk/ftp/protocols/samples/ROSLIN_SOP_Harvest_of_Large_Animal_Tissues_20160516.pdf || specimen collection date: 2013-08-02 || animal age at collection: 4 || developmental stage: juvenile stage || health status at collection: normal || fast…	not availableSRS1736970 (source_name: MSC-derived extracellular vesicles (Evs) || cell type: extracellular vesicles || passages: 3 || age: 3 months || pig id: Y414), SRS1736971 (source_name: MSC-derived extracellular vesicles (Evs) || cell type: extracellular vesicles || passages: 3 || age: 3 months || pig id: Y418), SRS1736972 (source_name: MSC-derived extracellular vesicles (Evs) || cell type: …	not availableSRS1206413 (isolate: backfat tissue || dev_stage: missing || sex: female || tissue: fat tissue || BioSampleModel: Model organism or animal), SRS401903 (source_name: Berkshire_Fat || breed: Berkshire || tissue: fat), SRS401906 (source_name: Korean native_Fat || breed: Korean native pig || tissue: fat)	not availableSRS1009059 (source_name: fetal thymus || infection status: MEC || tissue: fetal thymus), SRS1009061 (source_name: fetal thymus || infection status: MEC || tissue: fetal thymus), SRS1009062 (source_name: fetal thymus || infection status: MEC || tissue: fetal thymus), SRS1009063 (source_name: fetal thymus || infection status: MEC || tissue: fetal thymus), SRS1009064 (source_name: fetal…	not availableSRS1713965 (source_name: fibroblasts || passages: 5 || strain: Small Xiang Pig || cell type: fibroblasts), SRS1713967 (source_name: fibroblasts || passages: 5 || strain: Small Xiang Pig || cell type: fibroblasts), SRS1878226 (source_name: Fibroblasts || cell type: Fibroblasts), SRS1878227 (source_name: Fibroblasts || cell type: Fibroblasts), SRS1878228 (source_name: Fibroblasts || ce…	not availableSRS1027247 (source_name: Embryonic brain || brain region: Forebrain || embryonic day: E23)	not availableERS1793689 (project: FAANG || Material: specimen from organism || organism part: frontal cortex || specimen collection protocol: http://ftp.faang.ebi.ac.uk/ftp/protocols/samples/ROSLIN_SOP_Harvest_of_Large_Animal_Tissues_20160516.pdf || specimen collection date: 2013-10-30 || animal age at collection: 3 || developmental stage: juvenile stage || health status at collection: normal || …	not availableSRS1878235 (source_name: Gastrulating epiblast from day 12-13 embryos || cell type: Gastrulating epiblast from day 12-13 embryos), SRS1878236 (source_name: Gastrulating epiblast from day 12-13 embryos || cell type: Gastrulating epiblast from day 12-13 embryos), SRS1878237 (source_name: Gastrulating epiblast from day 12-13 embryos || cell type: Gastrulating epiblast from day 12-13 emb…	not availableSRS1526199 (source_name: muscle, standard diet || breed: Polish Landrace || tissue: gluteus medius muscle || treatment: standard diet (control))	not availableSRS1100812 (source_name: heart, postnatal 240 days || breed: Guizhou mini-pigs || age: postnatal 240 days || tissue: heart), SRS1283274 (source_name: heart || age: 60 days old || tissue: heart || breed name: Berkshire), SRS1283286 (source_name: heart || age: 60 days old || tissue: heart || breed name: Rongchang), SRS1283296 (source_name: heart || age: 60 days old || tissue: heart || …	not availableERS1793646 (project: FAANG || Material: specimen from organism || organism part: heart left ventricle || specimen collection protocol: http://ftp.faang.ebi.ac.uk/ftp/protocols/samples/ROSLIN_SOP_Harvest_of_Large_Animal_Tissues_20160516.pdf || specimen collection date: 2013-08-01 || animal age at collection: 4 || developmental stage: juvenile stage || health status at collection: norm…	not availableERS1793670 (project: FAANG || Material: specimen from organism || organism part: hippocampal formation || specimen collection protocol: http://ftp.faang.ebi.ac.uk/ftp/protocols/samples/ROSLIN_SOP_Harvest_of_Large_Animal_Tissues_20160516.pdf || specimen collection date: 2013-10-29 || animal age at collection: 5 || developmental stage: juvenile stage || health status at collection: nor…	not availableSRS1027235 (source_name: Embryonic brain || brain region: Hippocampus || embryonic day: E60)	not availableSRS497443 (source_name: hypothalamus, high growth and fatness || breed: Iberian x Landrace backcross || tissue: hypothalamus || phenotype: high growth and fatness), SRS497444 (source_name: hypothalamus, high growth and fatness || breed: Iberian x Landrace backcross || tissue: hypothalamus || phenotype: high growth and fatness), SRS497445 (source_name: hypothalamus, high growth and fa…	not availableERS1793668 (project: FAANG || Material: specimen from organism || organism part: ileum || specimen collection protocol: http://ftp.faang.ebi.ac.uk/ftp/protocols/samples/ROSLIN_SOP_Harvest_of_Large_Animal_Tissues_20160516.pdf || specimen collection date: 2013-10-29 || animal age at collection: 5 || developmental stage: juvenile stage || health status at collection: normal || fasted st…	not availableSRS1713966 (source_name: iPSCs || passages: 5 || strain: Small Xiang Pig || cell type: iPSCs), SRS1713968 (source_name: iPSCs || passages: 5 || strain: Small Xiang Pig || cell type: iPSCs), SRS1713969 (source_name: iPSCs || passages: 10 || strain: Small Xiang Pig || cell type: iPSCs), SRS1713970 (source_name: iPSCs || passages: 10 || strain: Small Xiang Pig || cell type: iPSCs), SRS1…	not availableSRS1878229 (source_name: Inner cell mass from day 7-8 embryos || cell type: Inner cell mass from day 7-8 embryos), SRS1878230 (source_name: Inner cell mass from day 7-8 embryos || cell type: Inner cell mass from day 7-8 embryos), SRS1878231 (source_name: Inner cell mass from day 7-8 embryos || cell type: Inner cell mass from day 7-8 embryos)	not availableSRS1412063 (source_name: inner ear stria vascularis tissue || age: P1 || genotype/variation: MITF r/r || tissue: inner ear stria vascularis), SRS1412064 (source_name: inner ear stria vascularis tissue || age: P1 || genotype/variation: MITF R/r || tissue: inner ear stria vascularis)	not availableSRS1100809 (source_name: kindey, postnatal 240 days || breed: Guizhou mini-pigs || age: postnatal 240 days || tissue: kindey), SRS1167078 (collection_date: 2015-10-10 || sample_type: single cell || tissue: kidney || geo_loc_name: China || isolation_source: pig kidney cell lines || strain: Asia1 type foot-and-mouth disease virus jiangsu strain || BioSampleModel: Microbe, viral or envi…	not availableSRS1100810 (source_name: liver, postnatal 240 days || breed: Guizhou mini-pigs || age: postnatal 240 days || tissue: liver), SRS1198656 (source_name: Liver || age: 175 || Sex: male || phenotype: low growth and fatness || tissue: liver), SRS1198657 (source_name: Liver || age: 175 || Sex: male || phenotype: low growth and fatness || tissue: liver), SRS1198658 (source_name: Liver || age…	not availableSRS1100814 (source_name: multiple muscle tissues || breed: multiple breeds || age: multiple time points || tissue: longissimus dorsi), SRS1100816 (source_name: longissimus dorsi, postnatal 240 days || breed: Guizhou mini-pigs || age: postnatal 240 days || tissue: longissimus dorsi), SRS1100817 (source_name: longissimus dorsi, postnatal 30 days || breed: Guizhou mini-pigs || age: post…	not availableSRS1100808 (source_name: lung, postnatal 240 days || breed: Guizhou mini-pigs || age: postnatal 240 days || tissue: lung), SRS1283271 (source_name: lung || age: 60 days old || tissue: lung || breed name: Berkshire), SRS1283293 (source_name: lung || age: 60 days old || tissue: lung || breed name: Meishan), SRS1283303 (source_name: lung || age: 60 days old || tissue: lung || breed name…	not availableERS1793683 (project: FAANG || Material: specimen from organism || organism part: medulla oblongata || specimen collection protocol: http://ftp.faang.ebi.ac.uk/ftp/protocols/samples/ROSLIN_SOP_Harvest_of_Large_Animal_Tissues_20160516.pdf || specimen collection date: 2013-10-29 || animal age at collection: 5 || developmental stage: juvenile stage || health status at collection: normal …	not availableSRS1736967 (source_name: Adipose tissue derived-mesenchymal stromal/stem cells (MSC) || cell type: mesenchymal stromal/stem cells || passages: 3 || age: 3 months || pig id: Y414), SRS1736968 (source_name: Adipose tissue derived-mesenchymal stromal/stem cells (MSC) || cell type: mesenchymal stromal/stem cells || passages: 3 || age: 3 months || pig id: Y418), SRS1736969 (source_name: A…	not availableERS1793648 (project: FAANG || Material: specimen from organism || organism part: mesenteric lymph node || specimen collection protocol: http://ftp.faang.ebi.ac.uk/ftp/protocols/samples/ROSLIN_SOP_Harvest_of_Large_Animal_Tissues_20160516.pdf || specimen collection date: 2013-08-01 || animal age at collection: 4 || developmental stage: juvenile stage || health status at collection: nor…
Organ system					not available	integumentary system	immune system	nervous system	integumentary system	muscular system	nervous system	nervous system	gastrointestinal tract	nervous system	female reproductive system	gastrointestinal tract	nervous system	nervous system	renal system	nervous system	gastrointestinal tract	not available	female reproductive system	not available	male reproductive system	not available	integumentary system	endocrine system	not available	nervous system	nervous system	not available	muscular system	cardiovascular system	cardiovascular system	nervous system	nervous system	nervous system	gastrointestinal tract	not available	not available	not available	renal system	endocrine system	muscular system	respiratory system	nervous system	not available	immune system
A1BG	ENSSSCG00000004001	6:62935423-63320640:-1	protein_coding	alpha-1-B glycoprotein	0.131	0	0	0.622	0.299	0.16	0.228	0.368	0	2.912	0	0.132	1.175	0.307	0.127	0.567	0.212	0.117	4.756	1.576	0.249	0.315	0.338	0.145	0.113	0.99	0.172	1.436	0.431	0.086	0	0.46	0.454	0.805	0.118	0.173	0	0.402	0.372	1179.04	0.175	0.311	0.487	0.143	0
A1CF	ENSSSCG00000010431	14:98908606-98987281:+1	protein_coding	APOBEC1 complementation factor	0.892	1.455	0.392	0.686	0.056	0.025	0.64	0.717	11.066	3.647	0.094	9.216	1.14	0.205	49.174	0.958	21.29	0.14	0.531	0.094	0.481	0.257	0.039	0.039	0	17.628	0.318	0.088	0	0.025	0.398	0.546	0.849	0.164	20.379	0.033	0.035	0.061	14.311	32.724	0.029	0.082	1.189	0.084	0.483
A2M	ENSSSCG00000000660	5:62437647-62485537:+1	protein_coding	alpha-2-macroglobulin	3.446	4.676	17.584	9.751	5.821	0.31	1.386	5.503	55.587	4.434	528.873	37.124	12.868	4.67	36.478	11.381	7.245	0.779	205.902	0.079	11.197	0.281	7.809	3.439	3.47	203.78	5.017	0.05	0.449	2.101	11.431	5.837	2.496	17.553	8.966	0.625	0.072	49.069	18.076	612.688	0.262	739.988	12.409	0.315	58.223
A3GALT2	ENSSSCG00000032224	6:89558423-89562541:-1	protein_coding	alpha 1,3-galactosyltransferase 2	0	0	0	0	0	0	0	0	0	0	0.268	0	0	0	0.602	0	0	0	0	0	0	11.742	0	0.212	0	0	0	0	0	0	0	0	0	0	0.542	0	0	0	0.673	0	0	0	0	9.504	0
A4GALT	ENSSSCG00000026962	5:6083857-6105924:+1	protein_coding	alpha 1,4-galactosyltransferase (P blood group)	1.054	4.983	55.357	2.542	19.719	6.006	0.577	0.902	8.135	0.989	55.206	6.487	1.5	0.464	9.401	1.991	5.536	14.181	293.94	4.532	3.887	12.599	15.793	4.756	22.892	2.257	1.654	1.474	4.35	60.37	28.486	1.13	0.305	1.828	6.519	1.917	0.827	6.314	24.29	1.39	4.064	17.571	1.087	27.512	11.938
A4GNT	ENSSSCG00000022473	13:78923681-78932542:-1	protein_coding	alpha-1,4-N-acetylglucosaminyltransferase	2.947	3.687	1.302	3.31	0.406	0.144	5.369	1.435	13.99	6.472	0.272	14.036	3.717	0.94	2.198	2.04	97.622	0.43	1.344	1.031	2.989	1.78	0.376	0.464	0.178	1.165	2.289	0.25	0	0.151	1.907	2.098	3.282	0.546	5.029	0.279	1.057	0.322	0.314	0.128	0.121	0.377	1.813	1.365	3.565
AAAS	ENSSSCG00000000268	5:18521628-18537864:-1	protein_coding	aladin WD repeat nucleoporin	9.214	8.449	4.927	9.658	3.659	1.891	5.995	5.948	8.786	15.118	3.04	9.618	9.317	3.554	10.478	8.918	9.054	6.608	9.327	15.894	12.014	5.647	4.708	13.118	3.066	8.185	5.429	18.294	1.92	1.857	5.319	6.421	3.271	3.746	11.317	6.843	13.97	4.239	5.918	2.189	1.444	4.988	6.39	7.615	11.796
AACS	ENSSSCG00000009755	14:28109847-28169522:-1	protein_coding	acetoacetyl-CoA synthetase	6.224	34.496	2.099	7.044	53.536	4.393	8.997	7.599	6.812	3.918	8.731	6.079	5.825	8.413	8.356	9.272	8.885	9.692	19.246	15.384	4.829	3.397	50.53	13.556	6.812	12.826	4.508	6.534	3.431	2.897	3.035	3.033	2.609	9.388	4.221	18.088	0	14.284	8.836	14.667	2.729	10.748	6.862	8.584	7.759
AADACL2	ENSSSCG00000033781	13:91951518-91976436:+1	protein_coding	arylacetamide deacetylase like 2	2.939	0	0	0	0	0	0	0	0	0	0	0	0	0	0	0	0	14.414	0	0	0	0	0	0.27	0	0	0	0	0	0	0	0	0	0	0	0	0	0	0	0	0	0	0	0	0
AADACL3	ENSSSCG00000003441	6:72679189-72686004:+1	protein_coding	arylacetamide deacetylase like 3	0	0	0	0	0	0	0	0	0	0	0	0	0	0	0	0	0	3.47	0	0	0	0	0	0	0	0	0	0	0	0	0	0	0	0	0	0	0	0	0	0	0	0	0	0	0
AADAT	ENSSSCG00000009708	14:19768499-19792567:+1	protein_coding	aminoadipate aminotransferase	77.097	48.648	9.788	43.367	3.86	1.109	45.964	21.887	21.654	85.757	20.033	17.139	44.147	27.39	320.315	37.077	14.329	5.974	17.064	3.133	30.642	1.561	13.778	3.897	4.226	18.06	32.569	2.006	0.953	2.542	13.444	32.739	118.258	4.294	19.398	4.393	2.949	7.489	66.814	0.812	1.904	4.088	31.791	1.092	22.569
AAGAB	ENSSSCG00000004951	1:165127994-165192944:-1	protein_coding	alpha and gamma adaptin binding protein	31.408	19.334	33.657	66.916	28.455	21.537	87.938	81.257	26.967	43.782	20.095	29.929	60.491	75.261	46.25	71.929	20.673	16.801	60.839	67.011	39.811	22.264	38.829	35.008	27.242	55.372	43.772	45.494	42.774	21.756	26.209	40.603	41.565	81.984	22.991	51.83	51.778	56.175	44.061	17.821	28.035	43.979	57.104	14.152	20.881
AAK1	ENSSSCG00000008337	3:72794885-72955063:+1	protein_coding	AP2 associated kinase 1	10.483	8.429	4.114	26.451	3.332	3.952	35.428	60.477	9.358	54.272	27.928	8.325	40.625	29.324	33.253	45.607	6.15	13.585	21.819	0.36	18.034	9.86	7.808	7.532	24.073	9.016	46.787	0.943	3.893	15.28	16.225	17.755	13.397	25.41	7.209	11.458	1.205	45.571	24.143	0.91	3.944	11.887	54.635	6.664	7.942
AAMP	ENSSSCG00000016189	15:120336443-120346197:-1	protein_coding	angio associated migratory cell protein	31.236	50.288	31.437	37.081	47.404	21.998	22.287	30.053	20.805	34.565	28.537	18.564	26.92	23.64	51.283	43.026	24.322	27.827	45.772	14.889	29.783	66.409	47.164	57.629	26.544	33.815	14.704	24.808	48.444	23.043	18.371	19.203	8.443	59.273	17.239	24.994	20.254	73.32	60.409	46.151	24.582	51.251	33.248	66.382	22.138
AAR2	ENSSSCG00000007315	17:39498710-39522518:+1	protein_coding	AAR2 splicing factor homolog	6.718	2.772	3.903	9.062	8.971	9.133	6.044	7.241	8.213	10.034	9.273	6.366	7.841	5.975	20.247	11	10.705	9.394	13.955	14.69	7.549	14.944	8.376	16.449	9.773	7.984	5.077	10.908	9.814	5.708	5.104	5.219	1.53	12.485	7.23	7.036	20.474	18.641	22.884	12.985	7.491	11.844	7.617	15.61	6.006
AARD	ENSSSCG00000006013	4:21715819-21720764:-1	protein_coding	alanine and arginine rich domain containing protein	1.521	7.136	0.165	1.368	2.294	0.13	0.409	1.848	0	0.324	0.156	0.188	0.657	1.482	0	0.433	0.321	2.184	2.655	0	0	0.482	2.603	0.336	0	0.753	0	0	0	2.274	0.977	0.584	1.077	3.826	0	4.1	0	1.272	0	0	0	4.809	0.597	3.449	0.446
AARS2	ENSSSCG00000001706	7:39299460-39313778:-1	protein_coding	alanyl-tRNA synthetase 2, mitochondrial	2.631	0.878	4.606	4.899	5.789	7.212	5.779	6.812	4.022	5.016	3.635	3.431	4.72	4.889	6.006	4.444	4.18	3.331	9.394	0.399	1.933	7.679	5.671	11.558	1.715	6.894	3.61	0.903	4.72	4.955	4.466	2.793	3.31	4.267	3.524	9.056	3.901	6.077	8.812	2.809	3.436	5.773	3.112	5.21	3.951
AASDH	ENSSSCG00000027403	8:55606144-55647217:-1	protein_coding	aminoadipate-semialdehyde dehydrogenase	10.038	9.281	16.706	21.712	6.086	3.826	28.085	17.323	19.956	37.94	4.513	17.845	23.298	13.362	28.322	18.067	14.565	5.686	11.859	2.829	32.951	11.274	8.446	17.952	9.703	12.098	16.235	5.975	6.085	2.234	9.709	15.761	10.617	7.944	20.057	10.196	5.539	9.749	9.129	5.014	4.005	6.842	18.813	6.868	26.047
AASDHPPT	ENSSSCG00000014998	9:35903634-35951266:+1	protein_coding	aminoadipate-semialdehyde dehydrogenase-phosphopantetheinyl transferase	14.676	3.848	5.882	24.203	6.386	4.078	66.151	43.374	6.753	22.893	7.35	6.886	23.797	48.052	13.38	21.095	7.975	8.824	9.255	62.286	14.392	15.485	9.644	15.268	18.819	32.961	14.029	65.258	2.082	4.517	5.049	14.342	20.638	25.438	8.206	34.602	35.666	16.241	10.618	5.507	3.229	9.533	27.852	10.974	11.093
AASS	ENSSSCG00000016613	18:24974721-25039194:+1	protein_coding	aminoadipate-semialdehyde synthase	7.98	9.051	1.277	7.219	3.795	3.312	7.205	7.038	2.94	5.685	2.207	2.782	6.276	6.863	64.614	3.696	1.886	2.621	29.357	2.178	39.038	0.842	4.404	1.61	3.829	32.751	4.697	6.117	2.276	4.65	7.772	5.389	4.581	6.426	3.403	16.402	35.397	10.464	31.107	35.522	5.19	3.554	4.581	1.418	4.612
AATF	ENSSSCG00000017693	12:38461807-38563539:+1	protein_coding	apoptosis antagonizing transcription factor	26.098	8.56	7.547	7.276	10.801	6.802	12.67	8.259	7.087	13.285	8.283	5.879	5.095	5.902	16.424	6.41	6.293	12.985	13.03	12.816	4.715	24.834	14.095	23.568	30.965	4.377	6.069	12.943	7.279	4.885	1.764	4.245	2.876	14.025	6.355	36.145	1.672	8.755	22.428	7.304	5.147	16.799	7.113	25.7	9.858
AATK	ENSSSCG00000017141	12:1573528-1607685:+1	protein_coding	apoptosis associated tyrosine kinase	0.241	0	0	10.186	0.669	0.966	1.41	5.157	0	3.042	0	0	10.473	2.268	0	14.354	0	0.762	0	0	0.579	0	1.634	0.239	0	0	3.831	0	0.25	0.226	0	2.385	0.422	9.172	0	0	0	3.074	0.142	0	0.447	0.195	7.061	0	0
ABAT	ENSSSCG00000007909	3:33908963-34017770:-1	protein_coding	4-aminobutyrate aminotransferase	2.51	3.6	0.115	138.366	5.653	0.403	67.305	92.203	5.49	64.176	6.591	3.335	66.2	57.847	232.421	127.588	41.402	2.292	35.802	3.586	4.386	0.712	7.104	1.917	0.109	28.313	60.565	1.671	0.805	0.206	0.161	91.144	11.915	245.462	11.4	9.807	0.258	8.608	158.998	24.063	0.443	0.903	79.693	0.377	2.509
ABCA1	ENSSSCG00000005423	1:246147515-246257380:-1	protein_coding	ATP binding cassette subfamily A member 1	7.115	26.807	29.443	15.098	4.108	1.083	21.977	16.029	34.731	10.608	26.465	34.672	11.422	18.301	33.866	11.062	18.638	4.93	17.494	0.618	31.181	17.282	10.901	14.692	10.148	33.001	7.038	0.758	0.512	3.481	11.381	12.241	6.759	10.586	19.34	1.956	2.964	29.682	18.862	2.797	1.597	42.797	8.664	1.761	40.029
ABCA12	ENSSSCG00000034282	15:117256118-117450664:-1	protein_coding	ATP binding cassette subfamily A member 12	0.885	0.409	0	0	0	0	0.655	0.292	58.516	0.048	0	37.662	0.399	0.413	0.045	0	0	7.133	6.512	0	0	0	0	0.321	0	0.044	0.485	0	0	0	0	0	0.326	0.032	0	0	0	0.24	0	0	0	0	0.041	0	0
ABCA13	ENSSSCG00000031141	9:135115078-135450811:+1	protein_coding	ATP-binding cassette sub-family A member 13	0.367	1.133	0.272	9.636	0.402	0.151	2.11	6.921	3.343	17.035	0.029	2.731	9.281	1.791	2.47	4.941	2.429	0.209	0.354	0	0.644	1.303	0.482	2.045	0.71	0.517	6.688	0	0.174	0.154	2.525	8.469	0.594	2.587	2.811	0.329	0	0.215	0.437	0.02	0.117	1.698	7.082	0.633	7.089
ABCA3	ENSSSCG00000008051	3:39689169-39735306:+1	protein_coding	ATP binding cassette subfamily A member 3	3.494	2.644	20.72	10.963	4.338	1.946	14.655	14.234	3.648	11.16	0.807	2.694	12.666	11.829	1.608	17.153	1.819	5.788	7.445	0.065	2.636	10.837	4.736	3.455	7.37	2.119	12.147	0.046	1.276	1.662	1.677	4.982	3.191	17.685	2.866	1.031	0.052	7.953	2.561	3.709	1.268	46.337	14.982	21.507	3.923
ABCA4	ENSSSCG00000006890	4:123202753-123331144:+1	protein_coding	ATP binding cassette subfamily A member 4	0.416	1.433	0.282	0.214	1.444	0.101	0.174	0.195	0	0.181	1.002	0.03	0.1	0.136	0.816	0.327	0.049	0.187	0.197	0	2.381	0.041	1.041	0.156	0	0.267	0.099	0	0.085	0.075	0.075	0.099	0.291	0.264	0.169	0.091	0.059	0.181	1.514	0.276	0.066	0.694	0.109	0.063	0.125
ABCA5	ENSSSCG00000017255	12:11018687-11152913:+1	protein_coding	ATP binding cassette subfamily A member 5	4.948	3.305	10.416	31.633	2.455	9.251	66.54	59.296	33.658	47.742	2.224	20.036	30.996	36.747	32.336	34.964	51.966	1.638	4.611	2.649	98.064	0.071	7.371	3.714	0.367	7.737	21.843	3.03	13.132	4.211	12.76	16.126	18.062	15.942	43.724	10.04	1.464	34.218	12.016	1.569	7.533	6.011	43.007	0.054	13.862
ABCA6	ENSSSCG00000017256	12:11225408-11286018:+1	protein_coding	ATP binding cassette subfamily A member 6	1.465	28.296	0.387	2.024	33.706	7.336	0.314	2.533	12.931	1.422	0.599	6.146	1.732	0.528	15.66	1.577	4.08	6.534	2.519	0.189	19.773	0	44.094	2.126	0	32.517	1.287	0	8.413	5.697	23.666	1.589	2.461	0.931	4.27	0.034	0	4.484	5.117	34.497	7.918	6.109	3.499	0	38.772
ABCA7	ENSSSCG00000023121	2:77357212-77375170:-1	protein_coding	ATP binding cassette subfamily A member 7	0.039	0.629	0.945	2.972	3.227	0.4	1.004	1.97	2.459	6.289	0.357	1.831	2.37	0.869	0.701	2.428	1.106	0.914	1.135	0	1.086	4.294	5.784	19.796	0.336	0.225	2.335	0	0.867	0.428	0.454	1.72	0.318	2.972	1.542	0.21	0	15.271	0.801	0.117	0.419	1.484	2.574	5.351	2.899
ABCA8	ENSSSCG00000026473	12:11374028-11447292:+1	protein_coding	ATP-binding cassette sub-family A member 8	0.703	33.158	0.098	9.234	18.82	2.017	8.337	10.977	4.924	11.716	0.317	1.792	20.554	4.993	10.541	15.954	1.627	2.905	5.721	0	9.167	0.118	21.756	1.399	0	0.761	6.752	0	1.825	3.968	14.138	6.473	4	7.292	2.356	0.286	0	26.104	5.833	19.294	3.215	8.094	15.859	0.091	26.874
ABCA9	ENSSSCG00000017257	12:11295697-11359520:+1	protein_coding	ATP-binding cassette sub-family A member 9	2.873	70.34	0.081	8.23	26.002	10.143	7.284	14.236	13.458	26.551	0.603	7.633	7.329	5.072	15.586	12.352	8.629	10.478	5.095	0	26.293	0.346	49.375	4.884	0.305	1.909	4.713	0	4.469	10.356	19.545	4.544	3.046	10.151	9.156	0.107	0	121.453	11.136	0.601	7.666	29.076	8.197	0.433	53.527
ABCB10	ENSSSCG00000010188	14:60309893-60346280:+1	protein_coding	ATP binding cassette subfamily B member 10	12.822	8.18	88.134	13.688	8.677	5.007	17.009	12.027	14.67	18.379	15.142	13.65	16.61	16.42	24.253	17.477	20.379	10.464	73.523	2.797	11.907	19.613	13.372	17.725	8.161	40.313	5.379	2.388	5.948	4.274	5.864	6.682	4.658	12.764	18.182	7.399	9.114	25.476	21.563	10.535	5.129	22.331	11.845	11.422	20.608
ABCB11	ENSSSCG00000015926	15:75286594-75565602:-1	protein_coding	ATP binding cassette subfamily B member 11	0.492	0.271	0	0	0	0	0	0.086	0	0	52.279	0	0	0.071	0.461	0	0.077	0	0.449	0	1.814	0	0.045	0.068	0.055	8.593	0	0	0.033	0	0	0	0.481	0.089	0.04	0	0	0	0.204	29.377	0	0.049	0	0	0
ABCB5	ENSSSCG00000015377	9:89620763-89737648:+1	protein_coding	ATP binding cassette subfamily B member 5	0.649	0.215	0	0	0	0	0.196	0	0	0	0.343	0	0	0	0	0	0	0	0.093	0	390.022	0	0	0	0	0.084	0	0	0	0	0	0.066	0	0.213	0	0.057	0	1.511	0	0	0	0	0	0	0
ABCB6	ENSSSCG00000016210	15:121241632-121254212:-1	protein_coding	ATP binding cassette subfamily B member 6 (Langereis blood group)	6.903	11.109	2.432	9.128	16.916	11.956	11.084	9.585	46.929	7.209	23.78	34.954	4.421	8.381	13.839	6.658	21.171	6.897	12.149	14.246	4.688	24.13	20.224	5.042	7.309	11.872	2.79	22.756	36.913	6.532	5.128	5.094	2.873	10.581	11.619	11.093	18.21	17.516	29.847	3.177	8.514	6.832	6.663	23.29	3.061
ABCB7	ENSSSCG00000012424	X:59998607-60313142:-1	protein_coding	ATP binding cassette subfamily B member 7	16.253	17.935	25.296	22.066	14.486	14.964	40.728	28.358	33.429	34.317	37.157	24.873	20.808	23.22	43.115	19.993	28.593	14.322	30.309	82.89	18.04	25.463	16.618	50.898	22.633	49.798	12.41	82.149	16.261	14.719	20.953	12.219	10.635	16.496	33.166	52.85	100.707	24.921	32.36	21.04	12.52	18.465	24.888	24.06	34.975
ABCB8	ENSSSCG00000027986	18:6178553-6196959:-1	protein_coding	ATP binding cassette subfamily B member 8	4.454	3.904	3.021	11.704	22.511	16.042	6.91	6.985	6.227	11.869	13.709	4.5	9.045	3.272	6.165	13.563	6.803	14.582	15.95	0.744	3.681	18.14	17.972	17	16.706	3.957	7.556	4.005	4.948	11.086	5.34	6.199	1.203	13.969	4.588	13.826	6.201	21.085	10.527	7.326	4.588	10.366	9.619	32.662	3.745
ABCB9	ENSSSCG00000009784	14:29904056-29935560:+1	protein_coding	ATP binding cassette subfamily B member 9	0.556	0.175	3.544	8.322	1.587	0.281	3.223	6.817	4.78	2.463	2.643	3.456	6.379	2.075	0.412	9.815	0.974	2.228	1.017	0	0.226	0.245	1.52	0.818	0.348	1.207	7.536	0	0.301	0.367	0.452	7.867	0.521	8.315	0.941	0.49	0	3.794	0.982	0.106	0.354	2.13	7.763	0.345	0.538
ABCC1	ENSSSCG00000007874	3:28360872-28485842:-1	protein_coding	ATP binding cassette subfamily C member 1	19.402	7.099	7.338	2.418	12.856	10.031	2.115	2.814	16.289	11.111	5.731	14.318	2.446	2.155	5.877	1.782	5.628	10.235	28.104	2.804	6.6	177.865	15.338	14.557	67.472	1.147	2.493	1.196	6.995	6.612	4.933	1.524	1.103	3.983	8.102	4.498	0	5.818	12.492	1.12	9.143	19.828	3.759	111.333	9.908
ABCC10	ENSSSCG00000001680	7:38432732-38452691:+1	protein_coding	ATP binding cassette subfamily C member 10	1.362	4.277	2.323	3.648	13.253	4.896	1.863	1.375	4.221	6.266	9.239	3.242	2.715	1.01	3.671	3.476	4.953	7.02	11.106	0.207	4.969	32.967	16.25	21.482	3.557	0.987	2.622	0.064	2.61	3.095	1.941	2.219	0.696	6.693	4.788	2.456	0	21.643	7.777	3.177	2.513	9.29	1.758	18.3	5.876
ABCC11	ENSSSCG00000032298	6:36475688-36546693:+1	protein_coding	ATP binding cassette subfamily C member 11	0.259	0	0	0	0.764	0	0	0	0.095	0	0.359	0	0	0.175	0.062	0.114	0	14.292	0.882	0	0.105	0	0.709	0.055	0	0.073	0	0	0	0	0	0.039	0.713	0.157	0	0	0	0.058	0	0.158	0	0.135	0	0	0
ABCC12	ENSSSCG00000022813	6:36580062-36648714:+1	protein_coding	ATP binding cassette subfamily C member 12	0.539	1.722	0	0.064	0	0	0.521	0.349	0	6.922	0	0	0.577	0.273	0	0.239	0	0	0.24	0	0	0	0	0	0	0	0.743	0	0	0	0	0.101	0.708	0.181	0	0	0	0	0	0	0	0	0.508	0	0
ABCC2	ENSSSCG00000010543	14:110955698-111033321:+1	protein_coding	ATP binding cassette subfamily C member 2	0.44	0.569	0.106	0	0.088	0	0	0.058	0.982	0.062	32.472	0.433	0.06	0.068	157.038	0	55.708	0.305	2.072	0	0.421	0.138	0.093	0.109	0.991	12.083	0	0	0.072	0.03	0.131	0	0.543	0.051	8.53	0.042	9.672	0.053	69.29	30.568	0.034	0.104	0.099	0.058	0.348
ABCC3	ENSSSCG00000017561	12:26931828-26976201:+1	protein_coding	ATP binding cassette subfamily C member 3	1.161	0.805	3.623	2.099	1.812	0.378	0.084	0.68	26.851	0.432	4.005	20.874	1.46	0.322	1.519	2.097	14.006	2.034	13.106	0	10.639	28.979	3.093	5.581	19.607	0.793	0.445	0	0.066	0.681	0.726	1.161	0.271	2.289	8.465	2.152	0	5.704	4.541	6.46	0.195	14.21	1.063	34.581	5.655
ABCC5	ENSSSCG00000011782	13:121868611-122059398:-1	protein_coding	ATP binding cassette subfamily C member 5	5.096	20.727	64.936	69.677	32.978	10.096	51.789	34.937	18.33	80.926	60.891	24.563	49.157	13.145	37.966	64.079	43.987	13.707	67.72	20.86	20.458	100.798	37.546	23.448	19.295	7.398	43.244	26.356	18.811	10.473	10.171	49.049	9.559	72.269	17.857	21.33	40.477	87.428	60.856	8.148	13.71	105.414	66.035	35.799	40.032
ABCC6	ENSSSCG00000007873	3:28260369-28356699:+1	protein_coding	ATP binding cassette subfamily C member 6	0.122	0.436	0	0.087	0.249	0	0	0	0.382	0	0.169	0.124	0	0	22.597	0.081	2.622	0.09	0.439	0	0.223	1.768	0.308	0.233	0.057	1.395	0	0	0	0	0.036	0	0.405	0.121	1.05	0.08	0	0.244	19.489	34.815	0	0.116	0	2.43	0.092
ABCC8	ENSSSCG00000013378	2:41666909-41756703:+1	protein_coding	ATP binding cassette subfamily C member 8	3.468	0.729	0.023	2.94	0.188	0.805	6.706	3.22	0.542	4.741	0	0.289	5.731	4.606	0.102	2.682	0.695	0.426	0.197	0.147	0.242	0	0.278	0.18	0	1.906	6.999	0.332	0.183	0.123	0.359	2.793	2.086	4.808	0.2	0.844	0.122	3.883	0.147	0.036	0.289	0.8	4.019	0	0.136
ABCC9	ENSSSCG00000000571	5:51536526-51673580:+1	protein_coding	ATP binding cassette subfamily C member 9	12.857	49.564	0	10.1	7.337	11.928	21.119	17.018	6.679	6.514	23.353	4.155	9.832	22.242	9.679	5.752	4.908	8.614	11.282	0	9.36	3.717	16.404	3.828	0	11.883	6.456	0	14.429	22.397	79.685	8.059	7.023	5.322	4.091	0.43	0	9.524	5.001	1.389	14.381	28.984	5.521	1.069	17.078
ABCD1	ENSSSCG00000012779	X:124485181-124501729:+1	protein_coding	ATP binding cassette subfamily D member 1	3.372	0.341	3.419	1.544	7.755	5.841	0.938	0.737	3.792	0.798	9.004	2.732	1.604	0.742	2.24	1.968	4.056	6.889	18.003	0.19	2.295	15.871	9.688	6.53	8.628	2.31	0.85	0	7.062	38.401	18.151	0.763	0.118	3.645	2.792	3.085	0.483	15.565	8.422	3.109	5.587	17.862	0.998	17.336	2.151
ABCD2	ENSSSCG00000000781	5:71121075-71181317:-1	protein_coding	ATP binding cassette subfamily D member 2	2.161	7.095	0.822	12.493	5.358	0.191	14.434	13.353	2.007	10.258	0.292	1.821	13.519	13.991	1.683	12.239	0.735	0.869	0.968	0.489	3.498	0.335	15.107	0.279	0.13	1.43	10.735	1.064	0.085	0.124	0.69	10.119	4.229	6.199	1.28	0.529	0.658	0.343	0.212	0.065	0.172	0.324	15.865	0.234	3.608
ABCD3	ENSSSCG00000028620	4:122837525-122953257:-1	protein_coding	ATP binding cassette subfamily D member 3	35.669	37.023	12.326	60.856	34.089	14.345	78.021	127.273	104.542	57.506	45.304	77.628	67.384	75.16	136.753	74.458	73.689	33.934	35.553	18.605	44.111	31.955	61.286	30.707	51.755	49.626	31.276	19.112	13.821	21.282	29.993	35.773	29.232	54.628	48.862	27.432	52.834	64.259	122.629	96.772	13.003	38.982	70.903	29.444	25.408
ABCD4	ENSSSCG00000038231	7:97563876-97585570:-1	protein_coding	ATP binding cassette subfamily D member 4	12.78	14.303	6.706	8.725	27.063	4.879	8.107	4.463	13.198	10.135	24.574	9.127	9.511	3.939	24.779	11.152	13.264	14.129	33.519	3.092	14.325	18.587	25.876	20.117	23.128	3.236	4.18	3.368	7.052	6.842	3.026	5.822	3.256	14.158	15.304	7.068	0.536	34.683	26.466	13.601	6.435	26.76	8.814	22.24	5.086
ABCE1	ENSSSCG00000009043	8:83302175-83353437:-1	protein_coding	ATP binding cassette subfamily E member 1	23.349	11.831	44.238	50.766	18.977	27.454	65.397	70.526	45.773	57.73	20.756	43.721	60.597	54.172	60.461	53.509	49.47	32.462	35.822	111.64	43.902	56.354	34.631	72.198	126.81	97.328	34.656	125.436	18.015	13.166	19.001	41.357	28.112	34.3	49.59	76.427	139.33	50.176	40.567	27.825	19.071	24.173	53.124	42.549	63.974
ABCF1	ENSSSCG00000001346	7:23126307-23143994:+1	protein_coding	ATP binding cassette subfamily F member 1	64.88	34.219	14.533	16.974	30.985	32.069	44.789	19.167	18.235	20.442	23.476	18.078	19.451	19.229	18.264	22.211	12.629	49.871	51.333	32.829	12.971	62.581	41.275	60.957	68.145	37.124	11.587	38.958	48.916	20.291	12.104	12.733	9.634	32.256	14.854	59.231	32.167	42.467	32.298	22.218	34.64	44.853	16.852	65.986	17.022
ABCF3	ENSSSCG00000028856	13:122102939-122113568:+1	protein_coding	ATP binding cassette subfamily F member 3	14.63	19.418	9.627	19.217	17.892	27.54	11.583	20.511	10.094	23.073	6.434	9.036	16	13.204	21.361	19.401	11.591	12.253	18.636	6.271	12.662	28.803	18.946	24.205	13.34	15.741	10.205	10.245	26.439	16.128	12.929	9.564	6.505	25.624	9.692	12.782	14.227	32.422	23.775	13.212	18.368	16.911	23.279	23.731	10.184
ABCG1	ENSSSCG00000027745	13:205561927-205630797:+1	protein_coding	ATP binding cassette subfamily G member 1	0.594	1.294	1.659	8.165	1.431	0.482	5.407	4.16	2.895	10.648	3.381	4.244	5.266	2.838	1.222	7.092	1.913	2.64	11.008	0	1.559	0.129	4.767	22.136	0.131	0.597	4.151	0	0.133	0.794	0.803	4.729	1.869	10.239	2.523	0.116	0	15.766	2.103	0.535	0.382	9.675	4.286	0.082	4.448
ABCG2	ENSSSCG00000009215	8:130775507-131003408:+1	protein_coding	ATP-binding cassette, sub-family G (WHITE), member 2	23.36	17.111	4.21	58.261	22.665	8.724	32.045	33.596	59.784	61.886	14.566	51.102	48.242	18.096	26.436	53.724	65.517	12.274	52.098	17.772	29.037	7.517	28.744	16.57	19.158	10.889	36.883	25.184	5.311	7	6.861	35.61	13.872	41.002	87.934	17.419	420.607	48.457	33.78	20.528	5.716	40.078	47.522	22.396	30.151
ABCG5	ENSSSCG00000035912	3:96616220-96657165:+1	protein_coding	ATP binding cassette subfamily G member 5	0.082	1.087	0	0.81	0.116	0.03	1.246	0.446	0.096	1.208	0	0	0.616	0.244	1.609	0.672	16.931	0.051	0.201	0	0.425	0.06	0.136	0.102	0	0.174	0.457	0	0	0.029	0.134	0.733	0.474	0.513	15.361	0.042	0	0.302	0.396	10.194	0.036	0.343	0.406	0.054	0.125
ABCG8	ENSSSCG00000008453	3:96593780-96616356:-1	protein_coding	ATP binding cassette subfamily G member 8	8.105	7.421	6.974	12.415	0.785	0.536	9.339	6.015	12.671	22.557	1.45	14.03	15.393	2.692	10.625	9.164	19.326	1.021	3.634	1.49	11.172	1.08	1.113	0.791	0.603	2.751	7.997	0.609	0.266	0.404	6.98	8.655	8.92	0.925	21.409	0.348	2.172	0.863	0.987	7.004	0.372	1.175	9.9	0.446	16.317
ABHD1	ENSSSCG00000008554	3:111991257-112002148:-1	protein_coding	abhydrolase domain containing 1	0.994	2.594	3.121	9.094	2.354	1.764	5.884	4.809	5.836	17.174	3.034	5.753	7.524	1.948	6.421	8.953	8.529	1.449	4.597	1.983	7.998	2.003	2.816	2.009	0.473	1.669	4.886	0.919	0.781	0.739	2.842	5.664	2.474	2.692	7.704	0.835	1.078	2.202	2.005	0.957	0.683	1.806	5.822	1.939	6.85
ABHD10	ENSSSCG00000034450	13:147758793-147775876:-1	protein_coding	abhydrolase domain containing 10	14.308	9.165	8.105	18.42	9.746	8.526	31.989	26.615	10.66	17.528	4.64	12.08	18.658	11.684	14.628	16.082	9.074	8.544	14.829	19.232	15.669	8.459	13.229	17.503	20.391	13.002	12.146	19.302	4.853	7.383	11.153	11.986	6.692	19.089	9.219	12.937	10.367	18.412	13.164	13.461	5.854	9.775	23.708	6.53	13.248
ABHD11	ENSSSCG00000007715	3:11001148-11004560:-1	protein_coding	abhydrolase domain containing 11	18.953	5.241	8.344	29.052	23.014	27.432	14.13	25.204	33.972	22.113	31.474	32.806	18.171	21.688	34.582	44.35	31.022	28.512	42.65	134.194	28.116	26.592	20.299	26.199	24.509	21.914	17.364	263.358	9.872	20.129	15.935	17.27	6.39	33.759	25.461	61.593	134.371	61.565	46.901	11.852	10.031	24.209	29.092	36.788	10.618
ABHD12	ENSSSCG00000040449	17:30993074-31056330:-1	protein_coding	abhydrolase domain containing 12	9.22	2.596	37.433	39.114	15.265	5.195	26.238	38.183	8.101	35.185	37.329	6.41	46.227	18.349	23.991	49.19	7.36	18.035	25.509	1.642	69.76	31.982	13.588	13.7	41.615	7.242	23.841	3.279	5.987	9.047	5.851	25.64	2.054	71.372	5.596	15.714	22.572	90.949	41.599	6.951	4.76	30.196	48.1	33.585	9.706
ABHD12B	ENSSSCG00000005023	1:180635727-180661065:+1	protein_coding	abhydrolase domain containing 12B	3.782	4.262	15.856	5.26	4.249	0.461	14.862	5.622	6.358	3.484	2.718	2.7	8.525	6.857	2.524	7.065	4.556	16.206	3.256	10.895	14.261	2.661	7.786	4.678	7.295	18.517	10.241	9.486	0.3	1.145	2.449	4.809	2.646	9.466	7.814	4.085	27.749	3.209	1.602	2.303	0.376	5.085	5.907	1.665	4.409
ABHD13	ENSSSCG00000009541	11:75547747-75570263:+1	protein_coding	abhydrolase domain containing 13	14.382	5.188	28.103	13.042	9.016	7.399	24.093	17.094	32.106	17.558	21.508	22.849	16.177	16.786	23.628	13.419	17.643	16.037	27.256	10.313	37.639	20.619	14.207	22.283	24.219	19.205	9.239	13.17	7.613	4.587	7.964	7.075	5.365	12.921	14.548	15.434	16.435	25.536	17.872	12.133	6.146	18.109	16.246	15.732	21.549
ABHD14A	ENSSSCG00000030229	13:34104411-34112723:+1	protein_coding	abhydrolase domain containing 14A	20.61	18.886	8.496	23.147	23.783	12.672	29.095	15.914	10.653	25.011	11.631	10.27	21.127	12.946	7.212	24.092	12.057	19.745	25.807	7.159	23.956	53.284	26.237	9.943	23.884	10.037	14.677	3.225	8.74	14.589	12.632	12.277	6.117	29.16	13.491	5.927	5.047	53.592	15.543	6.472	7.732	31.452	17.244	50.952	13.038
ABHD14B	ENSSSCG00000040890	13:34090023-34104701:-1	protein_coding	abhydrolase domain containing 14B	12.257	11.332	3.824	11.361	28.159	8.008	6.735	5.098	10.173	15.368	8.52	9.034	16.018	3.214	11.945	13.224	8.091	11.54	24.259	3.236	21.132	22.534	27.595	10.634	8.941	2.92	5.055	4.278	6.16	7.991	2.824	5.728	8.327	17.355	8.3	5.289	5.722	39.828	28.991	11.301	6.05	22.845	9.55	26.766	5.963
ABHD15	ENSSSCG00000017789	12:45756646-45761937:-1	protein_coding	abhydrolase domain containing 15	4.91	50.754	1.215	1.269	10.316	0.356	0.417	0.62	2.531	1.373	0.163	1.818	1.073	0.121	11.288	1.577	1.104	1.002	3.981	1.58	1.504	3.313	13.286	0.759	0.779	1.659	0.943	0	0.25	0.28	0.491	1.014	1.555	1.727	1.981	1.169	0	0.435	11.362	1.791	0.325	1.542	1.006	1.869	3.947
ABHD16A	ENSSSCG00000034923	7:23799337-23824299:-1	protein_coding	abhydrolase domain containing 16A	17.354	17.263	11.181	22.998	31.137	13.026	13.192	19.708	20.293	40.199	26.7	23.987	22.569	11.682	26.982	27.482	18.669	17.175	33.017	13.835	39.169	30.973	25.555	26.445	12.844	10.62	14.189	16.393	11.245	12.092	13.005	17.712	16.514	28.947	20.2	11.103	7.269	32	26.193	8.371	8.247	22.826	24.167	30.266	19.012
ABHD16B	ENSSSCG00000035915	17:62730062-62731474:+1	protein_coding	abhydrolase domain containing 16B	0.151	0	0	0	0.118	0.048	0	0.157	0	0	0	0	0.234	0	0	0	0	0	0	0	1.608	0	0.131	0.157	0	0.255	0.255	0	0	0	0	0	0	0	0	0	0	0.256	0.141	0	0	0.18	0	0	0
ABHD17A	ENSSSCG00000013442	2:76658068-76666559:+1	protein_coding	abhydrolase domain containing 17A	39.772	19.215	27.242	22.57	74.799	56.896	37.614	20.789	36.507	21.373	70.417	25.401	24.01	30.288	31.447	22.397	25.907	66.114	91.202	4.099	14.222	83.285	51.719	107.741	43.038	29.257	13.668	3.721	57.493	51.993	21.669	11.994	3.325	19.473	22.399	33.143	3.011	83.216	70.246	36.316	43.201	93.378	21.521	102.477	21.459
ABHD17B	ENSSSCG00000021802	1:225148990-225193623:-1	protein_coding	abhydrolase domain containing 17B	7.081	2.605	14.989	41.966	7.296	4.805	26.362	45.684	32.753	34.646	7.354	33.078	63.851	35.051	26.318	54.209	22.079	7.846	15.452	31.032	12.713	13.251	11.48	17.276	8.019	30.147	21.351	25.306	7.278	3.398	7.451	20.845	11.043	29.681	23.445	23.338	1.586	21.361	16.727	7.197	4.874	9.595	47.255	9.99	18.611
ABHD17C	ENSSSCG00000001782	7:49540663-49598071:+1	protein_coding	abhydrolase domain containing 17C	6.646	2.422	11.737	6.253	1.959	0.473	17.945	4.157	19.945	4.001	9.846	12.182	4.905	5.505	15.876	3.496	5.141	16.327	13.576	6.021	0.417	54.359	2.696	2.864	6.064	3.281	3.348	8.721	0.778	4.815	1.746	4.209	3.132	5.038	3.426	44.575	7.82	45.681	33.634	3.815	0.386	25.455	2.451	54.657	3.298
ABHD18	ENSSSCG00000009074	8:96890147-96916015:-1	protein_coding	abhydrolase domain containing 18	6.839	4.089	10.378	9.705	3.965	17.347	17.725	19.535	12.438	20.608	3.341	11.87	10.543	18.072	21.056	12.524	11.483	3.874	6.215	17.931	14.522	12.649	8.617	18.253	8.728	30.975	7.685	12.756	18.649	11.028	16.849	5.524	8.556	6.73	30.292	13.638	40.994	11.025	17.857	6.437	8.466	7.595	9.833	5.036	26.81
ABHD2	ENSSSCG00000001835	7:54655619-54776144:+1	protein_coding	abhydrolase domain containing 2	17.838	7.111	15.298	34.995	7.733	8.979	43.835	30.157	50.056	33.402	96.625	39.074	32.075	29.604	14.473	50.76	35.559	23.549	48.097	4.565	29.23	85.483	14.014	24.395	70.597	18.074	23.471	5.941	14.174	15.801	16.322	23.107	16.1	41.55	35.928	14.662	4.529	36.469	24.267	25.867	7.947	40.35	23.779	62.41	17.259
ABHD3	ENSSSCG00000028010	6:106847795-106917531:-1	protein_coding	abhydrolase domain containing 3	15.816	22.743	25.085	79.898	18.616	2.334	43.983	51.796	26.438	57.001	14.819	25.624	75.162	17.151	62.607	89.734	57.656	7.566	19.372	6.186	59.428	15.486	21.185	7.348	21.611	5.445	28.762	6.19	1.096	3.114	15.291	37.193	12.441	64.569	48.248	4.503	21.573	45.474	26.678	17.286	2.263	45.58	70.821	9.264	28.019
ABHD4	ENSSSCG00000002051	7:76397084-76431923:-1	protein_coding	abhydrolase domain containing 4	10.218	12.397	15.91	24.296	18.227	40.992	7.181	17.037	9.4	21.784	46.084	9.405	21.099	6.599	8.575	28	26.098	26.493	82.628	7.496	7.318	25.352	15.334	7.043	21.205	12.431	11.554	19.342	135.23	38.477	15.159	11.191	4.328	62.061	5.962	25.347	48.74	54.664	20.549	12.527	40.561	37.512	24.753	16.958	11.618
ABHD5	ENSSSCG00000011297	13:27006217-27055617:+1	protein_coding	abhydrolase domain containing 5	8.513	23.484	23.838	18.206	68.247	14.532	35.6	32.798	31.032	23.465	19.991	27.802	14.099	38.158	21.1	21.58	25.951	41.458	48.414	11.433	12.604	21.884	54.227	23.723	23.066	31.912	11.14	17.628	14.705	12.719	14.734	15.131	12.316	16.913	21.271	3.68	51.868	22.989	19.175	224.991	10.37	21.415	19.672	14.863	27.186
ABHD6	ENSSSCG00000011470	13:39982531-40055487:+1	protein_coding	abhydrolase domain containing 6	8.56	11.488	9.097	19.19	14.246	1.095	25.373	54.613	16.591	36.199	5.166	12.026	27.124	32.426	13.228	36.487	30.844	15.182	54.791	0.659	5.831	11.442	13.573	22.05	20.435	10.653	19.871	6.692	0.994	16.804	17.112	15.08	13.259	31.015	24.507	9.3	5.1	19.207	22.048	18.115	0.915	13.871	34.323	20.443	15.463
ABHD8	ENSSSCG00000031877	2:60380705-60388983:+1	protein_coding	abhydrolase domain containing 8	5.718	1.232	0.993	17.654	11.047	4.557	7.907	14.236	1.24	18.692	2.655	1.245	12.655	7.697	4.72	16.177	0.871	7.181	9.751	1.667	2.013	12.576	7.9	11.711	3.513	1.54	13.429	2.269	4.211	3.557	2.386	9.334	1.211	29.648	1.137	4.255	0	33.71	10.943	0.976	3.563	6.264	14.805	12.613	2.284
ABI1	ENSSSCG00000024127	10:48939403-49069441:+1	protein_coding	abl interactor 1	35.162	17.938	78.057	49.476	31.764	11.325	99.035	95.253	78.783	50.767	33.826	67.379	74.577	67.449	48.611	54.231	58.102	54.862	75.453	20.484	58.338	53.927	49.235	105.209	77.639	53.971	55.881	38.991	10.415	11.902	14.431	49.213	32.266	50.938	62.674	39.39	60.051	56.669	46.858	17.559	10.139	60.006	47.033	43.519	97.239
ABI2	ENSSSCG00000034630	15:106776627-106900333:+1	protein_coding	abl interactor 2	12.123	8.195	0.037	102.417	5.435	1.843	161.783	116.456	4.29	99.119	1.64	3.707	105.39	115.076	13.703	87.306	2.589	5.55	9.592	9.622	6.62	6.005	8.858	5.279	5.173	62.261	80.598	10.263	0.717	1.977	4.132	83.779	50.072	79.015	3.322	25.896	0	31.842	8.036	0.588	1.689	8.811	80.939	3.761	6.033
ABI3BP	ENSSSCG00000011959	13:158090693-158289653:+1	protein_coding	ABI family member 3 binding protein	21.761	222.97	0	27.642	115.311	8.43	9.6	49.49	50.002	46.147	2.514	27.964	43.111	8.033	9.3	33.419	28.098	83.018	14.754	0	20.946	83.657	289.805	15.636	2.013	2.197	21.895	0	21.155	6.549	14.385	23.076	17.546	51.215	58.419	0.653	1.314	115.884	24.876	1.471	17.906	47.157	25.824	27.57	164.956
ABL1	ENSSSCG00000005706	1:270761674-270906709:+1	protein_coding	ABL proto-oncogene 1, non-receptor tyrosine kinase	36.279	12.286	1.778	13.624	19.876	22.107	8.908	7.387	6.259	7.527	6.9	4.089	18.418	8.802	9.706	19.022	5.917	27.369	36.532	1.003	6.671	123.317	28.795	23.782	33.474	28.557	5.499	1.408	7.475	22.752	10.399	6.423	3.437	24.001	4.725	37.119	0.738	56.946	31.112	3.567	8.118	24.788	12.503	108.919	4.802
ABL2	ENSSSCG00000024674	9:120894825-120985119:-1	protein_coding	ABL proto-oncogene 2, non-receptor tyrosine kinase	2.727	10.3	10.447	20.969	2.057	2.732	30.299	21.549	14.665	29.009	5.82	10.455	19.47	14.923	19.575	17.901	7.582	3.482	8.824	1.695	17.786	20.47	4.905	5.064	14.592	8.801	14.133	3.174	0.692	2.296	7.199	17.987	6.265	8.159	9.14	11.932	1.005	6.75	8.462	0.741	1.592	8.447	17.262	5.692	10.393
ABLIM1	ENSSSCG00000010651	14:124760404-125108691:-1	protein_coding	actin binding LIM protein 1	32.953	81.354	1.878	73.391	43.895	9.265	98.197	76.521	29.17	275.378	18.7	22.297	59.149	59.429	73.965	65.224	25.398	52.232	22.672	0.217	60.793	0.407	90.721	133.824	0.135	16.059	50.434	0.074	5.604	284.479	321.461	39.464	35.244	114.373	36.932	10.042	0.037	118.523	78.901	6.13	10.899	79.857	77.017	0.228	70.916
ABLIM2	ENSSSCG00000008721	8:2916763-3056582:+1	protein_coding	actin binding LIM protein family member 2	0.218	0.343	0.42	10.655	3.291	43.631	4.034	6.933	0.342	6.151	0.226	0.168	5.663	2.172	0.127	5.119	0.121	2.16	0.631	0	0.363	0.097	2.479	4.869	0.08	0.289	7.291	0	27.708	9.558	7.504	8.502	0.779	21.829	0.14	0.026	0	6.331	0.4	0.49	22.714	8.44	8.213	0.04	0.576
ABLIM3	ENSSSCG00000014430	2:150260183-150423211:+1	protein_coding	actin binding LIM protein family member 3	5.309	7.405	0.111	17.021	61.897	14.937	47.314	8.819	1.18	54.496	19.107	1.307	14.298	24.265	22.838	17.261	0.913	5.673	18.607	0.104	2.017	0.449	29.086	3.934	0.89	6.819	13.759	0.038	12.161	23.182	14.918	11.974	8.05	33.775	0.565	5.438	0.22	22.116	37.425	13.895	14.342	63.459	10.633	0.753	1.698
ABO	ENSSSCG00000031532	1:272825161-272935316:-1	protein_coding	globoside alpha-1,3-N-acetylgalactosaminyltransferase 1 (FORS blood group)	4.139	6.072	3.432	5.42	5.347	2.13	2.962	2.763	26.767	8.145	8.277	20.574	5.054	1.383	33.195	5.485	32.214	6.465	11.826	2.516	5.088	11.482	4.955	8.214	6.376	2.15	3.291	1.119	1.744	2.198	3.345	3.476	1.893	3.848	26.241	3.466	3.168	6.719	30.667	2.121	1.239	8.319	4.223	10.546	6.716
ABR	ENSSSCG00000017804	12:46709880-46895818:+1	protein_coding	ABR, RhoGEF and GTPase activating protein	31.838	18.802	43.744	56.458	32.514	12.945	91.381	55.55	30.892	14.642	30.344	20.624	69.701	56.7	18.279	53.709	22.75	39.478	41.956	5.017	14.322	138.412	34.102	84.532	78.229	15.14	69.3	2.963	8.299	26.434	13.371	39.772	22.577	111.554	21.984	27.735	0.404	58.719	41.108	5.779	7.465	82.596	37.627	128.988	25.394
ABRA	ENSSSCG00000031728	4:30711963-30722936:+1	protein_coding	actin binding Rho activating protein	2.866	5.692	2.977	3.52	0.748	85.413	3.451	2.343	3.262	9.783	0.691	3.118	6.715	0.528	5.024	5.049	2.358	0.721	1.657	0.405	3.586	1.036	1.682	0.633	0.459	1.589	4.778	0.181	139.24	45.825	54.24	2.271	2.637	0.467	3.795	0.289	0.982	7.897	0.416	0.153	60.238	0.434	2.884	0.425	4.515
ABRAXAS1	ENSSSCG00000009234	8:135002308-135023313:+1	protein_coding	abraxas 1, BRCA1 A complex subunit	9.968	5.865	2.944	7.761	3.714	1.988	9.004	7.251	7.134	14.086	2.156	7.392	10.552	4.614	11.46	7.124	5.914	4.724	6.23	4.514	7.569	8.472	7.485	17.533	6.291	8.813	3.801	9.325	1.593	2.073	4.035	6.658	2.674	6.732	7.344	10.029	6.268	10.45	9.026	3.103	1.515	6.078	8.727	4.849	10.876
ABRAXAS2	ENSSSCG00000010737	14:134158384-134189442:+1	protein_coding	abraxas 2, BRISC complex subunit	11.172	8.14	14.694	12.775	7.845	5.931	20.274	19.124	13.766	13.301	4.897	11.896	16.433	20.664	12.643	13.164	13.762	9.939	19.9	5.418	12.626	13.461	10.775	18.433	18.891	22.794	8.913	7.351	4.606	4.831	5.953	10.778	12.268	12.939	13.477	13.113	8.281	10	12.634	5.538	5.161	18.945	11.953	11.495	17.912
ABT1	ENSSSCG00000038191	7:21024603-21031093:+1	protein_coding	activator of basal transcription 1	7.205	7.627	10.112	20.199	6.727	4.574	12.996	12.412	12.516	23.595	9.143	16.112	17.44	7.085	14.593	17.925	12.368	7.095	11.501	9.799	16.406	9.433	6.829	19.58	6.941	9.093	11.026	8.86	5.83	3.801	7.856	13.493	6.003	13.723	14.793	6.707	13.293	11.781	9.886	6.312	4.376	11.37	15.426	9.821	15.715
ABTB1	ENSSSCG00000024827	13:72573335-72579197:-1	protein_coding	ankyrin repeat and BTB domain containing 1	3.488	5.961	2.054	7.469	18.918	5.888	8.621	5.335	4.487	21.871	8.7	3.606	9.411	2.746	6.407	11.224	5	6.462	16.26	5.14	2.468	16.53	12.12	25.822	6.241	1.995	4.104	3.425	9.963	9.149	4.508	4.582	1.173	9.184	5.364	5.966	0	24.579	17.015	3.136	5.816	17.943	8.235	15.402	6.367
ABTB2	ENSSSCG00000013303	2:26579332-26784067:+1	protein_coding	ankyrin repeat and BTB domain containing 2	3.558	2.186	1.398	3.998	0.801	2.588	1.933	3.197	1.558	3.543	2.921	2.039	3.785	1.673	2.904	5.147	2.15	3.951	3.591	0.863	1.895	0.873	1.289	13.085	0.092	3.779	1.893	0.516	0.481	2.866	2.717	1.391	0.721	4.105	1.851	0.91	2.323	7.741	2.575	3.031	0.649	2.048	4.249	0.595	2.779
ACAA1	ENSSSCG00000011250	13:22964875-23020143:-1	protein_coding	acetyl-CoA acyltransferase 1	66.971	478.104	67.609	24.65	623.71	25.122	24.248	15.812	16.049	17.602	66.705	19.483	18.235	19.978	412.718	26.79	36.086	42.566	48.27	45.368	24.036	73.054	470.292	35.612	15.068	33.389	12.69	54.291	30.233	13.945	10.086	12.056	6.713	37.603	24.652	31.597	50.633	58.077	384.182	375.924	12.103	36.458	22.86	61.032	36.038
ACAA2	ENSSSCG00000004510	1:99280800-99310759:-1	protein_coding	acetyl-CoA acyltransferase 2	29.652	27.14	13.308	14.624	48.105	52.775	12.089	10.284	28.318	19.334	4.313	26.174	13.086	11.028	84.146	10.826	16.92	10.846	13.832	9.272	17.897	8.032	47.984	19.562	5.131	28.806	6.643	8.913	26.881	83.837	87.661	8.69	7.885	10.467	17.092	15.745	46.71	21.222	54.047	83.396	18.714	9.914	12.552	8.89	18.383
ACACA	ENSSSCG00000017694	12:38581451-38875134:-1	protein_coding	acetyl-CoA carboxylase alpha	11.113	241.878	7.193	42.302	116.011	4.079	102.322	41.806	15.181	40.215	12.028	12.391	38.608	52.201	10.647	44.173	11.777	15.034	16.919	9.553	47.261	13.383	226.961	8.837	17.509	24.97	26.97	4.287	1.025	3.791	7.838	21.055	18.977	30.253	9.919	21.669	0.394	28.807	8.949	6.456	3.085	19.061	43.535	15.91	17.394
ACACB	ENSSSCG00000009937	14:41622363-41723642:-1	protein_coding	acetyl-CoA carboxylase beta	0.586	2.74	0.182	0.703	1.873	19.298	0.339	1.413	1.785	0.602	0.139	0.793	0.575	0.379	11.174	0.741	0.42	1.274	4.861	0	3.673	1.747	3.223	1.144	0.303	1.264	0.323	0.189	19.98	21.09	36.207	0.45	0.702	1.75	1.158	0.805	0	1.165	16.194	0.071	14.056	2.17	1.022	1.445	0.667
ACAD10	ENSSSCG00000009836	14:32841854-32894591:+1	protein_coding	acyl-CoA dehydrogenase family member 10	4.669	7.685	8.154	13.543	14.49	17.666	5.675	7.662	10.691	14.108	3.298	9.392	13.108	6.137	64.912	14.579	12.33	5.485	12.713	1.977	14.298	11.505	18.341	9.702	5.213	7.439	6.175	2.346	12.437	11.659	21.463	8.241	1.909	12.878	11.89	8.145	2.897	14.397	29.985	10.905	8.694	7.837	9.459	6.472	11.581
ACAD11	ENSSSCG00000011629	13:73733860-73831348:-1	protein_coding	acyl-CoA dehydrogenase family member 11	8.588	27.664	19.917	19.734	19.654	3.728	14.02	17.962	28.044	17.544	12.694	21.531	21.5	9.643	130.19	15.915	25.455	11.05	21.712	6.906	40.272	16.677	33.327	13.673	9.92	22.319	10.112	8.391	7.036	8.359	15.504	13.305	3.871	26.236	24.525	18.437	2.06	39.096	66.083	63.812	4.846	13.655	21.854	9.045	23.395
ACAD9	ENSSSCG00000023354	13:71374926-71425691:+1	protein_coding	acyl-CoA dehydrogenase family member 9	5.258	3.819	2.226	8.567	8.225	7.938	5.468	7.371	3.076	4.822	3.013	2.237	7.134	5.867	15.805	9.267	5.814	9.364	13.146	11.242	3.61	12.314	5.403	7.301	7.132	9.025	4.028	19.199	4.049	5.737	7.624	4.274	1.572	8.92	3.061	11.797	35.717	8.861	14.177	8.117	3.603	6.048	5.981	9.412	2.832
ACADL	ENSSSCG00000016156	15:112933500-112969577:-1	protein_coding	acyl-CoA dehydrogenase long chain	59.613	126.962	29.968	34.808	75.742	76.667	31.598	60.629	20.336	28.616	1.638	13.198	35.917	37.877	226.984	38.96	33.496	23.142	21.623	29.044	16.332	40.927	90.76	56.298	35.794	46.101	14.646	34.08	90.012	137.265	146.623	17.427	19.147	48.461	36.229	25.395	27.244	39.948	122.142	36.811	50.462	22.852	37.969	32.529	32.014
ACADM	ENSSSCG00000003776	6:137541381-137595108:-1	protein_coding	acyl-CoA dehydrogenase medium chain	54.659	108.874	116.57	49.463	81.128	159.297	42.201	47.459	126.209	50.603	69.826	134.183	42.767	47.761	1130.95	54.446	122.43	35.373	57.675	169.39	50.842	60.218	106.8	58.361	75.363	178.655	23.64	146.048	418.804	253.577	328.332	29.343	15.267	50.978	114.255	63	240.438	72.83	615.671	421.182	173.719	54.799	46.666	46.012	80.445
ACADS	ENSSSCG00000009916	14:40642914-40657397:+1	protein_coding	acyl-CoA dehydrogenase short chain	16.617	34.452	39.665	22.566	69.16	88.263	4.57	10.09	117.392	17.202	21.283	116.644	12.535	4.211	154.22	18.348	44.961	18.292	66.476	4.626	11.775	54.46	63.563	49.932	12.966	10.418	5.705	8.752	158.348	53.288	62.038	11	0.936	25.207	33.863	17.471	23.2	42.643	125.957	134.538	65.061	48.055	13.492	47.035	21.403
ACADSB	ENSSSCG00000010723	14:132563224-132607699:+1	protein_coding	acyl-CoA dehydrogenase short/branched chain	24.711	24.469	30.949	46.745	99.804	105.177	49.872	57.442	35.399	53.896	13.713	36.276	37.378	35.078	492.713	43.358	45.938	16.378	25.568	76.681	32.34	27.786	135.042	39.276	33.947	58.443	27.932	70.92	90.179	95.716	117.32	25.551	26.614	41.076	21.753	80.863	69.672	99.383	253.282	503.723	57.251	22.238	44.338	21.383	33.056
ACADVL	ENSSSCG00000017947	12:52576506-52582426:+1	protein_coding	acyl-CoA dehydrogenase very long chain	24.494	22.293	23.798	20.677	75.767	378.107	13.769	24.086	43.91	18.313	43.689	40.892	17.46	17.134	101.339	22.875	36.903	50.7	51.616	7.046	11.88	91.537	67.861	84.616	34.689	32.723	10.835	20.398	328.493	271.626	168.66	12.691	8.039	37.138	25.595	36.886	35.618	81.703	162.031	67.287	98.828	53.575	21.988	103.15	16.938
ACAN	ENSSSCG00000001832	7:54449588-54520153:+1	protein_coding	aggrecan	2.921	0.712	0.321	1.577	0.357	0.069	0.671	2.422	0.42	0.929	0.099	0.73	2.259	0.449	0.534	0.933	0.258	25.418	0.584	3.635	0.46	0.107	0.253	0.122	0.082	0.472	0.676	2.286	0.041	0.036	0.326	0.395	0.477	0.826	0.629	0.09	0.067	9.147	0.047	0.018	0.045	1.047	3.74	0.031	0.428
ACAP1	ENSSSCG00000017943	12:52681624-52700955:+1	protein_coding	ArfGAP with coiled-coil, ankyrin repeat and PH domains 1	4.629	2.285	6.439	2.412	3.495	0.772	1.314	2.062	10.137	1.47	20.449	10.293	3.038	1.271	1.146	2.328	10.991	6.599	4.401	0.026	1.827	6.722	3.406	143.595	5.177	1.305	0.935	0.33	0.882	1.035	1.015	1.161	1.117	3.201	19.169	0.98	0	4.557	2.484	1.703	0.773	11.044	2.724	6.283	35.724
ACAP2	ENSSSCG00000031147	13:132273877-132431933:-1	protein_coding	ArfGAP with coiled-coil, ankyrin repeat and PH domains 2	25.003	77.967	90.151	120.557	29.474	4.22	89.081	110.187	76.874	166.735	7.134	84.798	154.975	60.964	59.488	114.922	55.743	22.159	25.902	15.968	64.094	73.657	54.304	33.432	42.545	65.853	64.873	13.549	1.7	4.793	17.737	71.5	26.593	39.232	73.687	24.685	6.767	33.136	19.719	7.075	4.029	31.242	98.23	43.055	96.473
ACAP3	ENSSSCG00000003329	6:63575928-63593438:-1	protein_coding	ArfGAP with coiled-coil, ankyrin repeat and PH domains 3	3.254	1.17	0.882	5.413	6.515	2.183	7.165	3.342	1.642	8.107	2.307	1.471	5.297	7.038	1.462	5.374	0.88	5.652	3.516	0.043	1.331	11.742	5.032	4.821	5.547	2.458	4.323	0.022	1.924	1.275	0.962	3.306	1.927	4.291	0.884	3.032	0	3.855	2.298	0.612	1.361	4.341	2.315	13.085	1.286
ACAT1	ENSSSCG00000026153	9:36525261-36545633:+1	protein_coding	acetyl-CoA acetyltransferase 1	152.333	133.035	59.845	58.354	186.343	202.967	91.938	68.608	111.608	45.044	89.982	110.902	47.137	117.127	210.668	48.103	89.329	57.729	208.063	75.512	85.378	74.601	220.963	111.635	229.111	179.656	29.84	145.097	190.006	159.132	221.626	42.153	39.406	59.306	71.12	112.044	154.484	179.199	174.653	200.866	126.222	67.851	59.935	59.575	68.372
ACAT2	ENSSSCG00000004049	1:7597333-7612910:-1	protein_coding	acetyl-CoA acetyltransferase 2	82.835	32.931	14.956	59.218	28.653	5.627	209.049	113.099	20.011	21.95	98.255	21.063	57.494	127.209	11.579	68.827	24.574	84.1	52.767	497.459	23.269	25.702	32.761	23.352	15.718	141.905	37.05	940.693	0.397	1.596	4.638	17.211	67.299	41.919	19.226	109.612	288.836	13.897	10.594	23.286	2.26	16.846	83.929	110.366	16.245
ACBD3	ENSSSCG00000024180	10:14032673-14069481:-1	protein_coding	acyl-CoA binding domain containing 3	334.937	262.097	40.786	56.054	46.438	20.276	162.756	41.968	72.098	60.331	52.676	68.323	43.724	48.979	58.742	66.791	64.174	61.269	111.391	18.047	80.033	112.722	93.7	69.175	167.532	60.513	29.713	14.953	14.011	30.55	23.746	30.71	27.252	55.325	55.518	103.59	5.802	97.838	84.536	15.963	21.256	69.26	54.68	68.74	57.911
ACBD4	ENSSSCG00000017337	12:18268319-18280112:-1	protein_coding	acyl-CoA binding domain containing 4	5.826	9.92	2.813	11.884	20.655	7.181	4.179	5.681	5.869	15.245	2.238	6.697	7.469	4.186	23.195	9.382	7.407	5.989	9.893	0.035	12.148	9.008	27.032	8.63	5.074	2.39	4.927	0.116	8.876	8.172	8.46	6.669	0.996	12.536	6.749	5.032	1.164	22.968	28.208	5.506	4.311	9.393	7.563	14.034	7.953
ACBD6	ENSSSCG00000015534	9:121913187-122116233:-1	protein_coding	acyl-CoA binding domain containing 6	78.446	35.094	9.234	18.298	39.244	16.543	38.469	19.784	13.126	23.348	10.085	15.886	16.215	33.505	26.059	15.219	10.49	36.53	35.139	30.616	20.473	35.07	29.953	46.623	40.042	43.098	9.917	26.471	20.068	18.467	11.291	10.146	8.877	30.662	12.352	69.276	15.68	38.774	38.267	13.612	16.05	29.31	21.892	42.111	20.316
ACBD7	ENSSSCG00000038184	10:46740585-46750606:+1	protein_coding	acyl-CoA binding domain containing 7	3.374	2.402	0.934	5.069	0.904	0.112	2.114	4.281	1.862	86.505	0.67	1.704	2.864	1.407	2.991	2.644	1.151	0.505	2.195	0.215	1.156	0.427	1.06	1.033	0.199	3.135	3.088	0.25	0	0.093	0.664	1.945	1.592	2.197	2.015	2.751	0	3.479	0.323	0.141	0.316	0.355	6.073	0.193	1.694
ACCS	ENSSSCG00000013282	2:18248628-18267691:-1	protein_coding	1-aminocyclopropane-1-carboxylate synthase homolog (inactive)	3.962	1.033	1.663	3.693	19.041	2.164	1.164	1.888	1.698	1.947	1.88	1.275	4.588	0.394	3.151	4.588	2.592	4.034	7.843	0	3.512	7.364	18.629	3.142	0.679	1.163	1.159	0	1.121	2.546	1.765	1.516	0.352	6.477	1.44	0.469	0	11.339	4.552	2.693	1.494	9.999	3.124	5.67	3.373
ACCSL	ENSSSCG00000013283	2:18271075-18448219:-1	protein_coding	1-aminocyclopropane-1-carboxylate synthase homolog (inactive) like	5.666	5.366	0.814	3.101	4.44	3.278	4.196	2.334	2.275	4.158	0.655	0.899	2.309	2.204	3.835	2.801	2.015	1.649	4.382	1.678	2.726	1.499	4.167	5.266	1.387	2.836	1.489	3.496	2.016	2.937	2.277	2.046	1.638	3.931	2.046	2.212	2.737	4.09	4.049	1.33	2.445	3.946	2.496	1.432	2.425
ACD	ENSSSCG00000029590	6:28277614-28280405:-1	protein_coding	ACD, shelterin complex subunit and telomerase recruitment factor	4.893	1.407	5.679	2.615	15.41	3.978	1.809	2.227	3.372	2.352	5.205	4.262	2.039	2.445	3.384	2.857	3.338	11.59	11.042	13.271	4.137	12.902	10.099	30.424	7.6	4.761	0.814	18.913	6.335	4.568	1.933	1.492	0	5.516	4.272	23.664	4.4	15.849	8.815	3.206	2.479	13.243	1.718	21.369	6.576
ACE	ENSSSCG00000017296	12:15394491-15414632:-1	protein_coding	angiotensin I converting enzyme (peptidyl-dipeptidase A) 1	7.786	14.769	0.173	10.31	44.645	7.631	6.08	5.331	2.236	4.774	49.989	1.826	5.816	3.12	144.012	11.445	10.828	11.834	99.153	0	6.462	88.612	35.392	3.544	0.091	0.751	2.874	0	10.834	9.154	8.291	9.53	1.972	14.863	17.025	0	0	32.884	134.779	0.973	7.2	138.343	7.344	64.563	2.601
ACE2	ENSSSCG00000012138	X:12099433-12152347:-1	protein_coding	angiotensin I converting enzyme 2	0.514	254.988	0	0.21	118.268	1.739	0.178	0.271	1.301	0	0.493	1.7	0.464	0.344	122.376	0.797	168.184	3.162	8.082	0	0.906	0.177	76.026	0.875	0	0.764	0.128	0	0.291	0.333	0.139	0	2.458	0.211	233.169	0.759	0	0.589	110.002	0.741	0.369	0.277	0.281	0.1	15.35
ACER1	ENSSSCG00000023969	2:72743875-72772303:+1	protein_coding	alkaline ceramidase 1	5.107	4.552	3.265	6.456	1.259	1.013	5.599	4.083	5.911	7.887	1.922	6.399	6.174	1.775	5.449	4.562	4.171	64.099	2.302	0.788	6.676	0.673	1.587	1.407	0.415	1.622	3.031	0.715	0.844	0.882	4.64	4.465	3.464	2.137	5.783	1.943	0.603	1.908	0.823	0.277	1.149	1.12	4.595	0.788	6.059
ACER2	ENSSSCG00000034213	1:203387488-203415184:-1	protein_coding	alkaline ceramidase 2	5.026	33.871	1.322	4.327	27.918	0.884	3.002	2.908	1.554	1.763	12.604	1.109	2.661	3.365	11.586	2.696	2.234	3.318	5.41	0	69.89	1.175	10.827	4.502	0.513	6.026	1.963	0	0.787	1.954	2.406	1.501	1.989	4.535	1.226	4.052	0	4.16	14.382	0.284	0.69	7.496	2.239	0.293	3.307
ACER3	ENSSSCG00000032723	9:10981544-11162353:+1	protein_coding	alkaline ceramidase 3	15.304	96.81	59.846	39.769	44.675	5.546	42.432	57.548	25.841	16.38	49.775	29.852	52.108	44.254	40.223	34.188	21.824	19.478	14.499	37.418	218.017	51.403	50.42	17.947	58.067	43.937	32.071	36.718	3.584	8.115	13.484	25.206	22.542	19.305	26.427	21.455	14.292	22.89	25.81	4.681	4.637	31.879	50.347	37.811	55.291
ACHE	ENSSSCG00000030303	3:8732457-8739353:-1	protein_coding	acetylcholinesterase (Cartwright blood group)	0.206	0	0.079	38.993	0.172	10.302	16	30.111	0.314	17.18	2.055	0.662	11.319	12.151	0.22	74.838	0.463	4.551	0.153	0	0	0.121	0.215	1.745	0.292	1.194	8.262	0.304	1.33	0	0	11.53	2.88	58.749	0.485	1.653	0	21.993	0.467	0	1.99	0.202	34.966	0	2.009
ACIN1	ENSSSCG00000002034	7:75951053-75990083:+1	protein_coding	apoptotic chromatin condensation inducer 1	83.618	53.618	38.904	33.797	58.173	27.423	62.089	32.903	45.059	49.204	38.612	41.11	38.943	25.943	49.81	38.484	34.329	45.394	70.572	41.455	47.009	111.508	74.071	131.98	69.508	46.519	24.492	37.827	19.858	27.611	20.341	25.606	15.926	45.275	45.821	86.276	32.281	72.296	72.372	16.287	25.062	82.542	30.773	75.368	57.911
ACKR1	ENSSSCG00000036223	4:91221889-91225651:-1	protein_coding	atypical chemokine receptor 1 (Duffy blood group)	0.036	1.8	0	1.283	39.709	1.945	0.804	2.106	1.747	2.344	8.688	0.666	2.434	0.286	0	1.805	1.28	12.275	11.965	1.772	4.8	0	18.358	2.137	0	0.186	3.85	0.905	5.829	0.767	0.388	0.664	0.38	11.054	1.947	0.229	0	1.075	0.199	0.124	1.287	3.17	4.371	0	4.764
ACKR2	ENSSSCG00000031154	13:26306085-26329495:+1	protein_coding	atypical chemokine receptor 2	0.401	4.795	3.111	0.392	14.322	3.096	0.225	0.219	1.893	0.665	0.775	1.728	0.214	0.176	0.67	0.318	1.104	4.173	1.007	0	6.262	0.313	25.892	1.806	0.211	0.172	0.198	0	1.282	3.475	2.013	0.263	0.932	1.114	1.068	0.103	0.065	2.922	1.238	1.699	1.682	10.571	0.243	0.146	4.593
ACKR3	ENSSSCG00000016322	15:136370530-136382552:+1	protein_coding	atypical chemokine receptor 3	9.076	32.219	0.523	7.482	84.3	42.826	7.239	7.685	14.152	4.535	57.458	10.145	8.293	11.884	49.457	8.783	3.852	16.711	46.359	0	14.08	222.712	82.083	11.044	44.402	12.4	3.185	2.677	18.338	11.087	7.047	3.187	1.935	8.432	6.254	6.037	0	29.195	29.782	2.784	14.13	24.87	8.535	286.42	16.065
ACKR4	ENSSSCG00000011630	13:73772508-73777789:+1	protein_coding	atypical chemokine receptor 4	1.015	108.274	381.095	1.624	150.954	3.876	1.084	1.473	78.198	2.143	0.237	51.643	1.236	0.501	12.768	2.668	29.959	45.369	2.785	0	7.892	4.024	391.451	2.81	0.653	0.168	1.122	0	4.653	0.765	2.553	1.425	0.274	1.262	41.411	0.059	0	0.434	2.38	1.109	2.11	39.464	2.188	2.543	41.192
ACLY	ENSSSCG00000017421	12:20796741-20841298:+1	protein_coding	ATP citrate lyase	20.825	713.92	32.162	65.127	375.424	12.386	130.928	117.105	30.339	39.703	61.689	23.756	58.561	72.472	46.262	106.15	38.886	62.676	58.81	41.665	85.472	83.21	786.733	66.615	85.361	76.257	40.319	55.079	7.017	6.42	5.778	33.628	41.844	74.352	29.571	96.054	30.106	59.397	39.751	10.017	9.682	47.28	104.183	126.581	32.541
ACMSD	ENSSSCG00000015699	15:17106724-17164740:-1	protein_coding	aminocarboxymuconate semialdehyde decarboxylase	0.235	5.265	0	0.676	0.483	0.091	1.508	0.796	0.534	1.985	0	0.744	1.447	0.636	134.984	0.927	0.233	0.285	0.713	0	1.446	0.334	0.388	0	0.159	0.699	0.753	0	0.095	0.077	0.242	0.931	0.667	0.265	0.781	0.11	0	0.21	95.656	7.765	0.095	0.142	0.433	0.156	0.478
ACO1	ENSSSCG00000023807	10:33934630-34001944:-1	protein_coding	aconitase 1	18.526	106.409	69.872	9.276	113.217	32.946	13.669	9.576	32.657	15.953	74.052	22.479	9.225	6.148	76.585	10.165	30.884	22.585	64.1	27.811	79.544	39.307	188.931	11.367	25.833	14.065	5.768	32.231	16.181	20.947	17.161	8.184	2.437	21.417	23.59	53.473	6.36	38.015	103.05	43.471	14.197	36.157	8.66	59.201	18.938
ACO2	ENSSSCG00000000064	5:7014383-7071023:-1	protein_coding	aconitase 2	48.072	87.047	45.403	103.61	188.619	616.667	88.952	99.719	93.085	79.29	86.601	67.405	87.041	56.381	359.155	122.156	95.268	78.251	160.81	30.454	59.489	149.301	208.408	128.358	88.879	56.054	61.644	57.209	912.624	588.179	400.056	65.792	18.27	163.987	94.242	74.743	150.532	149.346	414.51	62.624	390.528	115.914	118.317	170.884	34.338
ACOD1	ENSSSCG00000009469	11:49077492-49088218:+1	protein_coding	aconitate decarboxylase 1	2.015	2.425	15.13	1.298	0.192	0.111	1.032	0.922	6.584	5.076	0.511	5.403	1.1	0.245	1.099	0.908	3.928	0.226	26.461	0.472	3.224	0.262	0.181	1.237	0.114	0.335	0.369	0.073	0	0.104	0.983	1.43	1.191	0.292	4.896	0	0.091	0.101	0.283	0.86	0.068	5.043	0.834	0.11	4.439
ACOT11	ENSSSCG00000037559	6:157749921-157812999:-1	protein_coding	acyl-CoA thioesterase 11	4.943	0.307	0.159	4.369	0.907	13.651	2.141	4.838	3.308	8.397	2.073	1.97	3.158	2.339	23.496	4.771	13.045	1.586	12.213	0.035	10.782	14.441	2.265	3.423	1.806	4.487	1.765	0.184	3.242	17.016	24.865	3.005	1.268	6.732	7.721	1.713	0.048	10.137	17.575	0.169	9.15	4.675	4.969	10.087	1.485
ACOT12	ENSSSCG00000036095	2:89855166-89905197:-1	protein_coding	acyl-CoA thioesterase 12	0.461	0.166	0.207	0.503	0.087	0.041	0.498	1.041	0.381	0.604	0	0.404	0.562	0.315	1.001	2.637	1.61	0.056	0.076	1.326	0.384	0.155	0.331	0.117	0	1.42	0.77	1.015	0	0.032	0.104	0.129	0.644	0.616	4.582	0.305	0.651	0.659	0.434	8.443	0.043	0.089	2.597	0.194	0.804
ACOT13	ENSSSCG00000036411	7:19502552-19519820:+1	protein_coding	acyl-CoA thioesterase 13	208.891	51.529	20.46	51.167	31.389	125.966	35.565	73.807	46.838	58.894	12.552	55.83	50.059	54.673	466.704	52.18	66.947	26.749	24.371	41.856	57.277	13.697	38.211	49.757	43.259	151.748	32.82	66.243	88.2	179.166	216.333	34.078	24.392	41.969	79.612	108.025	57.186	79.7	257.103	176.29	65.928	30.212	62.398	19.075	51.09
ACOT4	ENSSSCG00000002349	7:96867399-96948726:+1	protein_coding	acyl-coenzyme A thioesterase 4	36.97	66.282	41.985	63.955	73.078	125.783	25.572	58.767	34.595	66.72	45.171	34.73	57.416	36.362	146.585	67.493	36.319	28.963	57.713	7.922	72.76	108.352	66.479	46.112	29.496	44.175	37.499	5.388	79.076	54.658	83.216	37.421	17.863	52.394	39.607	38.36	2.945	74.996	111.076	66.299	26.654	26.503	52.652	90.441	40.236
ACOT7	ENSSSCG00000003377	6:67151926-67254153:-1	protein_coding	acyl-CoA thioesterase 7	14.567	0.501	13.073	60.696	2.755	2.718	95.397	94.564	51.179	38.213	7.798	32.874	40.725	45.261	1.277	112.415	9.998	26.792	40.509	25.271	1.841	8.062	2.959	87.877	11.667	15.516	37.458	56.793	0.227	0.946	0.283	20.692	14.697	131.944	9.788	79.218	4.03	8.259	2.736	2.065	0.898	22.507	94.939	21.519	9.556
ACOT8	ENSSSCG00000007426	17:48038561-48054209:-1	protein_coding	acyl-CoA thioesterase 8	5.739	9.96	11.06	14.786	29.948	12.061	7.135	11.075	6.931	12.266	10.346	7.941	10.829	7.453	23.514	18.934	15.512	15.71	35.135	1.292	6.852	22.398	19.199	17.827	7.667	4.395	5.711	5.371	13.187	16.319	9.434	7.634	2.116	23.026	11.137	5.26	10.693	40.821	37.51	11.422	9.473	21.431	14.848	28.652	6.953
ACOT9	ENSSSCG00000012172	X:19835675-19952081:-1	protein_coding	acyl-CoA thioesterase 9	49.334	18.074	20.426	14.445	23.995	32.006	22.524	19.847	23.046	20.448	25.793	20.875	16.75	17.873	9.956	17.459	21.6	20.431	24.198	41.182	9.727	40.858	26.473	22.307	83.912	18.796	9.016	33.26	14.981	54.055	38.368	8.831	10.503	18.805	20.095	48.738	83.197	20.97	23.187	3.742	14.551	33.729	16.299	52.046	15.897
ACOX1	ENSSSCG00000017198	12:5450862-5481909:+1	protein_coding	acyl-CoA oxidase 1	21.86	136.714	51.76	47.723	149.234	23.543	63.771	45.204	72.339	47.73	158.492	47.552	54.298	40.952	243.685	58.582	64.267	70.216	114.939	37.554	30.547	87.268	202.547	42.647	83.852	30.615	35.4	40.675	26.28	21.408	25.851	33.704	18.196	65.329	46.677	40.49	97.579	61.926	150.502	148.025	22.614	52.748	49.406	81.709	48.393
ACOX2	ENSSSCG00000011477	13:40223005-40255967:-1	protein_coding	acyl-CoA oxidase 2	7.115	14.132	5.832	9.376	25.321	12.646	2.34	2.992	12.94	4.29	4.333	10.937	7.401	1.819	115.108	8.552	18.29	19.519	34.851	0.517	20.147	28.412	30.592	3.569	7.904	13.062	4.233	0	7.658	26.577	27.724	4.172	1.474	8.954	10.383	0.275	0.533	43.316	123.939	115.699	6.209	11.458	7.143	26.382	5.041
ACOX3	ENSSSCG00000008724	8:2716923-2757262:+1	protein_coding	acyl-CoA oxidase 3, pristanoyl	14.751	12.795	4.239	8.459	19.375	5.837	11.844	7.365	5.18	8.539	5.663	3.954	8.398	6.204	18.263	6.425	3.513	4.925	12.427	0.261	5.879	27.757	21.806	12.797	11.563	6.284	5.593	0.106	8.874	6.673	6.252	5.92	3.24	9.258	3.658	3.642	1.463	34.138	22.936	4.927	5.034	13.628	6.51	25.429	6.501
ACOXL	ENSSSCG00000037846	3:45202875-45563297:-1	protein_coding	acyl-CoA oxidase like	0.127	0.13	0.212	0.287	0.054	0.045	0.125	0.302	0.325	1.913	1.008	0.18	0.379	0.317	1.589	0.805	0.204	0.107	0.344	0	41.741	0.076	0.265	0.876	0.102	0.177	0.307	0	0.042	0	0.051	0	0.118	0.437	0.406	0.414	0	0.127	0.665	0.295	0.04	0.274	0.601	0	1.076
ACP1	ENSSSCG00000008659	3:132671408-132684703:-1	protein_coding	acid phosphatase 1	126.537	51.188	33.239	44.276	61.812	28.826	58.32	55.662	43.087	37.603	55.807	50.533	43.201	61.821	70.007	45.721	45.756	77.216	66.534	366.842	65.388	54.487	43.863	125.543	85.724	146.969	19.224	384.715	37.087	34.131	25.348	26.095	28.876	52.884	44.383	150.843	246.063	62.154	70.695	50.988	29.072	69.004	52.423	74.822	44.77
ACP2	ENSSSCG00000013242	2:15334001-15347774:+1	protein_coding	acid phosphatase 2, lysosomal	10.596	7.235	47.961	19.916	15.622	11.573	16.372	18.735	27.924	14.182	15.488	27.734	14.445	12.787	34.865	25.131	40.2	8.239	42.688	11.58	16.75	48.519	18.046	15.002	25.714	12.121	11.117	8.966	18.355	8.05	5.184	7.789	5.67	32.436	31.805	4.328	12.088	31.552	42.434	34.035	10.332	51.132	28.184	48.362	13.691
ACP4	ENSSSCG00000024736	6:55534864-55541862:+1	protein_coding	acid phosphatase 4	1.041	2.347	12.059	4.504	11.313	1.782	0.625	2.235	2.876	1.013	29.953	0.97	3.268	0.853	1.364	5.117	2.45	7.333	13.844	0	3.778	10.913	5.583	2.96	18.102	0.292	2.216	0	4.088	1.302	0.721	3.486	0.363	7.362	1.958	1.58	3.547	10.16	4.084	1.568	2.039	10.538	3.356	19.973	1.976
ACP5	ENSSSCG00000032282	2:70203114-70209899:-1	protein_coding	acid phosphatase 5, tartrate resistant	11.897	4.999	5.244	6.862	3.947	1.35	4.231	2.752	73.458	10.052	12.004	92.705	6.548	1.472	5.984	5.005	61.662	9.944	5125.11	2.242	6.624	0.261	2.438	125.996	0.239	1.593	4.546	1.322	0.636	1.169	2.634	4.641	2.553	0.818	67.812	0.237	0.204	3.807	8.678	21.72	1.019	33.272	3.726	0.102	100.479
ACP6	ENSSSCG00000006697	4:99930288-99948004:+1	protein_coding	acid phosphatase 6, lysophosphatidic	21.92	7.52	16.35	26.079	16.574	10.56	8.781	22.274	27.067	13.892	11.486	15.292	23.207	14.009	30.732	26.766	42.291	19.587	13.761	8.585	68.277	21.094	14.867	31.721	24.729	38.008	13.559	14.697	14.203	19.19	16.932	14.905	5.427	30.551	27.394	32.935	4.055	24.235	28.318	21.19	8.303	31.159	20.565	27.845	12.075
ACP7	ENSSSCG00000002971	6:47840956-47851914:+1	protein_coding	acid phosphatase 7, tartrate resistant (putative)	0.078	0	0	2.167	0	0	0	0	0	1.227	6.774	0	5.484	0	0	6.198	0	4.517	0.232	0	0	0	0	0	0	0.219	0	0	0	0	0	0.685	0	0	0	0	1.796	0	0	0	0	0	3.358	0	0
ACPP	ENSSSCG00000011627	13:73471684-73571052:+1	protein_coding	acid phosphatase, prostate	8.613	6.96	15.689	14.801	1.395	0.468	10.655	9.034	10.85	26.524	17.481	11.054	15.169	3.707	15.989	11.06	7.661	7.284	6.03	0.933	59.879	1.102	1.146	1.432	0.401	3.096	9.111	1.183	0.035	0.428	6.273	10.941	7.316	1.638	12.978	0.813	0.58	1.183	10.42	0.271	0.39	1.617	9.947	0.631	12.106
ACR	ENSSSCG00000021265	5:30127-36005:-1	protein_coding	acrosin	0	0	0	0	0	1.714	0	0	0	0	0	0	0	0	0	0	0	0	0.256	0	0.82	0	0	0	0	0	0	0	0	0	0	0	0	0	0	0	0	0	0	0	0	0.054	0	0	0
ACRBP	ENSSSCG00000000700	5:64027876-64047847:+1	protein_coding	acrosin binding protein	13.215	4.92	5.947	9.745	16.45	6.037	13.14	9.384	8.901	12.01	6.73	10.553	8.082	10.751	10.358	7.322	9.7	11.431	17.002	2.783	12.829	17.832	17.828	40.142	8.695	14.126	4.257	3.811	9.087	9.398	5.541	5.426	5.675	14.711	13.069	9.473	0.082	25.592	20.171	5.863	5.805	19.001	7.68	17.656	12.864
ACRV1	ENSSSCG00000015216	9:52803381-52809975:-1	protein_coding	acrosomal vesicle protein 1	0	2.408	0	0	0	0	0	0	0	0	0	0	0	0	0	0	0	0	0.334	0	1.118	0	0	0	0	0	0	0	0	0	0	0	0.836	0	0.541	0	0	0	0	0	0	0	0	0	0
ACSBG1	ENSSSCG00000001760	7:47705086-47762544:+1	protein_coding	acyl-CoA synthetase bubblegum family member 1	0.84	1.143	0.934	76.489	1.607	1.14	11.593	55.068	2.385	31.486	0.892	3.269	29.232	10.693	2.158	69.738	2.383	12.417	1.129	0.641	5.274	0.698	1.993	0.499	0.218	0.584	31.409	0.777	0	1.04	1.943	41.005	2.117	72.44	3.468	0.354	0.471	3.341	0.821	0.298	0.535	0.619	43.267	0.627	1.706
ACSF2	ENSSSCG00000017566	12:26713256-26765578:+1	protein_coding	acyl-CoA synthetase family member 2	46.762	41.305	22.86	23.368	88.763	8.27	8.041	12.714	48.827	19.127	13.171	38.836	18.609	7.332	43.797	18.093	36.538	18.241	43.365	11.918	37.976	46.801	86.814	63.263	17.496	26.18	10.368	39.592	7.954	28.778	30.158	13.056	5.744	38.99	36.136	22.322	0.933	143.015	68.709	7.437	6.1	69.612	14.781	63.379	36.368
ACSF3	ENSSSCG00000023866	6:661967-712015:-1	protein_coding	acyl-CoA synthetase family member 3	2.996	4.784	2.986	3.288	18.027	11.041	1.901	2.877	2.968	5.88	3.571	2.206	3.218	3.409	10.534	2.967	2.013	4.302	9.635	0.376	2.035	14.263	10.834	15.96	3.671	2.78	2.142	0.255	6.993	11.384	5.368	2.202	1.523	4.032	2.446	3.154	0.962	12.489	22.067	15.553	4.906	7.161	2.212	18.229	3.56
ACSL1	ENSSSCG00000015784	15:45866856-45963733:-1	protein_coding	acyl-CoA synthetase long chain family member 1	8.026	470.529	27.902	36.136	236.276	355.378	38.932	46.008	13.723	23.452	5.206	12.534	54.512	24.655	285.513	43.202	12.956	81.874	18.855	7.283	15.44	15.471	444.282	21.01	23.733	45.714	17.374	7.531	368.417	134.455	156.616	14.847	13.394	35.118	14.504	42.585	16.419	76.445	271.608	476.742	138.234	40.819	57.701	16.742	27.283
ACSL3	ENSSSCG00000016223	15:124741934-124817004:+1	protein_coding	acyl-CoA synthetase long chain family member 3	80.671	4.79	33.338	173.863	9.247	16.773	272.619	248.053	24.99	123.474	31.69	23.975	162.11	248.975	142.744	176.999	194.716	24.77	80.426	102.504	296.757	36.153	26.661	46.556	28.44	204.829	109.218	111.208	9.083	8.225	14.331	107.214	118.312	125.356	59.415	63.133	33.423	278.235	123.743	38.171	18.537	26.768	137.104	24.536	21.173
ACSL4	ENSSSCG00000012583	X:89760861-89838103:-1	protein_coding	acyl-CoA synthetase long chain family member 4	6.523	15.534	80.412	54.37	29.262	13.659	128.775	101.31	54.518	26.435	1.957	54.459	47.246	108.755	27.12	75.056	35.25	18.56	45.188	40.094	388.06	290.15	53.829	29.466	108.383	499.844	42.859	56.67	12.884	11.46	19.304	46.133	47.055	60.212	36.033	33	0	27.732	30.678	16.237	11.406	74.048	40.176	88.307	67.718
ACSL5	ENSSSCG00000031789	14:122777085-122828047:+1	protein_coding	acyl-CoA synthetase long chain family member 5	8.026	19.655	50.473	6.89	22.111	5.316	2.274	4.408	115.601	6.527	13.955	82.31	7.369	3.13	18.741	7.163	149.558	28.595	40.534	0.152	30.114	36.679	31.759	54.166	85.193	7.779	3.485	0.054	3.77	7.943	7.08	4.771	2.943	10.634	117.834	0.239	0.059	11.008	24.409	122.172	4.11	137.475	6.245	38.495	88.851
ACSM3	ENSSSCG00000007857	3:25245736-25283757:-1	protein_coding	acyl-CoA synthetase medium chain family member 3	1.042	0.96	1.312	4.899	1.041	0.255	7.585	4.505	6.621	9.728	0.338	7.456	5.396	2.837	89.42	3.748	5.888	4.497	2.655	5.171	3.742	0.589	3.283	2.891	1.092	8.213	2.626	2.352	1.194	0.578	1.356	4.474	1.724	1.188	5.171	1.662	7.295	3.768	41.985	23.403	0.446	1.247	3.018	0.569	5.706
ACSM4	ENSSSCG00000030033	3:25296202-25327081:-1	protein_coding	acyl-CoA synthetase medium-chain family member 4	0.741	2.232	0.369	2.307	0.126	0.307	0.953	0.755	1.117	4.839	0.136	2.319	2.305	0.7	564.091	1.955	1.697	0.143	0.414	0	2.349	0.168	0.347	0.126	0	0.981	1.561	0	0.102	0.087	0.836	2.218	1.49	0.772	1.54	0.113	0	0.369	94.068	453.651	0.384	0.145	1.588	0	2.029
ACSM5	ENSSSCG00000026453	3:25390279-25422556:-1	protein_coding	acyl-CoA synthetase medium chain family member 5	40.308	42.622	25.211	65.628	3.53	5.596	80.728	38.965	43.094	119.229	6.736	46.101	69.223	22.631	63.629	55.403	28.714	6.285	21.374	3.04	52.967	3.723	5.079	3.275	2.035	18.056	46.614	1.688	20.706	3.792	38.842	48.733	53.634	13.207	47.923	1.508	3.029	15.268	5.246	25.315	12.585	3.427	51.081	1.984	57.867
ACSS1	ENSSSCG00000007133	17:30800435-30839808:-1	protein_coding	acyl-CoA synthetase short chain family member 1	4.217	5.562	59.932	9.585	10.976	6.526	1.995	5.581	36.375	9.114	5.478	34.131	7.211	3.255	45.784	5.983	43.118	8.008	19.925	0.202	25.399	6.816	15.885	125.287	0.218	7.111	3.923	0.099	43.416	75.636	62.585	7.97	1.96	18.11	42.061	2.32	0	9.254	91.011	2.587	6.289	35.173	4.9	4.614	19.556
ACSS2	ENSSSCG00000007286	17:38260266-38316035:+1	protein_coding	acyl-CoA synthetase short chain family member 2	7.331	168.808	14.638	14.395	147.056	39.446	5.531	12.331	80.219	37.064	9.475	82.439	13.405	4.521	13.291	16.177	49.601	16.561	15.149	4.382	11.519	14.509	232.51	27.411	10.172	11.481	5.296	7.597	44.386	42.893	55.308	6.171	0.935	17.17	49.398	27.525	2.935	11.991	15.831	19.887	32.996	29.086	16.242	19.172	13.843
ACSS3	ENSSSCG00000000939	5:100270239-100429204:-1	protein_coding	acyl-CoA synthetase short chain family member 3	12.769	49.846	0.629	31.241	47.288	7.055	20.377	28.543	9.607	15.225	26.814	6.076	43.694	15.097	412.833	30.124	12.995	6.529	11.081	0.082	19.755	0.579	77.337	38.373	0.139	35.679	20.774	1.013	5.914	42.345	42.671	22.995	6.545	42.255	11.075	9.79	0.825	70.126	248.773	76.835	5.384	9.507	23.072	0.835	39.945
ACTA1	ENSSSCG00000010190	14:60412628-60422994:+1	protein_coding	actin, alpha 1, skeletal muscle	100.257	21.351	1.014	2.977	0.473	32254.9	8.813	2.298	1.574	6.265	0.231	1.704	21.871	2.323	2.367	3.886	0.729	0.256	4.944	0.155	2.045	0.084	12.808	8.654	6.493	32.358	3.292	7.937	31911.7	8314.9	2910.03	1.99	1.003	4.888	1.819	29.597	11.802	0.033	0.351	0.054	44513.8	0.676	4.195	0.144	1.545
ACTA2	ENSSSCG00000010447	14:100865313-100886984:-1	protein_coding	actin, alpha 2, smooth muscle, aorta	49.059	106.773	0.209	7.077	192.768	140.744	13.409	7.03	79.999	4.597	1389.31	123.769	7.676	7.136	38.226	7.531	70.687	585.637	440.187	0	912.093	19.546	303.719	33.395	9994.1	41.642	8.787	0	159.441	62.897	20.137	7.495	3.04	30.409	60.212	94.614	0.143	3.633	141.563	40.59	75.598	618.708	5.923	339.285	50.174
ACTB	ENSSSCG00000007585	3:4084263-4090356:-1	protein_coding	actin beta	2601.99	609.554	2183.16	771.432	900.242	423.501	789.879	638.539	1268.92	432.27	2947.04	1597.8	927.875	681.192	555.514	916.192	1239.3	2479.39	2536.89	1930.96	596.761	1712.68	987.26	3102.26	4741.7	835.848	466.8	2375.2	140.584	372.062	116.962	505.438	404.19	814.05	1728.26	2241.66	4649.92	894.472	966.684	477.242	223.757	3197.64	789.505	4453.92	1403.03
ACTBL2	ENSSSCG00000016923	16:36470503-36471633:-1	protein_coding	actin, beta like 2	0.391	0	0	0	0	0.417	0	0	0	0	0	0	0	0	0	0	0	6.935	0.658	0	0.445	0	0	0	0	0	0	0	3.511	0.301	0	0	0.431	0	0	22.323	0	0	0	0	0.973	0	0	0	0
ACTC1	ENSSSCG00000004803	1:136281119-136286631:+1	protein_coding	actin, alpha, cardiac muscle 1	99.178	1.73	0	0.351	0.097	2779.58	7.361	0.948	0.765	0.572	0.444	1.247	1.092	2.945	11.301	0.635	1.927	0.339	0.648	11.37	0	0.186	0.132	33.88	0.473	438.068	0.678	15.263	41.297	3445.22	1215.97	0.517	0.814	1.905	1.953	20.309	0	0.079	8.663	0	48.206	1.394	0.976	0	0.462
ACTG1	ENSSSCG00000028355	12:1313762-1323365:+1	protein_coding	actin gamma 1	2085.84	167.177	690.282	418.323	728.293	485.345	663.722	624.522	269.018	279.491	1748.3	283.367	476.896	705.92	259.047	477.964	258.099	1856.65	1911.06	2545.35	215.88	1869.1	841.585	2367.24	4954.87	557.82	282.336	4237.29	177.178	261.16	63.057	293.827	462.661	997.098	360.301	2434.96	4740.76	1881.21	779.391	407.801	265.006	1736.85	469.925	5747.21	348.41
ACTG2	ENSSSCG00000008294	3:69094860-69121547:-1	protein_coding	actin, gamma 2, smooth muscle, enteric	22.403	19.827	0.328	0	21.082	7.014	0.329	0.417	247.649	0.185	272.522	269.081	0.59	0.366	0.07	0.473	64.482	260.368	42.507	1.794	988.477	3.224	16.339	1.614	2770.3	4.247	0.358	0.999	3.339	3.191	0.195	0.354	1.427	1.448	250.522	50.028	0	0.961	2.406	3.014	1.712	139.081	0	30.654	6.672
ACTL6A	ENSSSCG00000011762	13:117529732-117628488:+1	protein_coding	actin like 6A	40.206	12.955	14.066	15.228	11.679	8.348	9.581	12.733	19.604	14.198	17.546	24.403	13.62	8.723	25.775	12.617	19.949	17.854	24.221	47.939	31.027	21.432	18.297	75.894	28.251	54.059	5.141	50.791	6.095	11.118	11.291	9.527	3.855	12.374	25.6	55.38	30.731	33.449	23.129	9.448	6.378	19.244	12.527	20.89	25.892
ACTL6B	ENSSSCG00000007670	3:8551606-8568669:-1	protein_coding	actin like 6B	0	0	0.141	4.796	0.108	0.098	7.133	4.302	0	6.209	0.069	0	2.969	5.868	0.567	3.358	0.075	0.185	0.12	0	0.126	0.067	0.131	0.096	0	0.679	2.768	0	0.097	0.126	0	2.666	3.295	8.911	0	0.109	0	0.036	0.135	1.341	0.064	0.048	3.574	0.058	0.03
ACTL7A	ENSSSCG00000005439	1:249883094-249884826:+1	protein_coding	actin like 7A	0	0	0	0	0	0	0	0	0	0	0	0	0	0	0	0	0	0	0	0	0.793	0	0	0	0	0	0	0	0	0	0	0	0.26	0	0	0	0	0	0	0	0	0	0	0	0
ACTL7B	ENSSSCG00000005438	1:249876927-249878180:-1	protein_coding	actin like 7B	0	0	0	0	0	0	0	0	0	0	0	0	0	0	0	0	0	0	0	0	0.36	0	0	0	0	0	0	0	0	0	0	0	0.356	0	0	0	0	0	0	0	0	0	0	0	0
ACTL9	ENSSSCG00000013605	2:70658247-70659497:+1	protein_coding	actin like 9	0	0	0	0	0	0	0	0	0	0	0	0	0	0	0	0	0	0	0	0	0.334	0	0	0	0	0	0	0	0	0	0	0	0	0	0	0	0	0	0	0	0	0	0	0	0
ACTN1	ENSSSCG00000036702	7:92550704-92644567:-1	protein_coding	actinin alpha 1	191.123	59.464	44.362	15.058	76.181	16.677	9.561	10.256	29.279	4.379	94.625	20.121	14.657	13.706	17.056	7.477	18.189	106.243	118.256	5.533	38.148	244.05	73.679	148.608	1191.64	33.321	23.313	7.489	8.423	25.891	11.077	25.904	3.173	28.511	25.005	135.626	22.767	139.055	48.752	26.804	10.609	132.856	7.44	342.608	41.311
ACTN2	ENSSSCG00000010144	14:54666743-54742779:-1	protein_coding	actinin alpha 2	18.432	7.781	4.414	17.147	3.373	1485.77	14.257	9.044	8.964	11.164	1.684	5.839	16.726	6.288	8.146	7.906	4.429	2.441	3.908	0.651	8.95	3.261	2.752	4.822	24.192	26.216	15.977	0.578	1375.9	815.788	477.343	29.274	3.898	8.368	7.327	3.001	0.774	3.914	1.616	0.528	952.65	1.905	8.471	5.139	6.71
ACTN3	ENSSSCG00000038323	2:5860397-5874375:-1	protein_coding	actinin alpha 3	0.162	0.218	0.061	0.225	0.224	250.05	0.138	0	0	0.145	0.08	0	0.237	0	0	0	0.105	0.028	0.238	0	0.126	0.75	0.656	0.264	0.172	0.228	0	0	1846.1	0.096	0.121	0	0	0.213	0	0.53	0	0.042	0.068	0	2369.31	0.076	0	0.41	0
ACTN4	ENSSSCG00000002965	6:47446034-47569609:+1	protein_coding	actinin alpha 4	130.376	38.976	25.201	40.5	151.78	45.516	29.834	32.708	84.581	33.963	205.043	57.071	48.533	40.361	102.223	34.631	43.369	220.159	175.21	9.145	43.042	138.61	195.968	76.679	320.232	66.003	42.391	4.66	28.47	52.439	22.43	36.964	16.01	57.373	29.359	105.771	8.202	192.777	205.298	41.367	35.98	138.126	29.678	180.324	28.185
ACTR10	ENSSSCG00000022299	1:187307659-187335044:+1	protein_coding	actin related protein 10 homolog	45.233	13.334	71.665	113.198	61.227	55.954	93.596	117.946	77.46	90.702	38.545	77.514	98.56	114.573	125.326	112.459	77.855	46.064	85.293	68.587	119.006	93.594	70.376	81.772	130.248	103.623	51.627	54.71	86.36	46.862	62.421	62.576	38.321	95.957	66.663	80.415	51.586	141.702	91.639	48.482	52.619	54.609	117.036	83.766	62.021
ACTR1A	ENSSSCG00000010585	14:113479852-113499643:-1	protein_coding	ARP1 actin related protein 1 homolog A	34.002	20.158	26.065	59.419	42.575	30.177	72.308	97.469	33.178	40.481	55.701	27.286	57.091	82.521	28.613	83.497	29.931	65.992	47.54	13.378	21.017	75.683	42.509	76.835	98.979	35.21	36.269	23.885	41.126	27.532	14.891	30.845	29.682	115.943	26.898	47.552	15.414	75.46	42.14	12.596	28.473	63.232	83.135	113.934	18.065
ACTR1B	ENSSSCG00000008194	3:56610540-56619171:+1	protein_coding	ARP1 actin related protein 1 homolog B	31.519	20.507	11.5	31.881	62.166	30.158	15.198	15.276	17.527	36.371	13.617	14.187	30.347	15.186	28.031	27.338	20.338	29.908	61.721	2.416	31.255	59.943	47.833	41.649	54.393	16.36	18.544	1.103	44.198	32.979	16.868	11.227	11.541	54.906	13.909	15.886	0	52.866	43.037	14.561	24.414	45.917	31.813	86.084	13.97
ACTR2	ENSSSCG00000008358	3:76691279-76729274:-1	protein_coding	ARP2 actin related protein 2 homolog	73.831	57.436	377.403	170.715	66.88	23.235	200.052	161.723	230.539	136.434	119.071	265.176	201.603	134.201	136.642	179.309	202.212	128.018	164.625	59.466	106.937	178.789	121.228	400.58	457.988	106.548	144.796	70.942	21.537	33.219	33.907	131.435	26.375	233.413	301.808	142.621	97.28	170.39	131.959	52.468	25.993	158.126	160.818	150.103	306.264
ACTR3	ENSSSCG00000015710	15:20104801-20189190:+1	protein_coding	ARP3 actin related protein 3 homolog	216.395	92.647	461.575	139.026	52.739	27.85	244.728	238.693	330.663	112.907	118.539	318.415	150.128	281.098	108.009	141.176	201.79	117.553	158.047	199.369	112.161	149.563	78.889	477.454	508.236	269.057	77.394	166.693	17.657	37.952	41.566	87.118	131.024	113.671	363.555	219.625	347.782	194.875	93.132	39.895	25.042	190.878	154.429	186.429	362.844
ACTR5	ENSSSCG00000007349	17:41702273-41724377:+1	protein_coding	ARP5 actin related protein 5 homolog	5.438	1.683	2.356	4.75	2.943	2.761	4.677	4.598	2.701	5.53	2.889	2.339	4.252	5.349	3.161	4.926	3.493	3.315	6.453	0.952	2.483	5.626	3.853	9.072	3.233	7.85	2.934	0.586	1.418	1.94	2.367	3.101	2.615	6.052	4.126	6.404	0.446	8.119	5.092	1.554	1.621	5.367	4.324	4.821	3.959
ACTR6	ENSSSCG00000025682	5:83908883-83929081:-1	protein_coding	ARP6 actin related protein 6 homolog	25.997	13.188	22.971	50.398	21.952	8.228	50.958	54.506	21.741	56.239	9.051	24.519	51.343	49.036	45.655	53.031	21.179	8.56	17.451	34.897	29.265	13.805	25.962	39.166	23.861	55.038	29.697	26.822	10.027	10.929	19.585	29.122	19.22	40.473	31.833	15.859	14.861	44.383	27.321	13.814	8.05	15.602	42.849	14.055	37.02
ACTR8	ENSSSCG00000011458	13:35951678-35996821:-1	protein_coding	ARP8 actin related protein 8 homolog	20.848	14.076	9.821	16.565	13.848	6.653	14.423	10.966	15.663	18.082	12.717	17.06	16.661	8.683	17.521	14.409	19.123	8.071	20.023	20.417	23.592	15.326	18.897	20.484	13.706	14.538	8.726	22.526	10.209	13.096	13.933	10.654	5.877	15.028	18.132	12.733	22.711	21.009	16.848	10.742	7.79	14.653	13.64	11.464	16.447
ACTRT2	ENSSSCG00000003357	6:64664641-64665774:+1	protein_coding	actin related protein T2	0	0	0	0	0	0.155	0	0	0	0	0	0	0	0	0	0	0	0	0	0	0.378	0	0	0	0	0	0	0	3.613	0.264	0	0	0	0	0	0	0	0	0	0	0.807	0	0	0	0
ACTRT3	ENSSSCG00000039994	13:108427272-108432185:-1	protein_coding	actin related protein T3	0.942	0.776	0.555	0.637	0.18	0.097	0.87	0.428	0.658	0.993	0.218	0.596	0.962	0.464	0.894	0.588	0.665	0.319	0.269	0.162	0.723	0.209	0.062	0.068	0.303	0.554	0.489	0.128	0	0.077	0.425	0.35	2.057	0.296	0.698	0.076	0.089	0.169	0.055	0.134	0.047	0.141	0.458	0.226	0.906
ACVR1	ENSSSCG00000015874	15:64748764-64950573:-1	protein_coding	activin A receptor type 1	20.788	15.569	7.323	19.502	13.42	6.994	40.65	24.12	17.495	41.82	14.578	13.787	21.25	23.535	24.522	21.057	14.211	19.015	52.527	10.659	14.132	62.354	25.04	7.193	63.136	16.979	15.782	8.878	10.023	16.732	23.949	16.435	10.922	23.271	12.501	20.305	2.272	49.363	20.174	14.797	8.629	56.892	16.711	41.671	15.042
ACVR1B	ENSSSCG00000000233	5:17314276-17350723:+1	protein_coding	activin A receptor type 1B	8.997	1.81	8.846	12.607	3.51	3.253	22.016	10.629	11.79	13.687	6.587	14.63	14.832	12.037	24.887	16.244	9.924	11.013	29.8	1.432	9.062	6.276	4.881	5.025	4.824	5.265	12.371	0.076	3.216	3.351	1.975	8.158	5.839	17.442	8.798	3.62	1.639	15.282	44.652	6.692	2.871	13.19	11.121	5.557	3.581
ACVR1C	ENSSSCG00000015873	15:64455989-64529107:-1	protein_coding	activin A receptor type 1C	0	26.529	0	11.432	4.888	0.184	1.893	11.616	8.619	2.53	0	7.998	3.544	1.135	0.754	2.964	1.606	0.371	0	0	0.126	0	8.797	0	0.216	0	3.389	0	0.126	0	0	36.879	4.211	1.027	2.015	0.84	0	0	0.045	1.128	0.038	0.722	2.954	0	9.589
ACVR2A	ENSSSCG00000015669	15:4173797-4259962:-1	protein_coding	activin A receptor type 2A	10.949	13.736	2.405	23.06	5.735	2.905	62.138	23.9	14.442	22.665	11.672	15.611	16.504	43.431	16.012	11.344	12.832	12.931	11.742	2.836	17.175	13.681	10.089	2.073	11.232	30.965	13.241	5.79	1.51	4.255	11.206	7.842	37.922	7.072	12.668	8.692	2.234	5.84	8.027	2.201	3.527	5.54	10.173	9.07	6.766
ACVR2B	ENSSSCG00000011257	13:23237464-23267373:+1	protein_coding	activin A receptor type 2B	1.864	0.22	1.076	7.959	0.88	4.075	14.092	5.48	3.039	10.252	2.44	1.985	6.656	10.799	6.297	7.435	3.006	1.391	2.521	1.371	5.124	2.092	1.919	2.975	1.547	34.437	3.393	3.338	1.838	1.066	2.775	4.494	4.88	3.982	2.437	22.785	2.697	3.127	6.09	0.616	4.514	5.284	2.944	0.871	1.723
ACVRL1	ENSSSCG00000000232	5:17263907-17285874:+1	protein_coding	activin A receptor like type 1	13.168	9.349	24.703	3.16	20.714	5.513	1.98	1.717	7.398	1.258	21.785	5.831	2.872	2.867	4.573	4.339	4.725	16.804	33.121	0	4.858	9.642	20.965	6.869	1.106	1.839	1.856	0	3.245	6.3	5.239	2.351	0.322	6.204	4.234	0.038	0	21.882	11.217	3.368	4.096	166.464	1.639	6.413	8.777
ACYP1	ENSSSCG00000002379	7:98249703-98265153:-1	protein_coding	acylphosphatase 1	41.411	11.405	13.939	79.105	17.586	9.231	75.025	124.487	15.986	63.357	6.008	24.633	80.529	122.76	13.235	80.631	14.889	5.35	41.308	66.703	43.616	20.259	16.778	28.892	25.455	94.488	45.298	123.286	8.88	14.921	17.65	45.439	39.778	73.133	28.312	32.391	46.796	48.415	18.797	3.728	9.53	19.385	86.408	23.902	18.703
ACYP2	ENSSSCG00000025224	3:86945648-87109139:-1	protein_coding	acylphosphatase 2	20.147	19.332	16.969	84.399	41.2	60.694	15.531	86.041	9.151	63.246	10.834	14.229	70.33	20.715	23.102	106.543	11.967	11.245	11.709	20.088	18.672	6.883	36.297	23.142	16.851	25.097	34.217	22.7	266.152	67.489	89.66	41.369	5.222	85.445	11.748	11.26	3.173	40.062	17.181	20.927	120.404	24.859	103.736	7.207	21.728
ADA	ENSSSCG00000021255	17:47045121-47064473:-1	protein_coding	adenosine deaminase	0.753	3.449	22.299	6.491	12.372	6.049	1.212	3.452	10.835	3.962	13.774	10.761	9.475	1.284	0.907	13.034	414.642	4.821	10.408	4.297	1.799	3.455	7.066	149.811	1.196	2.316	2.376	9.339	6.939	3.488	7.828	4.105	0.662	7.637	4.893	2.313	0	4.726	1.637	1.962	4.317	20.621	8.74	3.637	9.671
ADA2	ENSSSCG00000035218	5:69518632-69554758:-1	protein_coding	adenosine deaminase 2	5.236	9.478	42.498	19.758	5.189	0.65	2.892	10.767	10.489	10.009	2.305	9.418	13.462	2.562	4.981	19.98	7.726	1.554	7.421	3.844	4.991	0.554	5.778	16.915	0.24	2.129	5.648	2.69	0.448	1.943	3.073	11.074	1.548	37.34	12.536	0.542	0.344	5.323	3.696	4.39	0.771	56.105	12.71	0.494	26.149
ADAD1	ENSSSCG00000009089	8:101673577-101715299:-1	protein_coding	adenosine deaminase domain containing 1	1.332	0	0	0	0	0	0	0	0	0	0	0	0.204	0	0	0	0.558	0	0.998	1.166	1.059	0	0	0	0	0	0	0	0	0	0	0	0	0	0	0	4.675	0	0	0.128	0	0	0	0	0
ADAD2	ENSSSCG00000034385	6:4437941-4445546:-1	protein_coding	adenosine deaminase domain containing 2	0	0	0	0	0	0	0	0	0	0	0	0	0	0	0	0	0	0	0	0	0	0	0	0	0	0	0	0	0.105	0	0	0	0	0	0	0	0	0.246	0	0	0	0	0	0	0
ADAL	ENSSSCG00000004710	1:128089963-128125932:-1	protein_coding	adenosine deaminase like	12.778	10.433	9.433	23.245	6.498	6.141	51.05	22.88	17.856	46.388	3.243	21.452	27.804	27.6	28.293	23.817	15.79	9.215	15.831	4.331	21.538	10.808	10.053	15.823	10.658	20.675	21.888	6.152	3.794	4.878	12.257	17.712	10.981	14.37	21.741	13.447	6.708	11.196	12.705	3.48	5.629	9.372	26.806	6.643	27.362
ADAM10	ENSSSCG00000004595	1:113289084-113412543:+1	protein_coding	ADAM metallopeptidase domain 10	39.241	27.007	62.437	43.415	26.777	6.939	97.318	60.1	69.572	80.737	26.088	71.849	52.751	60.808	57.639	51.716	63.627	22.393	49.724	24.44	52.382	32.525	43.288	65.607	68.689	78.373	33.319	23.817	6.841	12.47	19.966	30.483	18.829	38.861	79.513	40.895	52.931	58.625	38.339	8.09	7.93	86.163	46.036	20.417	73.192
ADAM11	ENSSSCG00000017349	12:18573286-18597460:-1	protein_coding	ADAM metallopeptidase domain 11	2.63	2.428	1.376	10.908	0.452	0.245	8.138	14.333	2.777	42.278	2.177	2.808	9.925	4.713	3.39	14.459	2.064	1.138	2.055	0.532	4.144	0.719	0.563	4.092	0.6	4.039	10.283	1.099	0.089	7.653	3.435	4.692	2.882	6.548	3.457	8.835	0.418	2.286	4.231	0.204	0.164	0.794	13.151	0.446	3.461
ADAM12	ENSSSCG00000010746	14:135302758-135682281:-1	protein_coding	ADAM metallopeptidase domain 12	4.545	11.364	0.133	1.881	6.34	1.538	3.64	0.896	1.525	1.643	2.397	1.489	1.739	1.744	2.161	1.255	1.322	8.528	12.409	0	2.841	122.032	11.1	2.093	86.497	8.202	0.973	0	0.229	0.396	0.568	0.986	2.256	2.465	1.163	0.866	0	10.662	2.991	0.556	0.703	2.903	0.932	100.227	5.261
ADAM15	ENSSSCG00000006533	4:94736635-94751928:-1	protein_coding	ADAM metallopeptidase domain 15	8.618	13.253	5.56	13.933	59.654	24.713	4.836	7.825	18.567	11.27	17.771	16.633	12.234	2.752	6.268	19.407	10.782	44.356	55.534	0	17.589	6.662	46.618	7.949	13.488	1.443	6.567	0	14.963	17.967	8.438	6.986	0.698	23.004	8.492	8.066	0	62.091	22.564	2.993	14.507	22.403	11.226	12.247	4.658
ADAM17	ENSSSCG00000008641	3:126795368-126864731:+1	protein_coding	ADAM metallopeptidase domain 17	12.606	25.114	30.478	15.183	12.151	5.886	15.855	12.877	16.079	13.953	14.806	15.585	23.583	8.352	9.332	19.584	11.711	10.983	17.231	7.045	15.61	33.924	19.09	16.028	26.049	16.96	9.287	8.968	3.383	5.435	6.18	8.47	3.789	9.775	16.997	20.176	4.572	17.605	12.068	2.947	4.286	32.426	15.529	19.183	26.688
ADAM18	ENSSSCG00000007008	17:9190813-9234639:+1	protein_coding	disintegrin and metalloproteinase domain-containing protein 18	1.472	0.429	0	0.753	0	0	0.453	1.122	0	0	0	0	0.979	0.193	0	2.512	0	0	0	0	0	0	0	0	0	0.185	0.798	0	0	0	0	0.946	0.892	0.518	0	0.075	0	0	0	0	0	0	2.619	0	0
ADAM19	ENSSSCG00000017052	16:65715625-65814756:+1	protein_coding	ADAM metallopeptidase domain 19	3.392	7.67	3.241	2.671	6.368	5.267	10.553	4.427	14.675	14.486	3.821	15.016	6.339	5.253	1.659	5.381	14.27	7.208	6.589	4.089	5.168	19.871	10.212	11.467	89.1	9.564	3.856	5.045	3.586	5.674	7.851	1.625	3.467	3.637	15.018	9.319	1.257	2.708	2.767	0.805	6.444	20.411	4.897	37.14	16.19
ADAM2	ENSSSCG00000034623	15:47104457-47278315:+1	protein_coding	ADAM metallopeptidase domain 2	1.7	10.191	1.89	2.745	4.135	0.087	1.336	2.604	2.164	3.241	0.15	1.876	2.207	1.045	2.328	1.672	1.803	0.809	1.407	0.28	5.338	0.508	4.132	0.465	0.47	0.654	1.673	0.154	0	0.142	0.879	1.886	4.196	0.86	2.781	0.415	0.354	1.795	0.746	0.626	0.104	0.468	2.36	0.274	4.107
ADAM20	ENSSSCG00000034126	7:94127694-94129907:-1	protein_coding	disintegrin and metalloproteinase domain-containing protein 20	0.13	2.255	0.173	0	0	0	0.572	0.343	0	0	0	0	0.13	0	0.291	0.26	0	0	0	0	1.196	0	0	0	0	0	0	0	0	0	0	0.488	0.234	0	0	0	0	0	0	0	0	0	0.247	0	0.474
ADAM21	ENSSSCG00000002322	7:94084810-94086963:+1	protein_coding	disintegrin and metalloproteinase domain-containing protein 21	0.207	0	0	0.286	0.084	0	0.258	0	0	0	0	0	0.291	0.142	0.297	0	0	0	0.336	0	0.994	0	0	0	0	0	0.208	0	0	0	0	0.488	0.723	0	0.103	0	0	0.064	0	0	0	0	0	0	0.256
ADAM22	ENSSSCG00000015297	9:68252704-68487616:+1	protein_coding	ADAM metallopeptidase domain 22	17.133	6.175	0	73.817	1.05	1.059	117.891	108.386	0.644	230.03	0.061	0.497	62.037	87.526	3.412	66.906	0.53	1.264	7.94	0.076	3.611	0	3.355	1.236	0	23.287	54.306	0.712	0.612	2.128	11.678	62.744	21.034	48.189	0.351	4.975	0	3.199	4.73	0.124	1.187	0.382	94.761	0	5.522
ADAM23	ENSSSCG00000016131	15:109695276-109886057:+1	protein_coding	ADAM metallopeptidase domain 23	2.195	1.739	0	51.703	1.305	1.112	98.096	98.708	3.581	22.901	0.165	2.868	51.513	56.576	0.347	53.234	2.413	1.647	0.481	0.06	1.938	0.801	1.459	0.12	0.594	5.314	51.755	1.08	0.279	0.458	0.886	55.046	17.877	30.057	1.977	5.338	0	2.101	0.101	2.713	0.519	0.182	109.985	1.029	0.591
ADAM28	ENSSSCG00000009644	14:8375212-8438615:+1	protein_coding	ADAM metallopeptidase domain 28	6.505	4.051	47.02	14.195	1.309	0.218	3.096	8.582	14.198	8.311	81.772	19.632	12.724	2.881	5.749	11.012	21.206	2.719	70.309	0.353	258.63	0.976	2.192	4.834	0.184	2.583	7.358	0.136	0.079	0.797	1.294	8.836	3.166	9.065	11.925	0.193	0.225	4.288	3.428	2.422	0.258	13.599	11.21	0.643	9.684
ADAM29	ENSSSCG00000009697	14:15382623-15384833:-1	protein_coding	ADAM metallopeptidase domain 29	0.145	0.705	0	0	0	0	0	0	0	0	0.108	0	0	0	0	0	0	0	0	0	17.219	0	0	0	0	0	0	0	0	0	0.111	0	0.941	0	0	0	0	0	0	0	0	0	0	0	0
ADAM30	ENSSSCG00000006713	4:101314710-101316893:+1	protein_coding	ADAM metallopeptidase domain 30	0	0	0	0	0	0	0	0	0	0	0	0	0	0	0	0	0.207	0	0	0	0	0	0	0	0	0	0	0	0	0	0	0	0	0	0	0	0	0	0	0	0	0	0	0	0
ADAM32	ENSSSCG00000015807	15:47405739-47510594:-1	protein_coding	disintegrin and metalloproteinase domain-containing protein 32	0.497	0.82	0.528	1.476	0.109	0	0.832	1.022	0.596	3.386	0	0.327	1.126	0.657	0.932	0.688	0.246	0	0.173	0	1.308	0.335	0.255	0	0	0	0.584	0	0	0	0.135	1.34	0	0.056	1.095	0	1.026	0.068	0	0	0	0.046	1.469	0.151	2.499
ADAM33	ENSSSCG00000007145	17:32023004-32037880:+1	protein_coding	ADAM metallopeptidase domain 33	1.222	12.557	0	7.006	29.047	7.271	1.409	4.441	4.833	2.057	1.022	3.927	10.549	0.801	1.131	11.921	2.018	11.19	11.593	0	8.442	123.968	24.882	3.378	13.971	0.29	4.427	0	3.801	2.95	2.826	3.323	0.513	6.558	7.702	0.193	0	34.458	0.563	0.119	3.287	2.653	7.943	104.424	3.627
ADAM3A	ENSSSCG00000007009	17:9086988-9166263:-1	protein_coding	ADAM metallopeptidase domain 3A (cyritestin 1)	1.524	0.717	0	3.341	0	0	1.77	0.733	0	0	0	0	0.332	1.436	0	2.138	0	0	0.354	0	1.694	0	0	0	0	1.949	0.26	1.326	0	0	0	0.269	0.956	2.144	0.136	1.989	0	0.13	0	0	0	0	1.296	0	0.765
ADAM7	ENSSSCG00000009646	14:8484648-8557213:+1	protein_coding	ADAM metallopeptidase domain 7	6.178	17.747	3.959	10.74	2.388	0.249	43.504	7.349	7.057	29.247	1.013	7.085	12.795	2.994	10.254	8.641	4.385	1.557	3.875	0.253	2233.25	0.208	1.059	0.827	1.438	3.179	10.101	0.32	0.058	0.238	4.97	9.789	5.197	0.807	8.078	0.406	0.072	0.512	1.046	0.14	0.177	0.649	9.614	0.29	12.375
ADAM8	ENSSSCG00000010772	14:141221178-141232306:-1	protein_coding	ADAM metallopeptidase domain 8	0.128	0.382	4.72	0.216	1.946	0.435	0.1	0.074	1.83	0.555	2.925	1.737	0.331	0	0.284	0.132	1.513	1.387	0.957	1.488	0.35	61.432	2.325	14.372	1.192	0.195	0.091	0	0.495	0.576	0.247	0.179	0	0.489	1.851	0.479	4.133	0.497	0.564	0.331	0.335	3.077	0.05	28.747	2.052
ADAM9	ENSSSCG00000015808	15:47523211-47601466:-1	protein_coding	ADAM metallopeptidase domain 9	16.147	65.063	127.316	48.975	33.55	7.327	40.758	59.912	59.766	106.869	90.315	69.427	54.961	39.018	56.008	43.837	56.444	15.345	71.352	7.3	71.283	159.19	69.996	16.058	281.715	25.367	26.028	7.601	6.07	10.2	27.613	33.806	16.015	32.062	51.491	27.524	60.033	62.68	36.521	8.495	8.374	99.675	52.871	116.43	101.838
ADAMDEC1	ENSSSCG00000009645	14:8455567-8473281:+1	protein_coding	ADAM like decysin 1	1.365	4.712	0.501	2.659	2.119	0.161	1.533	1.427	344.786	2.465	9.67	534.175	1.634	0.522	2.585	1.555	60.078	0.565	0.836	0.215	19.601	42.397	0.263	1.083	4.258	0.442	1.522	0.129	0.043	0.104	0.949	1.146	1.135	0.325	351.069	0.135	0.177	0.079	0.557	0.157	0.047	0.371	2.865	16.343	35.876
ADAMTS1	ENSSSCG00000012026	13:190273999-190285720:-1	protein_coding	ADAM metallopeptidase with thrombospondin type 1 motif 1	3.555	8.376	9.914	1.086	39.88	7.848	2.991	0.99	6.757	0.483	20.692	12.386	1.8	1.405	17.903	1.199	5.851	11.265	170.183	0.734	9.887	89.541	24.636	4.41	3.116	19.857	0.76	0.33	5.488	7.405	11.925	0.448	1.068	3.454	5.456	2.964	0.173	4.031	24.103	3.545	5.058	40.264	1.023	54.09	8.042
ADAMTS10	ENSSSCG00000026994	2:70732530-70751869:+1	protein_coding	ADAM metallopeptidase with thrombospondin type 1 motif 10	8.71	18.601	0.988	5.537	37.928	3.952	5.829	2.604	3.673	3.057	9.978	3.455	3.588	2.661	2.369	4.161	2.301	9.782	10.043	0.058	4.84	60.116	31.374	14.628	27.426	7.418	2.064	0.268	3.187	3.465	2.873	2.251	2.091	6.66	5.022	4.297	0	28.234	5.802	1.226	3.106	19.579	3.89	59.243	13.097
ADAMTS12	ENSSSCG00000016816	16:19547007-19920513:-1	protein_coding	ADAM metallopeptidase with thrombospondin type 1 motif 12	9.768	26.941	0.772	2.991	13.014	4.299	6.306	2.068	7.677	4.198	1.67	4.768	3.06	1.778	7.394	2.509	3.616	14.139	10.094	0.387	6.337	1.567	32.337	5.702	0.348	6.353	1.535	0.034	1.247	3.039	5.344	2.368	14.799	0.952	4.725	2.507	0.076	6.85	7.502	1.259	2.47	8.117	2.222	0.827	9.989
ADAMTS13	ENSSSCG00000021241	1:273024154-273056038:+1	protein_coding	ADAM metallopeptidase with thrombospondin type 1 motif 13	0.236	0.652	0.341	0.552	0.809	0.043	0.213	0.095	0.505	0.543	0.296	0.358	0.364	0.092	0	0.184	0.685	0.141	0.467	0	0.148	0.161	0.883	0.147	0.039	0.325	0.198	0.134	0	0.027	0.072	0.152	0	0.403	0.536	0.053	0	0.295	0.122	0.865	0.026	0.298	0.136	0.093	0.919
ADAMTS14	ENSSSCG00000010272	14:73538090-73653354:+1	protein_coding	ADAM metallopeptidase with thrombospondin type 1 motif 14	1.399	1.465	1.112	2.828	1.123	0.958	1.054	1.07	1.045	1.206	0.672	0.503	2.759	0.872	0.793	3.604	0.275	1.776	1.021	0	1.074	0.884	1.963	1.947	1.556	0.844	1.213	0	0.125	1.091	1.441	0.904	0.404	1.396	0.318	0.29	0	4.502	1.096	0.098	0.243	5.515	1.726	0.412	1.14
ADAMTS15	ENSSSCG00000015250	9:57127442-57152547:+1	protein_coding	ADAM metallopeptidase with thrombospondin type 1 motif 15	3.929	5.271	0.055	0.475	23.48	5.016	2.572	0.852	4.154	0.221	4.443	3.309	0.682	1.859	26.263	0.217	1.501	10.033	13.653	0	4.867	0.534	14.205	1.535	0.071	3.967	0.575	0	2.02	2.334	1.941	0.219	0.906	1.523	1.292	0.35	0	3.364	23.326	0.534	2.138	10.193	0.202	0.185	1.45
ADAMTS16	ENSSSCG00000017109	16:76327750-76490894:-1	protein_coding	ADAM metallopeptidase with thrombospondin type 1 motif 16	0.486	0.837	0	0.14	1.372	0.522	1.032	0.565	0.759	0.132	0.116	0.818	0.339	0.208	2.502	0	0.192	0.497	0.174	0	5.011	0	3.765	0.344	0.063	0.341	0.093	0	0.368	0.176	0.295	0.066	0.117	0.258	0.051	0	0	1.86	8.029	0.052	0.528	0.647	0.582	0.122	0.915
ADAMTS17	ENSSSCG00000038452	1:138619706-139016125:-1	protein_coding	ADAM metallopeptidase with thrombospondin type 1 motif 17	17.885	3.143	0	0.934	1.132	1.206	3.294	2.649	0.323	2.806	0.45	0.479	2.058	1.497	0.991	0.936	0.51	4.376	2.416	0.327	1.12	1.967	1.518	0.746	5.427	4.216	2.185	1.018	0.247	0.186	0.527	0.468	0.787	1.311	0.895	5.431	0	26.273	1.972	0.039	0.724	4.985	1.677	3.108	2.512
ADAMTS18	ENSSSCG00000038627	6:10488573-10650626:+1	protein_coding	ADAM metallopeptidase with thrombospondin type 1 motif 18	1.3	11.391	0	0.295	13.623	0.151	1.013	0.119	0.132	0.206	0.635	0.121	0.287	1.055	0	0.271	0	1.186	26.164	0	0.751	0	46.396	1.768	0	4.98	0.211	0	0.088	0	0	0.048	0.941	0.295	0.297	0.05	0	0.432	0.325	0	0.045	0.054	0.374	0	0.342
ADAMTS19	ENSSSCG00000014259	2:132144862-132409660:+1	protein_coding	ADAM metallopeptidase with thrombospondin type 1 motif 19	16.938	4.583	0	11.827	0.395	2.349	24.993	12.066	4.882	11.547	0	4.264	13.186	9.658	0.81	9.337	3.674	1.339	4.799	1.247	5.901	0	1.572	0.761	0	31.847	6.094	3.181	0.272	0.429	0.745	11.321	8.014	1.891	5.257	6.575	0	2.605	0.095	0	0.376	2.301	6.935	0	0.364
ADAMTS2	ENSSSCG00000024043	2:79182949-79406875:+1	protein_coding	ADAM metallopeptidase with thrombospondin type 1 motif 2	6.575	34.647	0.175	0.864	38.209	7.408	1.622	1.482	3.944	0.994	1.595	3.169	0.968	0.647	2.004	0.657	2.095	56.613	34.951	0	9.154	198.607	71.398	3.814	25.617	1.494	0.441	0	2.821	4.236	5.065	0.598	0.633	2.66	1.622	0.819	0	10.793	2.506	1.105	3.944	17.243	2.189	176.001	4.332
ADAMTS20	ENSSSCG00000000795	5:74502100-74672835:-1	protein_coding	ADAM metallopeptidase with thrombospondin type 1 motif 20	0.63	8.072	0	22.341	1.488	12.336	12.27	16.644	0.18	24.029	0.874	0.264	15.268	4.976	0.148	7.32	0.147	0.643	2.466	0	1.381	0.384	5.235	0.438	2.056	6.712	14.176	0.945	0.933	0.953	17.849	23.172	1.527	7.209	0.288	1.859	0	16.829	0.079	0	6.067	0.814	18.244	0.051	0.681
ADAMTS3	ENSSSCG00000038180	8:68675090-68948176:-1	protein_coding	ADAM metallopeptidase with thrombospondin type 1 motif 3	8.272	1.181	0	9.416	0.686	0.164	26.466	14.265	2.143	0.525	1.705	1.003	5.775	18.296	3.533	1.046	1.552	1.689	3.036	0	2.784	8.786	3.298	0.699	2.68	5.176	4.621	0	0.029	0.81	2.036	5.563	9.753	3.159	1.411	1.016	0	2.666	2.748	0.597	0.147	3.122	2.83	16.375	2.897
ADAMTS4	ENSSSCG00000006359	4:89260459-89269244:+1	protein_coding	ADAM metallopeptidase with thrombospondin type 1 motif 4	1.636	3.148	0.083	11.863	51.72	3.757	0.534	13.125	2.749	3.157	21.881	1.458	17.206	0.641	0.813	17.443	0.881	6.841	11.515	0	1.486	230.104	7.822	1.028	7.273	2.01	3.691	0	1.28	1.092	1.074	2.996	0.789	16.034	1.02	0.226	0	0.828	0.675	0.356	1.243	1.449	14.582	116.279	1.97
ADAMTS5	ENSSSCG00000012027	13:190357960-190411953:-1	protein_coding	ADAM metallopeptidase with thrombospondin type 1 motif 5	2.121	25.621	0	0.536	14.546	0.945	1.97	1.561	5.773	1.01	2.188	7.731	0.504	1.641	2.405	0.522	3.302	6.2	12.001	0.075	8.42	67.023	30.868	1.335	3.092	3.843	0.696	0.21	0.588	1.537	3.305	0.446	0.717	0.483	3.621	0.288	0	7.33	2.337	0.213	1.212	2.653	1.764	13.566	6.931
ADAMTS6	ENSSSCG00000016943	16:43702520-44011065:-1	protein_coding	ADAM metallopeptidase with thrombospondin type 1 motif 6	11.365	11.414	11.21	12.188	5.224	1.959	48.908	15.718	12.919	20.824	4.922	10.971	9.964	34.183	5.387	9.392	6.618	6.4	7.455	3.315	21.34	21.712	12.139	11.216	59.913	54.186	8.127	0.927	0.798	12.268	21.6	24.994	20.657	7.699	11.457	2.62	0	10.352	7.021	1.353	1.816	15.795	11.56	3.185	14.455
ADAMTS7	ENSSSCG00000001765	7:47929033-47994484:-1	protein_coding	ADAM metallopeptidase with thrombospondin type 1 motif 7	13.623	2.105	0.183	0.296	4.594	1.568	2.001	0.233	0.585	0.889	3.129	0.761	0.281	1.036	1.401	0.308	0.65	3.908	3.932	0	0.413	170.584	4.718	0.978	4.771	6.461	0.216	0.122	0.389	15.017	8.593	0.349	0.644	0.198	0.618	5.287	0	4.017	4.775	0.898	0.615	9.531	0.12	104.145	0.448
ADAMTS9	ENSSSCG00000011496	13:46033758-46207006:-1	protein_coding	ADAM metallopeptidase with thrombospondin type 1 motif 9	18.607	35.79	0	2.964	21.721	9.102	3.396	7.188	4.451	4.441	7.752	3.701	3.81	2.46	21.394	1.845	2.088	12.122	19.109	0	11.969	12.059	15.008	9.415	30.565	19.191	1.945	0	3.069	7.126	13.083	1.481	1.424	3.391	3.455	0.98	0	17.595	13.653	1.298	7.357	13.526	6.326	18.803	7.153
ADAMTSL1	ENSSSCG00000040366	1:203935290-204383707:-1	protein_coding	ADAMTS like 1	4.764	5.083	0.691	1.969	1.102	0.909	3.054	2.207	2.058	3.773	0.167	2.221	3.206	1.514	2.384	5.399	1.368	2.477	2.78	0.306	5.01	4.653	1.812	1.328	0.408	2.44	2.214	0.053	0.552	3.367	7.16	1.303	1.179	2.03	1.766	0.459	0.067	7.688	1.502	0.358	1.045	1.41	2.181	10.197	5.281
ADAMTSL2	ENSSSCG00000026425	1:273119777-273156183:+1	protein_coding	ADAMTS like 2	2.028	0.758	0	2.458	1.672	1.925	1.593	0.997	0.234	1.868	0.793	0.199	1.744	1.057	2.498	2.059	0.254	0.624	0.549	0	0	0.17	1.155	0.965	0.046	0.579	2.922	0	0.743	2.225	1.164	1.723	0.136	1.816	0.157	0.135	0	5.115	5.128	4.476	0.743	5.946	1.223	0.081	1.216
ADAMTSL3	ENSSSCG00000001793	7:51006366-51363704:-1	protein_coding	ADAMTS like 3	1.035	6.892	0	1.651	6.417	4.569	32.812	2.813	3.849	0.626	1.132	2.416	5.692	11.043	12.488	6.952	2.85	1.2	4.057	0	3.033	1.465	7.707	4.067	10.349	0.59	5.39	0	1.925	2.309	4.008	2.549	3.592	3.862	1.583	0.044	0	31.448	3.886	0.336	3.48	8.505	1.807	1.951	13.166
ADAMTSL4	ENSSSCG00000006651	4:98577823-98589563:-1	protein_coding	ADAMTS like 4	1.586	5.944	5.39	0.348	8.764	25.593	0.233	0.16	3.658	0.222	1.805	2.842	0.508	0.079	1.486	0.429	3.085	15.059	11.824	0.052	3.168	130.807	25.768	6.268	42.872	0.548	0.403	0	7.269	11.976	3.305	0.253	0.286	2.189	1.868	2.997	0	4.14	2.84	28.656	4.116	10.706	0.281	25.198	3.072
ADAMTSL5	ENSSSCG00000013433	2:76966739-76975544:+1	protein_coding	ADAMTS like 5	1.491	0.777	0.09	0.735	1.447	4.223	0.183	0.606	0.868	0.921	0.825	0.771	0.491	0.093	0.428	0.445	2.029	7.537	2.89	0.054	0.916	0.964	6.954	0.761	8.251	0.079	0.242	0.089	1.584	19.146	7.675	1.598	2.157	0.504	0.888	0.436	0.088	19.266	0.665	0.095	1.853	1.169	0.272	1.269	0.818
ADAP1	ENSSSCG00000007547	3:548821-615471:-1	protein_coding	ArfGAP with dual PH domains 1	1.328	0	8.122	33.18	3.354	6.652	42.194	40.23	8.202	20.306	4.497	5.499	39.496	42.1	0.5	53.989	9.561	3.393	7.256	0	1.964	3.208	2.815	13.567	9.398	4.255	35.916	0	2.742	15.37	6.012	22.375	8.284	55.237	5.553	6.669	0	6.526	3.098	0.545	2.562	13.049	38.41	9.74	2.248
ADAP2	ENSSSCG00000017738	12:42821072-42849922:-1	protein_coding	ArfGAP with dual PH domains 2	6.766	7.512	15.271	11.709	6.055	2.527	3.186	6.026	10.19	5.202	8.754	9.647	9.043	3.717	2.65	13.359	7.118	7.315	12.289	0	4.145	0.541	9.448	5.598	0.752	1.637	3.867	0	1.954	3.548	3.456	5.791	0.415	11.408	11.237	3.073	1.243	8.962	4.487	3.185	2.534	44.659	8.102	0.739	15.032
ADAR	ENSSSCG00000006543	4:95178756-95194668:+1	protein_coding	adenosine deaminase, RNA specific	12.529	10.879	14.297	39.163	11.451	4.402	30.025	32.433	29.458	29.98	9.717	22.188	29.325	25.846	13.261	45.942	23.785	11.976	27.522	4.376	18.168	32.766	17.288	40.775	21.258	17.265	20.445	1.548	1.671	7.793	6.939	18.596	10.324	37.792	23.844	14.699	0.062	20.138	20.3	3.326	4.564	39.507	37.853	13.815	22.941
ADARB1	ENSSSCG00000012089	13:207746962-207788195:+1	protein_coding	adenosine deaminase, RNA specific B1	3.773	3.517	0.612	13.443	11.86	4.812	16.044	17.166	1.237	19.002	5.398	0.468	9.094	15.481	4.954	19.212	0.708	10.172	14.915	0.1	3.319	9.153	16.269	3.822	7.535	3.728	11.113	0	4.549	5.613	5.27	11.158	3.064	10.72	0.864	1.899	0	6.484	9.228	2.274	5.925	28.945	17.71	5.776	3.16
ADARB2	ENSSSCG00000011160	10:68302543-68469110:+1	protein_coding	adenosine deaminase, RNA specific B2 (inactive)	1.964	0.222	0.307	2.382	0.033	0.165	2.63	1.757	1.8	2.715	0.037	0.757	1.434	2.689	0.133	3.498	0.188	0.066	0.517	0	0.519	0	0.034	6.44	0	0.485	1.305	0	0.053	0.152	0.687	1.991	1.27	2.865	0.942	0.07	0	0.184	0.086	0	0.098	0.205	0.837	0.045	0.56
ADAT1	ENSSSCG00000002706	6:12076383-12107992:+1	protein_coding	adenosine deaminase, tRNA specific 1	4.711	2.981	2.221	7.781	3.185	1.827	4.935	6.049	4.443	7.435	2.119	3.312	6.639	3.968	5.888	5.532	4.264	3.252	2.988	6.908	4.733	2.938	4.431	5.299	3.135	5.477	2.665	21.919	0.547	1.723	4.514	3.742	2.815	4.338	4.585	3.587	14.861	2.75	4.761	1.746	1.415	3.161	5.852	3.152	6.77
ADAT2	ENSSSCG00000039598	1:21801560-21824435:+1	protein_coding	adenosine deaminase, tRNA specific 2	7.279	9.699	5.518	7.462	4.175	3.002	11.515	7.225	7.501	10.746	1.575	6.536	4.64	6.373	8.397	6.415	6.705	5.979	3.943	16.834	5.25	4.04	4.159	12.888	4.831	12.176	3.829	14.992	1.67	1.891	3.225	3.611	3.596	4.327	7.647	11.192	3.304	4.833	4.215	1.962	2.512	3.909	6.938	4.664	8.709
ADAT3	ENSSSCG00000038810	2:76628634-76634262:-1	protein_coding	adenosine deaminase, tRNA specific 3	0.735	0.686	0.539	1.602	0.72	0.302	0.398	0.477	1.354	1.367	1.838	0.599	0.849	0.238	1.713	0.735	0.932	1.045	2.354	0	0.656	2.042	0.709	3.851	0.618	0.16	0.697	0	0.247	0.369	0.39	0.569	0	0.611	1.297	0.952	0	1.142	1.29	0.486	0.266	2.354	1.6	2.166	1.536
ADCK1	ENSSSCG00000002408	7:100777134-100902638:+1	protein_coding	aarF domain containing kinase 1	3.237	1.685	11.929	4.972	0.618	1.237	3.669	5.657	5.42	3.843	1.56	5.158	5.838	2.94	6.881	4.943	4.379	1.095	3.746	0.703	4.084	0.682	1.188	1.334	1.173	0.99	5.128	3.647	1.422	0.669	2.054	3.493	3.406	2.002	6.1	2.743	1.493	1.488	3.068	0.43	1.037	2.435	5.899	0.367	3.543
ADCK2	ENSSSCG00000016496	18:9153839-9173007:-1	protein_coding	aarF domain containing kinase 2	9.142	5.427	4.172	10.549	8.888	9.244	13.358	8.915	7.675	15.925	7.942	7.804	10.471	4.562	8.068	11.99	7.331	12.473	17.212	1.387	5.375	17.38	9.967	12.484	6.836	2.303	6.827	2.983	13.173	7.79	4.138	5.786	7.939	17.685	8.242	9.461	12.181	22.768	14.788	4.03	7.198	12.741	11.569	18.799	7.627
ADCK5	ENSSSCG00000005907	4:393723-410559:-1	protein_coding	aarF domain containing kinase 5	5.559	6.275	5.228	8.919	20.629	9.098	6.835	4.953	7.137	21.618	9.178	7.226	6.317	2.952	9.346	4.706	17.176	13.021	86.19	0.78	9.455	27.259	13.262	30.923	4.681	2.827	4.159	1.36	5.894	9.17	5.472	4.202	1.74	5.577	8.892	6.063	6.384	23.468	17.118	7.536	4.806	11.54	4.924	23.801	5.932
ADCY1	ENSSSCG00000016726	18:50051364-50143549:-1	protein_coding	adenylate cyclase 1	0.649	1.093	0	13.615	0	0.126	94.424	26.269	0.255	41.647	0.121	0.609	27.619	90.563	0	23.545	0.308	0.166	0.068	0	0.241	0	0.213	0.063	0	0.378	34.135	0	0.719	0.043	0.421	18.798	17.921	6.195	0.873	0.045	0	0	0	0	0.9	0.379	17.673	0	0.064
ADCY10	ENSSSCG00000006305	4:83105399-83204453:+1	protein_coding	adenylate cyclase 10	0.503	1.274	0.086	0.371	0.462	0.052	0.509	0.343	0.227	0.571	0.043	0.365	0.062	0.155	0.192	0.115	0.258	0.051	0.413	0.035	0.331	0.137	0.292	0.206	0	0.385	0.581	0.303	0.071	0.116	0.274	0.241	0.595	0.092	0.258	0	0	0.078	0.068	0.086	0.056	0.044	0.333	0.053	0.277
ADCY2	ENSSSCG00000017101	16:74307481-74524295:-1	protein_coding	adenylate cyclase 2	43.674	9.76	0.168	10.082	1.987	31.047	40.981	16.791	1.09	15.374	0.374	0.781	32.497	16.059	1.581	21.51	0.848	6.805	0.582	0	0.349	0	0.892	3.142	0.093	5.062	40.455	0	44.776	0.273	0.807	4.463	5.136	25.731	1.126	0	0	24.592	1.475	0	45.038	7.51	6.643	0	1.929
ADCY3	ENSSSCG00000008578	3:113876339-113985479:+1	protein_coding	adenylate cyclase 3	8.535	4.201	1.805	10.906	7.16	3.505	4.578	6.315	4.82	9.461	2.624	5.288	8.268	2.421	7.173	9.681	4.651	8.019	8.279	8.527	7.192	21	11.151	10.411	7.428	2.477	5.702	10.114	3.628	2.325	2.899	9.49	1.939	11.231	5.764	4.12	1.913	5.007	4.798	1.97	2.367	12.788	6.77	11.843	4.375
ADCY4	ENSSSCG00000001988	7:74956245-74974201:+1	protein_coding	adenylate cyclase 4	1.723	10.109	19.999	1.93	27.147	7.546	2.27	1.622	2.22	5.022	7.974	1.969	3.346	0.737	1.618	2.081	3.097	4.945	8.241	3.335	3.268	1.627	19.621	2.596	0.145	0.795	1.655	0.259	4.02	7.891	4.169	1.882	1.011	2.42	2.297	0.13	0	3.639	3.707	1.202	4.135	23.241	2.151	1.729	3.555
ADCY5	ENSSSCG00000027952	13:136973000-137133977:+1	protein_coding	adenylate cyclase 5	2.813	4.694	10.76	46.652	17.413	1.251	18.051	10.321	2.591	4.5	3.064	2.057	16.555	14.533	2.947	17.623	0.851	2.433	8.109	0	2.444	0.125	13.858	0.384	0.048	3.204	11.386	0	1.186	10.177	11.475	66.896	5.599	21.107	1.347	1.185	0	3.914	5.422	1.012	1.022	12.343	9.57	0.105	1.323
ADCY6	ENSSSCG00000000175	5:14836798-14850728:-1	protein_coding	adenylate cyclase 6	8.912	10.097	0.732	5.133	38.247	13.184	18.938	6.469	14.729	6.261	11.994	10.131	8.625	7.472	29.16	5.202	10.29	11.646	25.038	1.066	33.433	35.76	44.247	4.777	20.228	16.392	6.202	0.227	4.305	104.568	131.341	2.807	4.446	16.29	6.912	5.95	0	40.081	66.776	3.982	4.696	28.328	5.447	35.279	4.359
ADCY7	ENSSSCG00000039408	6:34521504-34586381:-1	protein_coding	adenylate cyclase 7	4.18	2.81	20.447	7.243	6.176	2.78	4.284	3.169	10.432	2.692	3.113	10.799	4.693	2.225	2.441	8.79	7.64	6.183	31.149	0	5.753	36.78	7.806	35.83	67.159	1.465	2.632	0.034	1.343	2.327	2.857	3.995	0.792	12.751	8.924	3.143	0	4.129	7.327	1.978	2.372	84.316	5	37.236	19.894
ADCY8	ENSSSCG00000031717	4:9645797-9871259:+1	protein_coding	adenylate cyclase 8	4.171	4.297	3.072	8.604	0.429	0.186	6.899	11.682	4.07	28.08	0.825	5.172	9.984	4.508	5.57	10.936	3.24	0.646	2.205	0.624	8.946	0.669	0.659	0.428	0.225	1.401	5.182	0.431	0.058	0.664	4.424	4.958	5.623	7.633	5.172	0.209	0.331	2.184	0.791	0.174	0.158	3.42	12.548	0.529	5.053
ADCY9	ENSSSCG00000007950	3:38103923-38302243:+1	protein_coding	adenylate cyclase 9	5.393	11.867	2.318	9.822	5.212	7.002	8.646	12.981	16.995	12.667	9.364	9.045	9.332	7.437	14.869	8.925	7.713	4.808	17.881	0.026	15.677	13.977	6.761	1.631	9.577	3.822	7.747	0.022	11.89	3.341	5.584	8.465	1.651	4.759	8.752	1.02	0	6.977	10.592	4.313	10.38	9.688	13.018	9.468	3.736
ADCYAP1	ENSSSCG00000035186	6:105414631-105422294:-1	protein_coding	adenylate cyclase activating polypeptide 1	0	0.609	0	7.635	0	0	5.966	16.496	0.132	1.865	0	0.146	17.5	4.627	0	33.193	0.117	0	0	0	0	0.169	0	0.264	0	4.265	15.937	0	0	0	0	0.193	4.894	81.964	0	0.603	0	0	0	0.764	0	0	19.249	0	0
ADCYAP1R1	ENSSSCG00000016672	18:41917426-41972311:-1	protein_coding	ADCYAP receptor type I	0.643	3.041	0.181	34.37	21.073	2.148	15.597	28.623	1.38	20.898	0.585	0.648	24.715	17.385	1.212	32.785	2.936	0.931	7.124	0	0.325	24.944	15.262	7.644	0.112	2.329	15.339	0	0.296	26.814	34.64	15.546	9.043	76.985	0.444	0.941	0	0.366	0.765	0.124	0.69	13.27	34.084	6.932	2.224
ADD1	ENSSSCG00000008692	8:1627062-1710650:+1	protein_coding	adducin 1	48.3	23.408	12.005	68.244	57.341	27.486	89.932	76.871	20.929	42.648	41.177	14.136	81.627	95.529	35.474	79.126	12.241	47.568	150.947	3.892	25.611	155.281	81.644	85.5	69.629	47.659	47.201	6.145	24.938	31.08	14.919	35.975	26.784	110.412	15.699	34.457	1.976	167.597	103.29	13.052	18.322	89.249	54.479	131.49	24.736
ADD2	ENSSSCG00000020736	3:71730003-71840861:+1	protein_coding	adducin 2	1.16	0.358	0	35.235	0	0.042	118.71	60.114	0.109	54.66	0.123	0	35.015	87.475	0	61.427	0.203	0.148	0.944	0	0	0.086	0.058	0.134	4.107	8.52	43.496	0	0	0	0.051	34.505	35.224	26.083	0	6.354	0	26.348	0	0	0	0.085	44.959	0.149	0.137
ADD3	ENSSSCG00000010621	14:120451095-120586072:+1	protein_coding	adducin 3	38.211	36.657	44.548	113.323	29.679	14.113	205.652	148.914	74.712	220.595	6.388	59.725	184.359	73.39	128.021	113.747	54.703	38.89	116.085	20.287	212.44	22.386	101.167	114.745	37.608	56.692	97.126	19.857	4.283	34.198	50.832	90.509	22.691	98.393	81.452	50.577	0.974	182.565	88.685	5.58	9.943	48.255	120.31	16.646	112.729
ADGRA1	ENSSSCG00000039199	14:141093381-141118442:+1	protein_coding	adhesion G protein-coupled receptor A1	0.3	0	0	2.273	0	0	2.434	1.15	0	0.503	0	0	1.639	2.108	0.676	7.039	0	0.169	0.754	0	0.572	0.136	0.043	0	0.487	0.156	3.134	0	0	0	0	0.5	0.682	2.91	0	0	0	1.798	2.129	0	0	0.95	0.854	0.116	0
ADGRA2	ENSSSCG00000015825	15:48574571-48610619:-1	protein_coding	adhesion G protein-coupled receptor A2	15.444	7.811	0	2.496	17.322	6.399	3.578	1.106	2.216	2.841	16.193	1.153	1.713	1.67	3.894	1.663	1.847	54.318	22.294	0	4.464	102.711	19.306	10.63	74.776	8.505	0.797	0	2.288	6.478	4.284	1.049	0.634	3.282	1.358	0.329	0	253.976	17.013	0.765	3.118	32.84	1.337	89.094	3.286
ADGRA3	ENSSSCG00000008753	8:16666606-16787940:-1	protein_coding	adhesion G protein-coupled receptor A3	74.395	8.789	1.018	21.611	11.838	7.617	24.465	15.968	25.299	21.193	15.831	15.805	19.447	17.34	42.766	18.919	18.856	18.051	78.476	3.748	74.694	34.207	18.776	6.791	35.105	66.89	9.993	13.083	11.423	7.561	13.624	14.876	7.646	12.435	7.54	65.246	3.308	27.233	25.691	6.735	9.57	31.486	20.419	32.055	5.655
ADGRB1	ENSSSCG00000035891	4:1582918-1646582:-1	protein_coding	adhesion G protein-coupled receptor B1	1.075	0	0	12.683	0.473	0.5	11.812	8.688	0	4.574	1.873	0	10.338	9.364	0.489	10.786	0.141	0.396	1.421	0	0.164	8.335	1.092	0.99	0.331	1.179	11.364	0	0.03	12.095	3.035	12.965	1.667	24.155	0	1.02	0	1.689	2.341	0.07	0.051	0.118	7.594	2.794	0.222
ADGRB2	ENSSSCG00000003604	6:88251823-88293468:-1	protein_coding	adhesion G protein-coupled receptor B2	8.866	1.135	0.321	13.856	0.605	0.557	14.657	11.303	0.691	1.853	1.56	1.015	18.692	16.048	0.843	9.437	0.82	3.414	1.464	0.249	0.827	1.109	0.771	5.079	2.846	2.246	17.529	0.106	0.203	0.358	0.457	12.301	5.378	14.69	0.822	2.817	0.096	8.514	1.583	0.049	0.295	0.931	4.283	1.729	1.053
ADGRB3	ENSSSCG00000004270	1:49189827-49619779:+1	protein_coding	adhesion G protein-coupled receptor B3	0.77	0.664	0	44.995	0.431	0.035	103.009	45.15	0.1	70.568	0.039	0.097	44.853	56.689	0	32.789	0.078	0.256	0.907	0	0	1.437	0.575	0.239	0	3.753	38.298	0	0	0	0	38.017	16.033	24.449	0.399	3.943	0	0	0	0	0	0.048	23.234	0.869	0
ADGRD1	ENSSSCG00000009745	14:24059675-24241573:-1	protein_coding	adhesion G protein-coupled receptor D1	2.016	12.649	2.213	3.291	6.745	3.332	2.24	3.003	10.946	15.089	2.524	10.16	5.012	1.767	3.975	3.338	7.819	12.826	19.947	0.378	17.719	1.506	39.212	14.445	0.529	2.646	4.086	0.587	2.118	10.348	16.505	1.765	1.554	1.781	9.912	1.637	0	3.827	1.126	0.526	2.983	20.534	3.012	0.572	10.716
ADGRD2	ENSSSCG00000005591	1:265261797-265278478:+1	protein_coding	adhesion G protein-coupled receptor D2	0	0	0	0	0	0	0	0	0	0	0	0	0.098	0	0	0	0	0	0	0	0	0	0	0	0	0	0	0	0	0	0	0.088	0	0.151	0	0.056	0	0.084	0	0	0	0	0	0	0
ADGRE1	ENSSSCG00000013556	2:72217039-72306013:-1	protein_coding	adhesion G protein-coupled receptor E1	0.094	0.244	313.189	0.087	1.24	0.168	0	0	3.138	0.101	3.322	2.371	0	0	0.104	0.183	1.223	0.565	1.457	0	0.459	0	1.073	2.015	0	0.107	0	0	0.504	0.392	0.223	0.245	0.866	0.471	0.803	0	0	0.087	0.323	12.972	0.227	629.801	0	0	3.594
ADGRE3	ENSSSCG00000013787	2:64622989-64680605:+1	protein_coding	adhesion G protein-coupled receptor E3	1.316	2.675	71.351	0.328	0.114	0	0	0	3.757	0	0.247	1.033	0	0	0.147	0.303	1.578	0	0.19	0	0.577	0	0.247	0.635	0	0.168	0.221	0	0	0	0.587	0	0.506	0.232	17.939	0	0	0	0	0.368	0	23.234	0.136	0	7.666
ADGRE5	ENSSSCG00000013775	2:64844798-64862209:-1	protein_coding	adhesion G protein-coupled receptor E5	3.384	7.384	94.369	3.54	34.322	15.327	3.729	2.989	22.616	1.548	21.67	17.39	3.336	6.284	33.457	10.381	19.232	17.567	30.468	4.99	8.689	85.612	49.21	66.411	162.835	12.678	1.753	11.189	8.386	25.337	21.108	2.958	0.133	9.721	18.86	12.866	0.333	28.179	42.62	17.411	8.587	300.617	5.437	95.74	41.368
ADGRF1	ENSSSCG00000001726	7:41803838-41853917:-1	protein_coding	adhesion G protein-coupled receptor F1	3.656	3.946	4.26	7.699	0.263	0.196	4.337	3.816	7.165	14.976	0.837	9.743	9.012	1.387	27.08	5.697	6.249	0.433	18.525	0.455	14.378	0.365	0.275	0.314	0.316	1.034	5.493	0.308	0.085	0.235	2.682	5.492	11.623	0.465	7.653	0.216	0.504	0.203	21.447	0.086	0.183	0.707	6.056	0.244	7.529
ADGRF2	ENSSSCG00000023591	7:42357173-42403213:+1	protein_coding	adhesion G protein-coupled receptor F2	6.863	8.102	4.955	9.322	6.758	0.365	12.519	5.276	7.478	18.366	2.423	10.701	13.12	2.82	7.755	7.547	6.959	13.304	3.535	0.408	7.085	0.437	6.024	1.732	0.589	2.489	8.101	0.277	0.258	6.181	8.888	7.439	13.982	0.502	9.637	0.271	0.078	0.554	0.726	0.757	0.436	1.606	6.902	0.27	9.629
ADGRF3	ENSSSCG00000008570	3:112694393-112704473:+1	protein_coding	adhesion G protein-coupled receptor F3	0	0.494	0	0.189	0.275	0.602	0.088	0	0.101	0.356	0.172	0	0.122	0	0.257	0.233	0.179	0.284	0.089	0	0.318	0.154	0.198	0.121	0	0	0	0	0	0.183	0.616	0.197	0.192	0.164	0	0	0	0.806	0.24	0.099	0.091	0.124	0.253	0.06	0.223
ADGRF4	ENSSSCG00000022089	7:42403964-42430700:+1	protein_coding	adhesion G protein-coupled receptor F4	1.497	0.529	0	0	0.05	0	0	0.324	0	0	1.392	0	0.144	0	0	0.136	0	14.154	0.086	0	0	0	0.431	0.49	0	0.079	0	0	0.087	0	0	0	0.832	0.086	0	0	0	0.033	0	0	0	0.222	0	0	0
ADGRG1	ENSSSCG00000002815	6:19527450-19570893:+1	protein_coding	adhesion G protein-coupled receptor G1	9.75	9.332	0.812	26.275	82.407	16.516	25.831	24.864	7.183	3.917	13.314	6.021	19.872	43.444	15.816	20.181	10.307	55.467	48.625	0	3.283	0.283	60.153	118.982	66.82	4.31	13.024	0.091	13.582	20.67	7.443	17.959	23.556	69.285	9.149	1.907	0	9.729	41.309	4.255	10.828	84.927	12.599	0.258	4.693
ADGRG2	ENSSSCG00000029756	X:15370223-15518680:-1	protein_coding	adhesion G protein-coupled receptor G2	0.676	0.326	0	0.093	0.561	0.584	0.723	0.678	0.369	0.227	7.897	0.152	0.734	0.385	0	0.085	1.651	1.614	4.027	15.667	1.05	2.535	1.788	3.956	3.383	0.279	0.562	9.576	0.132	0.043	0.034	0.167	0.466	0.691	0.07	1.254	0	0.757	0.103	0.03	0.132	0.434	0.087	3.225	0.337
ADGRG3	ENSSSCG00000002814	6:19574585-19601100:+1	protein_coding	adhesion G protein-coupled receptor G3	3.287	4.034	6.238	2.419	1.782	0.297	2.134	1.703	2.517	3.812	0.655	2.755	2.887	0.933	3.512	2.358	2.679	1.345	3.108	0.611	3.216	0.781	1.148	1.062	0.461	1.193	1.789	0.355	0.041	0.491	1.707	1.904	3.481	0.983	3.678	0.3	0.306	0.565	0.766	0.34	0.312	4.112	1.431	0.461	3.352
ADGRG5	ENSSSCG00000025503	6:19463024-19489761:+1	protein_coding	adhesion G protein-coupled receptor G5	1.287	1.094	1.192	0.67	1.144	0.334	0.146	0.124	4.215	0.377	0.148	3.288	0.655	0.206	0.861	0.418	2.783	0.506	1.038	0	0.584	0.399	1.979	10.729	0.105	0.204	0.303	0	0.278	0.784	0.617	0.672	0.242	1.08	4.798	0.419	0	0.948	1.067	0.388	0.34	4.826	0.494	0.173	9.194
ADGRG6	ENSSSCG00000004139	1:22662015-22801909:-1	protein_coding	adhesion G protein-coupled receptor G6	6.925	3.997	6.857	1.493	5.714	2.091	3.464	29.238	22.478	3.956	11.519	19.29	6.248	3.995	7.974	1.746	19.171	5.083	3.38	0.169	90.159	2.623	8.605	2.42	20.019	10.285	3.421	0	0.806	1.921	2.085	1.369	1.216	2.096	62.316	3.694	4.697	81.826	4.35	10.18	1.599	34.583	34.195	6.246	20.446
ADGRG7	ENSSSCG00000011962	13:158338850-158408525:-1	protein_coding	adhesion G protein-coupled receptor G7	1.176	1.918	0.756	4.267	0.119	0	2.63	1.018	172.485	4.826	0.173	156.92	1.945	0.519	13.644	1.967	68.239	0.291	2.033	0.052	1.726	0.099	0.199	0.14	0.161	0.429	1.527	0.167	0	0.079	0.978	18.774	0.677	0.189	106.995	0.099	0	0.29	14.74	1.031	0	0.157	1.653	0.076	1.889
ADGRL1	ENSSSCG00000013773	2:64997109-65048627:+1	protein_coding	adhesion G protein-coupled receptor L1	19.174	6.927	1.557	24.807	7.304	1.67	33.578	22.703	7.446	35.409	1.959	5.076	24.743	24.992	9.079	30.273	3.135	13.455	14.099	1.236	9.43	19.863	9.663	20.294	8.507	4.662	22.601	0.931	0.761	1.439	2.199	17.007	11.462	30.798	5.462	2.64	0.427	42.574	11.154	0.509	1.18	10.042	22.832	11.169	5.79
ADGRL2	ENSSSCG00000003761	6:131727085-132365891:-1	protein_coding	adhesion G protein-coupled receptor L2	28.3	22.115	11.74	30.688	20.122	8.602	166.388	36.037	17.666	13.9	17.355	17.503	21.064	65.968	49.536	20.528	10.882	35.762	18.27	13.795	27.35	22.962	34.453	10.733	12.839	114.672	25.05	18.545	7.167	11.178	15.874	17.887	24.817	24.243	17.058	58.801	0.351	76.788	31.126	9.621	8.225	58.684	20.796	14.313	20.489
ADGRL4	ENSSSCG00000003762	6:134362483-134465839:+1	protein_coding	adhesion G protein-coupled receptor L4	3.148	30.284	0	5.571	33.766	7.788	16.28	7.042	6.49	3.687	26.431	6.917	5.888	9.119	18.086	6.228	5.024	14.45	29.118	1.666	13.698	0	41.887	5.239	0	8.43	3.475	0.583	7.79	13.816	12.724	3.633	2.386	9.498	4.457	0.283	0	9.059	19.833	4.728	6.306	16.766	6.194	0	11.777
ADGRV1	ENSSSCG00000035025	2:97775485-98002203:+1	protein_coding	adhesion G protein-coupled receptor V1	3.759	3.447	0.083	5.794	0.21	0.01	38.58	14.3	0.393	7.204	0.114	0.34	11.708	30.318	17.573	4.408	0.206	0.115	0.574	2.806	11.819	0	0.189	0.144	0.033	19.691	11.025	2.01	0.01	0.05	0.778	9.551	30.603	4.534	0.389	7.582	0	0.305	6.087	0.022	0.02	0.512	3.643	0	1.1
ADH4	ENSSSCG00000009184	8:121225473-121251574:+1	protein_coding	alcohol dehydrogenase 4 (class II), pi polypeptide	0.103	1.608	0.152	1.286	0.07	0	0.222	0.461	2.317	1.311	0.067	2.553	1.208	0	3.122	0.802	1.325	0.042	0.235	0.055	1.559	0.105	0.082	0.089	0	0.395	0.341	0.053	0	0	0.078	0.796	0.653	0.145	1.94	0	0.055	0	0.075	134.679	0	0.079	0.769	0	1.353
ADH5	ENSSSCG00000009185	8:121266764-121282310:+1	protein_coding	alcohol dehydrogenase 5 (class III), chi polypeptide	128.866	76.283	47.888	97.298	94.95	42.733	47.497	55.396	168.484	51.557	49.265	177.742	66.872	73.045	294.388	96	116.987	50.013	91.369	511.555	73.104	116.804	74.695	147.328	59.072	193.26	32.127	725.133	44.847	52.72	51.37	42.701	37.244	121.087	96.588	92.589	223.945	164.815	288.608	145.35	31.682	92.575	81.096	113.015	63.121
ADH6	ENSSSCG00000039017	8:121170618-121182078:+1	protein_coding	alcohol dehydrogenase 6-like	1.463	0	0	0.361	0	0	0	0	3.165	0	0	4.403	0.738	0	5.835	0.657	1.033	0	0	0	0.654	0	0	0	0	0	1.586	0	0	0	0	0.803	2.68	0	1.351	0	0	0	0	4.962	0	0	0.924	0	0.686
ADI1	ENSSSCG00000029161	3:131294702-131303664:+1	protein_coding	acireductone dioxygenase 1	44.551	15.931	16.355	29.533	106.09	34.367	31.937	32.143	29.049	10.995	53.806	46.356	29.638	24.345	169.332	33.709	37.565	52.491	74.752	0.41	25.546	130.576	87.128	49.051	71.914	70.161	11.964	5.322	50.426	40.748	25.877	19.639	7.858	30.983	24.932	23.693	6.225	73.486	150.375	65.147	34.915	75.986	30.729	229.608	21.66
ADIG	ENSSSCG00000007346	17:41609468-41612711:+1	protein_coding	adipogenin	0	397.306	84.233	0	1063.72	6.643	0	0	0	0	0	2.714	3.365	0	0	0	0	7.116	2.77	0	0	0	512.338	0	0	0	4.809	0	6.819	0	0	0	0	0	0	0	0	0	0	0	1.742	33.397	0	0	43.806
ADIPOQ	ENSSSCG00000039103	13:124633684-124648055:+1	protein_coding	adiponectin, C1Q and collagen domain containing	3.274	1113.61	3.099	2.962	1961.08	30.961	1.676	0.854	17.378	4.953	0.632	18.298	3.825	0.432	3.204	2.752	1.752	37.318	1.521	0.238	3.451	0.277	2392.47	2.641	0.224	0.757	1.555	0.181	26.509	0.554	1.938	2.23	2.317	0.374	3.413	0.177	0.355	0.267	0.572	0.139	9.786	0.481	1.823	0.135	189.371
ADIPOR2	ENSSSCG00000000757	5:68755837-68807493:+1	protein_coding	adiponectin receptor 2	15.398	286.555	23.06	26.577	513.93	52.541	12.292	20.533	20.324	22.205	31.645	19.471	25.157	14.42	37.272	28.296	30.121	30.858	61.893	2.303	17.094	40.395	576.165	32.209	31.039	15.241	10.681	2.012	78.32	38.482	23.811	14.115	4.829	45.69	25.038	18.924	15.439	75.41	47.445	87.167	37.136	39.954	28.41	44.502	28.49
ADIRF	ENSSSCG00000037918	14:87928820-87930854:+1	protein_coding	adipogenesis regulatory factor	218.725	1195.57	11.384	794.499	8494.14	125.31	5.199	822.166	145.194	111.697	3496.38	115.825	565.588	21.477	250.649	407.635	75.563	4400.16	435.456	23.457	255.037	0	5907.34	65.893	263.631	0	191.459	23.889	197.216	123.166	110.038	504.67	2.765	1660.9	247.404	0	0	579.55	225.357	32.1	110.44	724.562	1024.24	9.851	372.803
ADK	ENSSSCG00000010315	14:76836055-77318248:+1	protein_coding	adenosine kinase	60.532	18.22	18.73	23.231	10.783	10.23	36.198	36.064	19.103	29.888	18.087	21.87	25.168	47.027	49.855	20.307	28.747	16.845	27.029	149.835	20.64	38.634	16.38	25.504	26.394	84.955	21.082	200.703	9.334	5.577	6.285	17.142	9.227	22.655	21.713	58.239	46.063	22.365	52.747	48.435	9.778	14.461	22.212	39.986	19.613
ADM	ENSSSCG00000013408	2:49228610-49231446:-1	protein_coding	adrenomedullin	3.549	5.709	3.804	0.732	44.998	8.203	0.825	1.966	19.047	0.139	124.881	22.082	0	1.478	29.762	1.071	12.248	4.847	62.441	0	5.958	131.889	11.937	4.148	22.562	2.099	0.196	0	7.105	6.9	3.967	0.224	0	3.952	9.849	0.89	27.248	11.331	26.658	2.804	5.239	24.748	0.714	64.526	5.184
ADM5	ENSSSCG00000032629	6:54731557-54748750:+1	protein_coding	adrenomedullin 5 (putative)	1.419	1.533	0.48	3.216	0.574	0.133	2.811	1.115	0.83	6.367	0.687	0.657	2.727	0.85	1.052	2.309	0.765	0.402	1.368	0.047	1.26	0.663	0.66	6.817	0.226	0.416	2.241	0.129	0.044	0.118	0.272	3.211	1.484	2.879	0.917	0.335	0	2.383	0.341	0.178	0.075	0.461	1.691	0.447	1.132
ADNP	ENSSSCG00000007473	17:52317366-52355467:-1	protein_coding	activity dependent neuroprotector homeobox	93.477	30.835	23.372	33.547	22.51	13.047	104.656	53.635	30.252	40.641	17.697	19.901	37.302	55.297	30.08	35.403	20.227	33.425	57.551	14.505	25.397	76.173	52.261	92.026	60.108	58.595	25.66	20.554	11.089	12.339	9.754	26.329	35.197	46.873	29.694	92.352	8.64	76.506	44.643	10.845	12.58	48.476	29.571	56.019	46.267
ADNP2	ENSSSCG00000038632	6:128084831-128113291:+1	protein_coding	ADNP homeobox 2	10.572	6.9	10.672	12.654	6.799	3.158	30.44	11.518	6.659	16.159	4.6	6.564	13.463	18.452	11.403	11.04	8.082	6.859	16.865	7.671	10.012	12.795	10.066	19.232	10.029	20.139	7.429	8.057	1.911	2.675	4.639	8.764	6.499	10.673	8.629	13.443	4.29	17.254	9.581	2.805	2.16	9.849	10.373	10.007	12.387
ADO	ENSSSCG00000031360	14:66277607-66283242:+1	protein_coding	2-aminoethanethiol dioxygenase	6.644	1.931	22.806	19.583	6.869	10.405	34.688	24.26	9.243	22.299	4.832	9.101	26.132	32.962	17.073	22.835	10.678	14.056	14.477	1.7	15.572	22.501	12.705	13.548	21.523	21.376	12.454	3.8	8.516	5.722	8.11	13.42	12.106	12.399	11.396	11.59	6.351	14.581	15.943	4.441	8.697	11.713	20.367	18.909	12.541
ADORA1	ENSSSCG00000021059	9:113835357-113875895:+1	protein_coding	adenosine A1 receptor	2.634	25.983	0.034	25.528	52.514	73.798	9.005	33.476	0.3	37.116	84.055	0.188	38.248	4.606	0.412	30.368	0.127	1.716	9.806	0.069	0	0.162	38.564	1.998	1.619	1.331	24.165	0.663	40.184	1.855	1.137	17.233	4.224	23.485	0.273	1.005	0	16.003	1.286	0	57.893	1.807	32.62	0.047	1.407
ADORA2A	ENSSSCG00000010054	14:49468862-49487628:+1	protein_coding	adenosine A2a receptor	2.246	0	3.058	28.239	1.75	1.806	1.328	0.471	0.783	0.502	2.762	0.411	0.208	1.493	1.813	0.2	0.306	1.407	1.778	1.124	0.178	2.051	0.782	2.218	0.576	1.085	0.425	2.031	1.208	3.423	1.355	54.413	0.338	1.16	0.713	0.698	0	4.213	4.172	0.913	0.899	4.042	0.641	2.442	0.191
ADORA2B	ENSSSCG00000035051	12:59424457-59449692:-1	protein_coding	adenosine A2b receptor	2.301	1.898	0.99	7.636	2.936	0.956	1.892	3.98	5.921	4.751	18.538	5.024	6.017	0.944	2.537	5.335	1.907	4.607	16.01	0.41	2.415	29.837	3.954	4.584	17.739	1.115	3.479	1.035	0.617	0.794	1.318	4.04	1.744	6.345	3.04	0.749	0.042	8.276	2.178	0.682	0.577	16.863	4.808	29.36	4.946
ADORA3	ENSSSCG00000006788	4:108814405-108858153:+1	protein_coding	transmembrane and immunoglobulin domain containing 3	0.043	0	1.112	27.235	6.688	0.757	1.868	10.581	14.445	7.913	5.44	18.426	21.464	1.886	1.786	26.974	16.566	1.885	4.25	0	1.73	0	2.162	9.605	0	0.518	6.384	0	1.016	1.482	2.77	14.286	0.372	31.212	27.12	0	0	4.043	1.826	10.562	0.688	51.584	21.009	0	45.269
ADPGK	ENSSSCG00000001925	7:60584035-60623899:+1	protein_coding	ADP dependent glucokinase	14.675	11.775	22.491	16.262	20.195	6.155	12.366	18.965	10.208	9.153	19.141	9.185	11.775	16.148	23.709	13.905	9.902	17.179	30.39	9.424	18.255	72.658	18.19	30.694	34.824	18.286	4.763	4.255	3.005	5.464	4.204	5.717	6.369	17.213	10.457	14.328	6.533	31.186	21.955	12.956	4.453	26.837	11.967	65.43	14.368
ADPRH	ENSSSCG00000011896	13:140674629-140681377:-1	protein_coding	ADP-ribosylarginine hydrolase	3.904	5.942	8.363	5.803	2.619	3.252	1.533	4.154	8.244	3.651	2.096	7.904	5.333	1.849	10.371	5.538	6.88	5.957	8.447	3.257	18.165	6.84	2.506	7.71	7.172	3.881	1.271	4.589	1.305	2.581	9.439	2.713	1.305	3.794	9.466	2.635	0	9.668	7.23	0.721	1.964	9.701	2.724	2.284	11.326
ADPRHL1	ENSSSCG00000024103	11:78661115-78677962:-1	protein_coding	ADP-ribosylhydrolase like 1	1.624	0.973	0	0.378	0.068	24.074	0.123	0.192	0	0.128	0.574	0.081	1.055	0	0.828	0.344	0.132	1.635	0.36	0	1.884	0.103	0.069	1.926	0	4.28	0.239	0	48.519	53.097	59.777	0.09	0.153	0.42	0	0.12	0	1.451	1.052	0.147	34.756	0.332	0.067	0.187	0
ADPRHL2	ENSSSCG00000003634	6:92238473-92244514:+1	protein_coding	ADP-ribosylhydrolase like 2	20.852	7.511	4.28	9.73	15.376	17.198	8.787	11.978	3.713	8.611	9.246	3.412	8.956	16.198	8.956	8.933	9.013	11.785	19.173	10.478	5.279	21.268	11.634	22.635	10.08	26.694	4.981	8.769	15.978	11.565	6.494	5.417	6.61	12.487	6.159	17.745	0	23.367	18.922	16.173	11.062	17.037	5.909	30.859	6.341
ADPRM	ENSSSCG00000018009	12:55430702-55436067:+1	protein_coding	ADP-ribose/CDP-alcohol diphosphatase, manganese dependent	11.281	8.258	7.234	13.808	2.409	4.012	30.528	15.133	27.493	28.698	6.042	26.125	13.443	24.154	16.641	12.024	21.041	4.058	4.922	47.801	12.945	6.651	3.371	11.801	8.342	38.598	12.455	44.157	1.282	3.025	8.433	7.006	4.726	6.213	21.048	16.766	7.857	7.835	7.993	1.817	3.2	6.726	19.991	2.352	20.606
ADRA1A	ENSSSCG00000009661	14:10630700-10733071:-1	protein_coding	adrenoceptor alpha 1A	1.971	3.902	0.974	11.289	2.461	0.357	7.707	26.133	7.983	4.076	0.364	7.579	19.546	5.069	2.27	3.902	1.868	1.962	1.181	0.855	11.621	0.183	1.563	0.302	0.123	0.52	14.06	0.419	0.074	2.478	7.434	6.219	3.049	2.963	5.192	0.147	0.51	0.227	0.934	9.341	0.32	12.548	23.408	0.084	4.021
ADRA1B	ENSSSCG00000017041	16:63550130-63613319:-1	protein_coding	adrenoceptor alpha 1B	0.751	0.623	0	1.126	3.089	0.37	1.446	1.292	0	0.637	0.104	0	0.984	1.668	3.647	5.977	0	0.778	1.528	0	0.217	0	2.687	1.755	0.965	0.637	1.999	0	0.529	6.21	2.682	0.31	0	6.937	0	0	0	0.484	4.491	0.223	0.341	1.065	2.476	0	0.593
ADRA1D	ENSSSCG00000007139	17:31516821-31537361:+1	protein_coding	adrenoceptor alpha 1D	0	0	0	0.276	0.991	0.934	0.606	0.265	0.241	0	1.316	0	1.277	0.266	0.295	1.165	0	1.044	0.576	0	3.763	0.321	1.008	0.126	0.193	0	1.012	0	0.308	1.758	0.205	0.092	0.287	0.25	0	0.441	0	4.931	2.883	0.08	0.653	2.782	0.651	0.441	0
ADRA2A	ENSSSCG00000010629	14:121469527-121470924:+1	protein_coding	adrenoceptor alpha 2A	1.147	2.039	0.276	0.626	2.152	0.412	5.963	4.212	2.559	1.859	0.487	0.362	1.295	2.849	0.782	1.924	1.167	12.421	21.032	0	4.992	55.649	3.465	4.037	0.327	0.815	0.526	0	0.657	0.096	0	0.324	1.863	4.991	1.564	0	0	3.852	1.498	0.536	0.215	14.851	4.724	226.235	6.115
ADRA2B	ENSSSCG00000008122	3:45760534-45764175:+1	protein_coding	adrenoceptor alpha 2B	0.091	0.173	0	1.475	1.265	3.399	0.26	1.102	0.312	0.421	1.842	0.601	0.625	0.369	2.993	1.442	0.465	1.944	2.588	0	0.218	0	2.202	0.809	1.055	1.424	0.431	0	0.841	0.842	0.946	0.715	0.423	1.309	0.196	1.946	0	0.358	6.628	1.367	1.257	1.741	0.917	0	0.709
ADRA2C	ENSSSCG00000008703	8:2320226-2321608:+1	protein_coding	adrenoceptor alpha 2C	0	0	0	5.198	9.703	4.915	1.195	0.759	0	3.68	2.722	0	0	1.41	1.009	0.411	0	2.191	1.061	0	0	0	3.338	2.227	3.614	0	1.692	0	6.135	7.191	2.628	6.056	0.786	1.536	0	0	0	12.935	2.684	0	2.955	7.347	0.908	0	0.38
ADRB1	ENSSSCG00000010647	14:124400189-124401739:+1	protein_coding	adrenoceptor beta 1	0.204	0.401	0	0.182	16.997	0.105	0.236	1.294	0.533	0.324	18.914	0	0.143	0	0.341	0.326	0	0.955	1.904	0	0.861	0	5.413	0.508	0	0.242	1.302	0	0	25.822	7.138	0.815	0	0.193	0.159	0	0	2.153	0.599	0.574	0.103	24.46	0.731	0	0.765
ADRB2	ENSSSCG00000038598	2:150033550-150035599:+1	protein_coding	adrenoceptor beta 2	0.24	2.288	3.819	3.485	18.521	13.674	0.211	1.548	0.996	10.152	5.682	1.679	1.145	0.383	0.541	2.456	1.489	2.73	5.857	0.308	1.588	0	13.433	3.308	0.584	0.477	1.251	0	22.172	1.904	1.817	1.139	0.215	3.795	3.104	0.084	0	0.662	0.827	4.572	9.236	16.066	2.159	0.4	3.123
ADRM1	ENSSSCG00000038718	17:61692968-61698141:+1	protein_coding	adhesion regulating molecule 1	23.603	21.422	18.924	12.087	57.21	44.681	16.448	11.5	15.841	8.643	34.791	16.608	11.385	14.979	25.959	11.716	12.435	45.072	58.725	5.78	11.227	105.692	34.422	69.313	47.908	22.689	5.554	11.506	146.255	33.194	15.589	5.804	2.367	13.981	10.093	43.177	2.376	43.396	48.745	42.357	50.025	52.641	11.211	97.434	8.684
ADSL	ENSSSCG00000000077	5:8027588-8045528:-1	protein_coding	adenylosuccinate lyase	39.325	26.047	16.446	25.155	31.986	69.439	30.064	23.501	19.683	26.396	10.817	18.613	18.622	24.055	47.154	25.268	23.771	17.916	26.508	125.049	23.732	25.997	34.688	74.608	30.528	47.117	10.001	157.329	73.448	25.39	26.826	12.566	12.343	23.069	25.24	29.913	46.966	28.978	45.772	19.753	62.271	24.788	19.053	37.938	31.95
ADSS	ENSSSCG00000010874	10:17219840-17259255:-1	protein_coding	adenylosuccinate synthase	29.855	7.636	23.053	31.345	11.45	6.327	45.942	35.544	26.985	28.916	35.035	28.02	25.329	24.216	38.307	27.487	39.628	20.591	61.389	56.84	42.313	53.578	21.122	58.391	36.261	29.907	13.936	63.788	4.696	5.223	6.327	15.392	11.936	34.396	40.708	57.107	44.25	32.356	40.301	12.682	5.967	27.238	38.802	31.991	30.756
ADSSL1	ENSSSCG00000037334	AEMK02000452.1:3008650-3027042:+1	protein_coding	adenylosuccinate synthase like 1	3.855	1.128	0	44.778	8.604	169.132	10.863	24.633	0.796	17.743	2.998	0.548	55.145	10.597	2.661	67.98	0.548	4.67	10.633	0	4.868	8.37	7.822	2.389	1.882	5.613	19.305	0	305.896	34.057	37.676	13.11	1.449	53.572	0.289	3.026	0	26.166	4.858	0.627	251.533	6.477	37.806	6.741	1.127
ADTRP	ENSSSCG00000001048	7:8243295-8313651:-1	protein_coding	androgen dependent TFPI regulating protein	0.615	0	0	0	0	0	0.349	0	68.49	0	0.119	62.833	0	0.182	0	0	54.471	1.348	0	0	0.325	0	0	0.531	0	2.271	0	0	0	0	0	0	0.296	0	39.71	0	0	0	0	35.923	0	0	0	0	0.546
AEBP1	ENSSSCG00000016754	18:51045450-51056983:-1	protein_coding	AE binding protein 1	58.16	129.579	0.228	1.902	148.213	20.012	2.223	6.236	8.65	2.93	23.012	7.222	5.728	1.737	19.228	1.582	4.279	124.41	151.642	0.045	18.914	1123.1	149.699	6.704	416.9	8.975	1.381	0	11.512	5.487	2.487	1.285	1.818	5.568	5.816	12.273	0	227.233	54.618	3.203	8.625	48.072	1.188	898.916	9.634
AEBP2	ENSSSCG00000000587	5:53441484-53691547:-1	protein_coding	AE binding protein 2	24.945	19.753	23.397	27.772	14.724	8.15	28.376	32.608	17.965	38.52	11.938	16.598	28.374	26.15	26.801	28.404	16.57	14.975	26.171	15.34	18.008	20.42	20.544	30.627	55.762	22.102	20.694	9.803	6.32	9.05	9.977	18.346	10.296	12.594	21.986	25.843	39.705	20.222	24.636	5.387	8.283	24.678	24.941	11.217	33.237
AEN	ENSSSCG00000005102	1:191197508-191211879:-1	protein_coding	apoptosis enhancing nuclease	6.268	10.973	5.552	7.649	16.418	20.887	7.287	5.015	6.93	8.084	9.649	7.453	5.815	5.225	6.922	8.836	8.362	8.773	14.884	4.317	9.566	76.463	17.235	18.613	19.792	9.19	3.326	4.813	13.585	6.078	4.828	4.214	3.021	10.217	8.255	15.878	1.861	18.187	10.017	12.552	10.612	15.088	4.841	81.942	11.136
AES	ENSSSCG00000032265	2:75492233-75501542:+1	protein_coding	amino-terminal enhancer of split	134.983	7.109	16.305	163.459	81.765	134.157	130.751	219.88	87.162	176.713	99.412	93.303	185.694	150.094	63.541	237.867	62.249	183.024	156.966	7.57	96.16	120.457	82.218	495.543	182.183	91.627	145.18	12.031	138.636	283.74	150.575	114.418	76.592	210.181	57.239	90.864	1.467	384.899	177.435	61.687	97.164	319.779	166.811	208.191	75.823
AFAP1	ENSSSCG00000023907	8:3066782-3202533:+1	protein_coding	actin filament associated protein 1	21.517	8.797	0.407	4.498	5.744	2.698	28.417	4.869	4.996	7.497	5.515	3.732	4.986	12.03	1.61	5.027	1.377	9.23	8.349	0	7.884	67.763	7.61	5.277	37.305	10.634	4.99	0.166	0.869	4.755	4.048	3.545	6.321	5.945	1.528	7.587	0	17.74	5.422	0.435	2.118	9.738	4.603	59.953	2.371
AFAP1L1	ENSSSCG00000014431	2:150471072-150507577:+1	protein_coding	actin filament associated protein 1 like 1	6.207	9.611	0.126	1.866	18.901	9.806	1.773	1.317	1.066	0.65	5.504	1.773	1.579	0.901	1.893	1.551	0.782	5.612	6.129	0	1.839	9.795	11.739	3.012	1.288	2.238	1.643	0	2.696	14.366	8.645	0.756	0.442	1.931	0.602	1.169	0	6.206	4.331	1.469	5.212	20.285	0.872	12.517	2.624
AFAP1L2	ENSSSCG00000010650	14:124631968-124672174:-1	protein_coding	actin filament associated protein 1 like 2	52.775	9.341	0.149	3.893	5.246	5.614	3.834	3.438	2.687	60.561	6.306	2.238	3.775	1.532	7.406	6.064	2.592	14.393	15.99	0	17.835	0	9.223	4.169	0	2.966	2.353	0	1.282	3.478	1.759	1.726	0.183	6.779	2.923	2.181	2.252	77.131	12.258	0.642	2.783	16.118	3.744	0	2.471
AFDN	ENSSSCG00000004018	1:1581995-1698532:-1	protein_coding	afadin, adherens junction formation factor	17.715	13.358	0.757	14.201	24.18	5.482	36.669	16.097	20.009	19.146	37.24	12.162	13.796	28.097	20.376	14.911	10.086	24.592	46.375	1.073	16.86	14.666	33.426	11.254	13.984	32.721	8.239	0.718	4.854	14.501	12.924	6.656	11.265	12.642	8.501	24.453	1.539	56.902	29.709	8.312	5.451	50.191	13.832	19.563	5.518
AFF1	ENSSSCG00000023593	8:131728873-131912683:-1	protein_coding	AF4/FMR2 family member 1	14.322	10.868	14.758	6.924	11.078	6.68	2.088	5.917	13.284	10.77	6.649	10.364	8.433	2.26	30.61	7.922	10.585	11.939	26.418	5.335	18.893	12.229	18.187	7.99	10.748	3.105	3.614	3.808	4.319	6.306	7.003	5.127	1.96	12.265	9.603	6.196	5.74	27.213	23.332	2.36	7.041	20.613	6.341	7.071	12.907
AFF2	ENSSSCG00000012730	X:120777477-121259228:+1	protein_coding	AF4/FMR2 family member 2	3.895	3.066	0.554	6.889	0.091	0.194	32.473	13.316	2.122	8.737	0.053	1.627	8.433	18.335	0.406	7.323	1.92	1.375	1.195	0	28.835	7.387	0.48	2.128	3.677	5.77	7.654	0	0.04	0.031	0	2.781	8.08	8.992	7.832	0.818	0	5.776	0.817	0	0.112	1.633	13.267	6.678	11.668
AFF4	ENSSSCG00000014291	2:135197775-135283923:-1	protein_coding	AF4/FMR2 family member 4	13.923	22.44	26.96	36.225	5.064	9.888	97.082	50.616	41.908	45.234	18.857	27.068	46.966	33.668	41.225	38.388	20.055	14.743	23.57	7.978	54.871	42.845	19.425	19.918	76.908	19.387	29.087	4.782	5.682	8.683	19.24	28.267	16.688	25.815	23.433	33.544	3.488	45.619	26.272	2.473	9.311	22.051	42.049	17.054	27.005
AFG1L	ENSSSCG00000040199	1:74367425-74591853:+1	protein_coding	AFG1 like ATPase	4.878	4.316	9.067	12.507	3.772	8.192	19.071	15.144	18.055	15.985	1.697	15.56	16.952	12.66	22.615	11.377	13.371	3.156	7.068	3.962	10.53	5.512	7.376	7.456	9.32	8.308	9.884	0.628	1.884	3.886	10.197	12.838	4.341	5.7	13.686	5.147	5.402	5.483	8.295	2.539	3.074	3.835	11.348	3.981	11.474
AFG3L2	ENSSSCG00000022947	6:97201042-97231448:+1	protein_coding	AFG3 like matrix AAA peptidase subunit 2	42.415	37.86	15.168	37.991	41.839	53.027	30.21	47.331	30.661	37.5	32.04	23.986	33.058	52.72	45.207	55.325	25.488	23.519	41.35	7.5	21.635	39.017	47.275	50.568	44.677	58.297	21.37	4.606	67.815	47.435	31.423	21.191	15.542	61.333	25.147	61.351	12.438	66.978	79.214	20.278	45.477	39.742	54.971	37.41	19.221
AFM	ENSSSCG00000008950	8:69706896-69728264:+1	protein_coding	afamin	0.703	0.856	0	0	0	0	0	0	0	0	0	0	0	0	0	0	0	0	0.349	0	0	0	0.385	0	0	20.727	0	0	0	0	0	0	0	0	0	0	0	0	0	150.082	0	0	0	0	0
AFMID	ENSSSCG00000033636	12:3759686-3785835:-1	protein_coding	arylformamidase	12.525	2.964	7.578	5.911	2.172	0.641	8.897	5.288	17.786	5.757	1.738	15.01	8.698	3.121	7.188	9.946	7.913	8.429	14.874	8.909	5.942	13.28	3.329	21.057	7.998	4.127	7.501	4.06	0.268	1.065	2.414	5.249	3.728	4.538	12.452	15.708	0.2	4.13	7.356	26.964	0.527	28.641	5.155	20.147	20.278
AFP	ENSSSCG00000008949	8:69677690-69698864:+1	protein_coding	alpha fetoprotein	0.383	0.38	0	0	0	0.082	0	0	0	0	0.22	0	0	2.102	0	0	0	0	700.978	0	0	0	1.252	0.126	0	10987.2	0	0	0	0	0	0	0.248	0	0	0	0	0	0.977	0.644	0	0	0	0	0
AFTPH	ENSSSCG00000008363	3:77351230-77422238:-1	protein_coding	aftiphilin	16.557	9.607	44.118	38.393	13.511	7.563	71.404	50.673	61.864	52.978	48.116	50.491	40.186	54.71	106.303	42.3	49.265	28.128	45.613	6.303	73.488	13.963	24.963	69.825	37.817	29.781	30.194	6.199	10.517	7.17	10.322	30.121	18.664	32.317	55.593	16.633	7.362	45.975	64.252	11.964	10.083	35.364	41.124	10.177	65.218
AGA	ENSSSCG00000015772	15:39701570-39713496:-1	protein_coding	aspartylglucosaminidase	14.856	11.336	22.349	8.216	17.406	4.599	11.424	8.999	8.851	7.508	25.772	7.799	10.258	11.974	24.335	9.011	10.093	9.468	20.568	7.099	19.721	12.408	18.504	11.425	11.563	10.267	5.041	4.789	2.773	8.509	10.02	4.361	3.494	13.481	9.796	5.705	53.301	38.971	23.632	7.362	2.892	22.71	8.687	14.966	15.141
AGAP1	ENSSSCG00000016317	15:135442422-135992011:+1	protein_coding	ArfGAP with GTPase domain, ankyrin repeat and PH domain 1	18.996	17.372	2.702	21.262	6.982	4.215	35.516	25.344	11.67	22.925	12.402	5.057	20.005	26.755	24.35	25.767	6.66	15.525	17.498	0.602	25.377	19.21	14.795	14.03	12.694	12.64	13.591	0	7.213	11.48	13.185	11.179	9.681	26.108	3.781	8.193	0	18.311	29.48	2.803	6.119	18.897	23.04	13.514	3.216
AGAP2	ENSSSCG00000038732	5:23013488-23033395:-1	protein_coding	ArfGAP with GTPase domain, ankyrin repeat and PH domain 2	4.55	4.168	5.164	35.329	8.23	4.15	49.839	37.994	5.757	35.744	1.203	6.346	48.06	39.492	4.186	19.858	6.85	1.351	5.191	0.296	3.192	0.84	4.22	31.652	0.385	2.483	62.399	0.292	2.306	2.624	3.184	54.652	11.779	57.157	12.394	2.27	0.101	5.273	1.806	0.464	2.593	8.783	17.618	0.458	16.278
AGAP3	ENSSSCG00000025610	18:6080484-6145522:-1	protein_coding	ArfGAP with GTPase domain, ankyrin repeat and PH domain 3	16.284	3.718	13.372	18.368	23.927	11.133	45.791	19.412	3.605	27.187	17.697	3.164	22.883	24.296	4.233	26.476	1.781	32.947	21.975	0.132	5.611	33.454	24.152	7.732	14.31	12.114	25.597	0.649	25.55	13.767	3.593	12.094	10.8	58.709	1.634	31.76	1.055	35.843	16.529	8.906	22.705	35.225	20.872	29.737	3.81
AGBL1	ENSSSCG00000036551	1:192722847-193534417:-1	protein_coding	ATP/GTP binding protein like 1	10.271	8.913	4.155	14.544	0.531	9.057	27.176	9.156	10.185	30.249	1.241	7.202	16.761	4.572	13.395	10.843	8.3	0.852	4.264	14.388	12.74	0.328	0.989	0.533	0.629	2.851	11.71	8.62	0.259	0.352	6.475	12.116	13.344	0.969	9.897	0.713	3.151	1.625	1.85	0.085	1.998	0.681	11.114	0.281	10.954
AGBL2	ENSSSCG00000040838	2:14933197-14971412:+1	protein_coding	ATP/GTP binding protein like 2	8.014	3.826	4.298	4.507	2.308	0.505	7.688	3.287	2.175	4.669	0.47	1.256	5.242	5.431	17.627	4.287	1.405	2.241	18.797	3.405	12.147	2.524	5.312	3.759	3.477	4.714	3.177	6.756	0.719	2.143	2.197	4.93	2.28	11.363	1.844	10.115	0	10.886	15.093	1.202	0.662	7.537	3.844	1.622	2.014
AGBL3	ENSSSCG00000016529	18:14164327-14247877:-1	protein_coding	ATP/GTP binding protein like 3	6.158	9.713	7.35	22.151	2.099	0.701	36.659	19.39	9.56	27.086	1.082	8.135	19.68	26.342	20.245	13.706	6.755	2.45	3.868	1.168	22.379	3.346	4.22	2.329	6.145	14.509	11.841	1.294	0.418	0.729	7.178	18.085	11.758	5.705	9.665	3.399	0.068	5.354	3.68	0.495	0.91	2.587	14.183	3.358	19.724
AGBL5	ENSSSCG00000008558	3:112045310-112066977:-1	protein_coding	ATP/GTP binding protein like 5	23.667	5.924	14.515	13.803	25.451	10.512	18.719	10.677	17.561	12.912	28.495	18.226	15.016	14.458	22.683	15.612	20.065	22.685	28.316	37.273	46.446	15.781	23.516	36.214	25.557	14.479	9.753	31.215	13.502	9.263	8.406	9.245	7.353	18.045	19.029	22.156	36.905	26.64	22.6	12.409	9.988	24.431	14.026	20.117	20.517
AGER	ENSSSCG00000001437	7:24217772-24221082:-1	protein_coding	advanced glycosylation end-product specific receptor	0.313	0	0.375	0.259	0.942	0.168	0	0.145	1.143	0.858	0.931	0.907	0.251	0	0.81	0.524	0.841	0.368	0.464	0.248	0	0.297	1.532	2.928	0.235	0	0	0	0	0.277	0.107	0.222	0	0.482	1.439	0.38	0	1.634	0.892	0	0.147	953.8	0	0.413	0.972
AGFG1	ENSSSCG00000016248	15:128898265-128975515:+1	protein_coding	ArfGAP with FG repeats 1	12.424	26.49	49.931	48.05	22.725	16.499	76.668	50.9	54.113	49.679	23.214	51.011	69.808	53.359	46.463	64.438	52.266	24.84	29.882	11.539	27.185	33.841	34.139	52.749	47.22	40.831	42.958	13.654	17.592	11.544	16.669	32.491	13.591	36.493	63.624	50.209	25.576	37.682	37.928	12.57	15.544	29.683	47.737	26.144	63.501
AGFG2	ENSSSCG00000007664	3:8467945-8494490:+1	protein_coding	ArfGAP with FG repeats 2	1.463	5.649	6.203	7.422	6.804	2.469	2.55	4.551	2.003	10.076	5.693	2.528	4.891	1.734	4.821	4.933	2.243	6.467	11.743	0.198	3.719	3.591	10.606	12.456	3.241	1.103	3.007	0.092	2.973	1.057	0.952	5.86	1.758	7.571	2.64	2.205	0	14.836	10.867	4.885	1.348	8.442	4.45	8.052	6.794
AGK	ENSSSCG00000016492	18:8263763-8368349:-1	protein_coding	acylglycerol kinase	9.203	5.718	8.783	19.467	11.171	9.36	24.798	19.147	8.882	23.142	5.921	7.594	17.438	19.58	9.61	19.393	7.897	11.93	17.529	10.835	6.441	14.057	12.303	39.146	15.123	15.935	8.307	12.162	5.025	7.653	5.96	10.264	6.5	26.332	10.501	20.359	16.726	25.166	13.302	5.087	4.575	16.828	19.341	17.394	14.465
AGL	ENSSSCG00000006872	4:118177957-118269267:-1	protein_coding	amylo-alpha-1, 6-glucosidase, 4-alpha-glucanotransferase	8.558	16.764	13.963	37.662	4.926	88.659	37.527	56.105	27.205	43.515	7.247	20.109	36.057	28.419	25.845	35.944	11.031	9.004	9.788	1.295	30.312	9.712	10.595	11.085	7.812	23.801	22.255	1.86	105.066	33.356	106.282	24.828	12.32	20.205	20.151	24.991	3.927	12.851	11.803	5.429	151.844	7.726	65.635	6.323	19.321
AGMAT	ENSSSCG00000003463	6:74773017-74782781:-1	protein_coding	agmatinase	1.211	3.382	1.118	2.743	0.141	0.426	0	1.355	19.946	3.787	0.217	22.991	3.213	0.268	214.895	1.634	51.344	0.703	5.661	0.54	1.65	0.959	0.277	0.302	0	48.557	1.592	0.339	0.201	0.085	0.478	2.056	2.06	0.31	33.766	0.052	0.233	0.176	179.502	151.211	0.316	0.204	1.187	0.574	1.656
AGMO	ENSSSCG00000015356	9:84524588-84895264:-1	protein_coding	alkylglycerol monooxygenase	0.315	1.979	0	8.973	1.092	0.29	0	5.764	1.462	3.215	0	0.822	11.965	0.173	8.493	19.642	9.072	0	0.253	0	2.825	0	2.311	0.138	0	0.338	3.678	0	0.29	0.265	0.805	2.718	1.458	7.616	7.474	0	0	2.008	0.826	21.359	0.342	0	18.925	0	2.232
AGO2	ENSSSCG00000005935	4:2919588-3015328:+1	protein_coding	argonaute RISC catalytic component 2	3.954	11.835	10.272	9.879	3.846	7.093	10.025	7.782	15.225	13.589	9.353	7.297	12.443	10.214	9.957	10.866	8.102	6.908	7.135	17.525	14.424	23.43	5.648	15.787	14.396	16.458	7.098	20.657	2.759	3.628	8.103	4.909	3.738	5.362	9.664	18.969	10.567	6.705	7.566	2.496	6.884	16.219	8.819	11.529	16.594
AGO3	ENSSSCG00000003630	6:91967494-92212455:+1	protein_coding	argonaute RISC catalytic component 1	26.92	30.64	27.214	75.86	12.762	12.169	128.473	73.189	40.615	134.769	30.224	38.392	78.543	72.94	58.599	68.727	39.896	27.325	25.657	29.872	55.749	25.544	25.005	54.807	27.993	90.394	44.244	32.29	27.806	12.629	32.042	46.748	30.546	31.453	50.824	63.598	10.711	36.857	34.673	7.634	22.869	50.811	66.581	15.741	76.167
AGPAT1	ENSSSCG00000001435	7:24205840-24209627:-1	protein_coding	1-acylglycerol-3-phosphate O-acyltransferase 1	33.655	329.042	18.788	17.576	683.56	32.884	20.477	20.492	5.598	14.671	25.039	5.368	22.073	16.998	14.671	24.866	4.554	62.573	95.303	3.281	11.365	122.338	593.67	68.774	70.822	11.666	16.039	4.917	25.458	40.83	3.545	12.082	18.082	100.803	4.221	45.789	13.999	121.234	114.898	5.197	28.987	93.377	18.054	163.685	12.827
AGPAT2	ENSSSCG00000040845	AEMK02000682.1:1095565-1110987:+1	protein_coding	1-acylglycerol-3-phosphate O-acyltransferase 2	2.52	3.782	2.699	2.001	17.376	10.828	0.47	0.884	13.145	0.432	44.353	7.77	2.005	0.517	4.956	2.669	17.82	8.267	11.318	0	9.309	7	11.723	1.704	5.202	1.819	0.707	0	11.691	11.531	6.021	0.706	0.141	1.164	7.235	0.254	0.306	19.91	12.095	14.153	9.753	14.259	1.266	8.645	1.286
AGPAT3	ENSSSCG00000038081	13:206803231-206909457:+1	protein_coding	1-acylglycerol-3-phosphate O-acyltransferase 3	31.081	25.009	25.582	40.164	30.491	37.063	48.981	57.02	10.602	45.009	5.838	5.361	37.143	49.542	24.119	51.774	25.867	34.302	159.875	0.883	14.091	48.732	36.709	40.364	44.995	22.522	31.512	3.26	18.18	13.5	8.843	27.245	13.696	64.892	6.679	5.083	2.14	50.933	49.375	35.91	12.857	45.908	52.609	57.157	12.017
AGPAT4	ENSSSCG00000004033	1:6771661-6883113:+1	protein_coding	1-acylglycerol-3-phosphate O-acyltransferase 4	13.667	1.593	3.081	33.728	4.771	1.661	22.225	33.122	6.141	18.842	3.71	5.43	43.881	17.056	8.375	54.671	6.875	6.3	4.591	2.97	18.491	17.755	7.28	7.424	10.22	8.561	12.829	9.89	0.455	1.71	1.358	9.853	7.937	36.312	8.065	26.456	18.44	2.373	12.521	0.541	1.208	7.021	58.601	17.566	3.176
AGPAT5	ENSSSCG00000015755	15:37801183-37853437:+1	protein_coding	1-acylglycerol-3-phosphate O-acyltransferase 5	31.395	9.965	18.25	65.249	14.854	23.872	71.613	82.973	27.926	45.474	16.01	30.21	63.669	83.555	28.746	83.968	20.513	15.931	41.486	43.032	89.482	17.69	25.117	106.29	23.469	41.589	43.19	29.772	12.968	11.888	19.87	48.987	33.539	55.858	17.999	27.607	288.156	45.538	28.991	10.411	21.096	20.718	65.048	15.003	30.542
AGPS	ENSSSCG00000023983	15:83145573-83391717:+1	protein_coding	alkylglycerone phosphate synthase	29.732	39.115	583.214	55.466	14.898	14.811	82.456	64.794	107.906	59.911	20.007	88.569	70.289	60.822	92.296	56.878	123.723	19.233	36.179	10.775	55.639	38.849	33.007	59.029	61.596	78.044	33.775	12.739	8.537	14.318	30.016	30.453	17.486	32.778	93.935	56.723	11.626	36.477	47.351	9.843	15.305	69.402	64.154	28.481	73.576
AGR2	ENSSSCG00000015363	9:86039015-86053974:-1	protein_coding	anterior gradient 2, protein disulphide isomerase family member	2.486	12.277	3.168	3.16	3.52	0.487	5.385	1.985	167.53	7.632	1.443	278.993	4.418	2.736	2.57	4.257	1444.75	1.634	120.191	0.41	65.731	0.187	5.573	1.765	0.08	2.399	4.976	0.542	0.4	0.723	2.882	3.416	2.586	1.398	333.006	0.288	2.519	16.853	1.592	0.739	0.586	13.157	2.667	0.322	5.132
AGRN	ENSSSCG00000022204	6:63365988-63398724:+1	protein_coding	agrin	28.288	5.125	0.459	5.458	17.67	3.604	19.713	4.002	6.82	4.728	19.56	6.912	4.746	10.676	10.151	4.815	4.564	30.84	35.455	0.695	8.615	10.308	20.372	10.088	3.572	13.437	4.154	0.76	2.783	15.278	5.513	3.091	4.738	6.956	3.568	7.533	0.033	57.91	56.075	3.676	4.077	104.297	2.371	6.546	1.518
AGRP	ENSSSCG00000002775	6:28132615-28133661:-1	protein_coding	agouti related neuropeptide	0	0	0	2.474	0	0	0	0	0	0	0	0	1.546	0	0.811	0	0	0	0	0	0	0	0	0	0	0.848	0	0	0	0	0	0	0	21.082	0	0	0	0	0	0	0	0	1.089	0	0
AGT	ENSSSCG00000010184	14:59643292-59657843:+1	protein_coding	angiotensinogen	3.184	95.777	1.492	111.319	638.537	27.623	2.207	60.234	11.058	69.277	17.308	10.335	96.843	1.637	3.79	110.746	11.549	23.581	130.883	1.089	4.69	33.99	408.637	1.418	3.945	56.816	32.309	0.403	33.352	40	40.296	48.191	7.101	174.299	7.377	0.324	0.343	0.374	1.229	210.827	12.221	327.283	89.847	11.739	7.995
AGTPBP1	ENSSSCG00000010957	10:29439434-29589868:+1	protein_coding	ATP/GTP binding protein 1	7.591	3.232	21.903	23.997	1.416	1.735	118.469	65.343	7.647	34.895	0.988	5.799	42.674	50.871	5.583	32.807	5.819	5.373	5.896	2.58	4.717	1.283	3.47	2.221	5.198	15.624	36.077	4.5	0.892	1.87	6.255	14.106	20.191	17.574	9.592	9.405	0	9.218	3.42	0.518	1.806	4.643	47.157	1.332	6.046
AGTR1	ENSSSCG00000011695	13:88934985-88980310:+1	protein_coding	angiotensin II receptor type 1	1.044	43.603	0	1.756	61.71	13.372	0.846	0.694	2.605	0.509	9.924	4.041	0.428	1.04	25.621	2.721	3.434	16.206	27.544	0	18.197	0.31	51.525	2.973	21.589	26.669	0.219	0	10.126	10.226	10.072	0.733	1.593	3.098	3.262	0.848	0	2.929	29.923	58.127	11.045	37.785	0.501	0.402	8.729
AGTR2	ENSSSCG00000012600	X:95269300-95270388:-1	protein_coding	angiotensin II receptor type 2	0.355	0.879	0	0	0	0.186	0	0	0	6.02	0.487	0	0	0	0.348	1.245	0	0.14	0	0	1.806	0	0	0.268	0	3.898	0	0	0	0	0	0	0.454	0	0	0.286	0	0	1.877	0	0	0	0	0	0
AGTRAP	ENSSSCG00000022401	6:71825356-71836942:+1	protein_coding	angiotensin II receptor associated protein	7.764	3.928	38.031	8.505	9.518	4.015	3.028	5.318	9.386	6.343	45.767	8.935	7.359	2.012	96.748	9.472	9.087	11.337	36.352	86.513	182.652	30.12	8.166	12.596	12.867	7.049	4.343	117.559	6.254	2.456	3.585	6.261	1.437	10.698	9.443	6.332	81.455	39.594	65.764	5.483	2.906	22.62	4.515	35.203	13.559
AGXT	ENSSSCG00000016402	15:139720743-139730478:+1	protein_coding	alanine--glyoxylate and serine--pyruvate aminotransferase	0.505	0	0	0	0.164	0.381	0	0	0	0	0	0	0	0	169.565	0	0	0.335	1.72	0	0	0	0.331	4.52	0	17.762	0.282	0	0.793	0.117	0	0	0	0.446	0	0	0	3.961	182.242	267.686	0.154	1.308	0	0	0
AGXT2	ENSSSCG00000016829	16:20574179-20617874:-1	protein_coding	alanine--glyoxylate aminotransferase 2	5.889	8.266	3.405	13.52	1.339	0.398	12.673	14.13	4.376	14.696	0.762	7.789	13.006	5.9	419.615	14.807	4.068	0.608	4.17	0.507	57.914	0.712	1.417	0.621	0.344	8.461	7.065	0.239	0	0.473	2.384	9.414	8.069	4.927	5.588	0.49	0.849	5.993	164.44	217.846	0.338	0.765	10.694	0.45	6.25
AHCTF1	ENSSSCG00000010863	10:15041762-15121942:+1	protein_coding	AT-hook containing transcription factor 1	22.725	19.819	35.265	28.33	10.795	8.776	55.607	34.129	35.148	55.945	11.711	24.513	31.229	32.551	43.752	28.354	25.137	15.178	28.486	14.384	41.046	22.465	24.265	34.584	39.916	59.779	19.552	17.345	4.653	5.441	14.6	20.732	11.052	15.862	29.888	44.671	11.193	25.532	20.574	6.517	6.782	23.77	24.983	11.492	51.233
AHCY	ENSSSCG00000007278	17:37722011-37744486:-1	protein_coding	adenosylhomocysteinase	20.611	11.616	18.264	13.63	15.913	27.113	16.048	12.28	13.133	12.895	16.422	12.724	10.21	9.128	31.068	9.637	16.812	22.681	34.597	288.513	7.062	20.92	20.853	76.016	22.343	20.363	6.472	547.282	24.536	20.053	4.789	7.112	6.233	33.023	14.839	233.554	131.48	25.174	105.468	80.148	30.639	36.657	12.974	39.772	13.452
AHCYL1	ENSSSCG00000006816	4:110090900-110132955:-1	protein_coding	adenosylhomocysteinase like 1	38.133	40.178	18.94	134.673	61.8	33.462	57.213	144.715	42.415	106.549	25.626	36.382	112.941	57.867	71.451	121.474	84.424	44.336	79.779	8.319	170.717	88.313	69.713	63.976	79.048	42.044	76.158	11.715	22.892	11.312	9.832	96.773	13.311	226.854	32.97	78.139	11.904	140.308	100.055	39.492	30.05	57.722	111.553	92.322	31.765
AHCYL2	ENSSSCG00000016568	18:19260228-19441928:-1	protein_coding	adenosylhomocysteinase like 2	20.371	15.016	2.063	42.656	12.097	8.462	17.113	37.298	232.338	27.952	1.749	222.836	39.759	18.989	67.453	37.192	42.635	12.871	9.795	2.335	3.415	6.436	16.994	18.642	1.824	6.609	30.369	2.382	8.352	7.769	7.709	28.835	10.231	55.413	45.682	11.372	0.777	835.24	80.538	0.739	9.367	5.482	36.529	4.969	16.478
AHDC1	ENSSSCG00000003579	6:84735302-84802272:-1	protein_coding	AT-hook DNA binding motif containing 1	4.321	1.834	0.452	5.125	8.364	13.488	4.394	3.809	1.59	9.96	2.156	1.23	5.535	2.878	5.117	4.822	0.736	12.18	6.071	0.576	3.841	14.867	11.864	18.53	10.785	2.277	5.495	0.508	10.609	7.808	3.141	3.749	2.901	6.969	1.042	5.01	0.105	26.035	15.569	0.988	7.882	5.799	4.428	10.847	2.406
AHI1	ENSSSCG00000004166	1:28566397-28762381:+1	protein_coding	Abelson helper integration site 1	23.62	7.846	21.186	90.593	2.649	3.081	122.971	77.541	10.719	95.474	4.991	9.819	59.285	55.72	9.518	73.334	7.665	12.932	8.005	4.853	30.267	25.044	6.465	21.968	32.462	26.29	44.807	7.602	1.373	3.473	10.768	49.816	25.19	129.637	22.743	24.579	0	15.746	5.752	0.48	4.756	5.53	60.857	19.463	79.384
AHNAK	ENSSSCG00000033010	2:9183862-9215567:+1	protein_coding	AHNAK nucleoprotein	72.153	771.709	454.964	49.117	228.147	70.248	34.069	48.498	817.27	39.469	187.113	667.6	70.699	25.708	142.885	49.486	244.087	234.888	206.936	5.165	798.322	436.121	385.544	25.58	176.539	73.952	32.349	2.395	54.652	87.087	553.107	39.156	9.711	31.816	341.611	11.011	50.946	196.937	84.62	15.662	87.643	292.77	43.184	187.03	234.485
AHR	ENSSSCG00000030484	9:86511339-86556143:+1	protein_coding	aryl hydrocarbon receptor	6.03	12.787	54.465	3.251	10.327	1.684	15.263	4.126	35.917	3.009	8.708	30.512	4.208	7.547	12.615	3.861	27.193	13.237	21.424	0	24.153	56.252	21.269	13.675	52.956	13.412	4.675	0.467	1.681	5.61	10.411	1.154	2.402	3.685	26.756	3.669	0.061	14.48	9.32	12.313	2.065	28.808	3.187	51.938	30.319
AHSA1	ENSSSCG00000002406	7:100510226-100522161:+1	protein_coding	activator of HSP90 ATPase activity 1	44.609	15.719	16.137	30.553	39.591	34.669	51.276	35.798	24.475	28.682	66.129	21.203	34.413	29.267	31.486	50.125	22.461	25.179	46.468	50.144	15.696	41.21	34.773	58.705	43.69	34.538	21.111	62.78	68.098	30.291	16.655	19.425	8.139	61.779	21.006	53.372	90.859	58.643	51.001	33.494	37.992	50.546	36.07	37.297	20.221
AHSG	ENSSSCG00000011799	13:124426308-124438843:+1	protein_coding	alpha 2-HS glycoprotein	0.037	1.034	0	0	0	0.246	0	0	0	0	0	0	0	0.786	1.612	0	0	0.053	697.281	0	0	0	1.536	0	0	7053.67	0	0	0.831	0	0	0	1.007	1.232	0	0	0	0	0.998	5578.48	0.252	0	0	0	0
AHSP	ENSSSCG00000037878	3:17058691-17060483:-1	protein_coding	alpha hemoglobin stabilizing protein	2.579	2.635	3.274	5.172	0.853	0.786	0.909	3.056	3.487	7.88	15.1	7.37	5.218	2.868	3.016	3.109	2.986	0.848	4.02	0.453	5.517	0.701	0.982	1.808	0	24.409	0.806	0.118	0.221	1.023	1.694	3.412	5.798	1.003	4.345	0.221	0.298	5.704	0.832	1.072	0.293	2.875	3.551	0.303	3.818
AICDA	ENSSSCG00000000667	5:62777230-62787483:+1	protein_coding	activation induced cytidine deaminase	1.833	4.682	1.594	1.329	0.09	0.055	0.619	1.51	3.077	3.177	0.462	3.12	1.258	0.233	1.627	1.005	4.515	0.164	0.564	0.347	0.935	0	0.075	6.044	0.095	0.223	0.865	0.078	0	0.063	0.495	1.2	2.878	0.141	39.585	0.074	0.994	0	0.145	0.09	0.056	0.27	1.029	0.103	33.782
AIDA	ENSSSCG00000010835	10:11428399-11466854:-1	protein_coding	axin interactor, dorsalization associated	32.45	18.351	17.143	18.752	32.724	11.727	38.783	19.36	23.476	18.872	14.858	17.511	19.457	19.733	22.082	21.011	19.677	35.488	53.333	3.885	40.365	42.232	42.751	21.978	63.364	36.028	12.519	9.989	15.39	16.789	15.261	12.139	9.122	26.095	19.373	64.484	7.951	28.814	29.178	13.367	15.477	40.743	24.326	46.14	27.995
AIF1	ENSSSCG00000032341	7:23729215-23734949:+1	protein_coding	allograft inflammatory factor 1	15.347	29.171	84.032	27.743	7.119	1.652	9.946	15.964	25.376	22.507	35.336	32.739	20.957	7.336	22.263	23.246	24.698	4.513	15.68	3.265	16.128	2.141	8.327	11.515	0.763	6.38	10.009	2.119	1.28	3.079	10.285	15.959	16.232	20.883	44.094	1.469	2.403	6.348	6.878	7.953	1.781	49.78	16.581	1.526	49.409
AIF1L	ENSSSCG00000034178	1:271072734-271102799:+1	protein_coding	allograft inflammatory factor 1 like	17.183	20.037	1.357	63.722	14.217	3.374	12.95	39.905	3.076	25.083	4.073	3.133	98.499	7.948	61.509	90.83	2.234	10.179	46.595	5.437	6.299	4.03	21.995	2.596	3.356	22.652	24.631	9.456	1.888	7.344	3.838	28.064	9.384	72.703	4.649	25.478	16.989	819.835	188.118	1.175	2.186	3.795	78.187	6.819	5.454
AIFM1	ENSSSCG00000012657	X:106670520-106708317:-1	protein_coding	apoptosis inducing factor mitochondria associated 1	5.544	7.318	6.323	9.322	18.139	29.34	4.555	9.463	15.231	6.771	16.312	13.022	5.418	4.194	43.805	8.695	13.3	7.701	20.82	7.771	4.384	20.679	14.841	20.956	14.837	9.762	4.469	14.896	20.275	48.525	31.993	3.088	1.414	11.629	12.285	22.719	48.822	15.755	48.678	15.857	18.255	13.458	11.284	21.265	8.19
AIFM2	ENSSSCG00000010258	14:73052654-73074653:-1	protein_coding	apoptosis inducing factor, mitochondria associated 2	7.925	38.919	68.221	10.896	104.784	5.315	9.054	11.071	7.796	9.837	22.988	8.131	10.238	3.572	20.774	15.76	10.959	7.526	18.084	0.108	16.796	20.545	51.838	10.312	16.732	4.711	6.47	7.164	23.164	9.3	7.481	5.006	1.361	12.597	7.888	8.158	1.755	18.474	23.394	9.112	6.556	25.885	11.413	25.062	8.02
AIFM3	ENSSSCG00000010096	14:50562798-50576271:+1	protein_coding	apoptosis inducing factor, mitochondria associated 3	0	7.089	0	27.183	7.406	0.056	2.047	16.372	5.58	13.727	0	7.53	18.394	7.454	0.39	18.611	0.392	0.125	1.163	0.408	13.669	0	3.477	0.174	0	0	12.094	0	0	0.447	0.562	19.317	0.307	17.171	1.289	0	0	2.067	0.198	0	0	0.646	17.459	0	0.217
AIG1	ENSSSCG00000004136	1:21913240-22239422:-1	protein_coding	androgen induced 1	40.551	216.708	9.027	47.919	145.848	12.777	42.171	72.049	32.98	104.479	4.036	32.466	54.983	41.238	51.372	72.921	45.899	19.264	16.492	1.915	118.772	4.658	89.338	10.266	18.632	24.972	26.367	8.947	6.664	18.046	12.112	27.362	151.951	77.262	30.231	30.066	13.41	56.637	44.533	74.293	9.012	26.79	65.929	8.103	18.796
AIMP1	ENSSSCG00000024168	8:115432088-115477576:-1	protein_coding	aminoacyl tRNA synthetase complex interacting multifunctional protein 1	53.607	25.69	20.804	41.133	25.553	28.444	64.904	49.937	25.085	51.441	24.549	27.648	41.314	61.923	37.129	43.246	29.815	27.229	24.073	40.394	30.07	24.583	26.212	43.503	43.612	73.55	25.024	51.443	48.083	21.429	19.553	24.942	30.787	30.474	32.329	48.641	66.264	28.47	30.33	20.142	30.322	24.249	38.966	24.279	29.914
AIMP2	ENSSSCG00000024245	3:5106171-5117985:-1	protein_coding	aminoacyl tRNA synthetase complex interacting multifunctional protein 2	3.376	3.668	5.688	6.197	8.528	12.992	8.01	5.281	7.732	8.862	6.985	5.872	6.986	2.381	7.598	6.787	5.301	9.988	9.214	32.774	6.693	11.612	6.267	9.592	11.18	3.691	4.603	33.07	11.578	6.175	5.695	4.952	2.81	4.333	6.732	8.259	24.672	8.778	6.02	4.759	10.555	8.966	6.677	17.347	7.528
AIP	ENSSSCG00000012904	2:5042125-5048963:-1	protein_coding	aryl hydrocarbon receptor interacting protein	12.492	4.642	16.61	16.914	31.048	8.688	15.579	13.43	8.475	15.582	18.956	9.101	13.982	8.266	9.54	18.987	7.364	17.427	25.176	8.748	5.968	30.041	22.974	60.905	22.574	6.933	10.396	20.049	11.983	15.079	8.893	9.493	2.847	25.386	9.396	14.45	8.544	43.072	25.579	7.086	11.555	41.356	13.596	28.717	16.111
AIPL1	ENSSSCG00000022026	12:50903358-50917111:+1	protein_coding	aryl hydrocarbon receptor interacting protein like 1	2.339	0	0.087	0.663	0.273	0.077	2.268	0.353	0.213	0.132	0	0.827	1.033	1.737	0	0.492	0.187	0.615	0.373	0	0.224	0.457	0.314	4.223	0.484	2.387	0.751	0	0	0.131	0	0.711	0.418	0.785	0.302	0.848	0	0.551	0.224	0	0.081	0.63	0.513	0.645	0.483
AIRE	ENSSSCG00000025294	13:207148401-207158169:+1	protein_coding	autoimmune regulator	0	0	0	2.4	0.118	0	0.178	1.252	0	0.216	0.149	0.14	2.035	0	0	3.211	0	0.117	0.207	0	0	1.737	0.125	5.451	2.214	0.234	0.827	0	0	0	0	1.047	0	1.178	0	0.188	0	0.531	0.266	0	0	0.236	2.273	1.766	0
AJAP1	ENSSSCG00000031344	6:65845691-65951741:+1	protein_coding	adherens junctions associated protein 1	2.01	1.592	0	6.037	0.133	0.093	6.443	2.892	0	2.37	0	0	6.664	6.703	0	6.37	0	2.508	0.221	0	0.293	0	0.126	0	0	2.655	5.793	0	0.103	0.179	0	7.167	1.095	5.829	0	0	0	0	0	0	0	0	3.023	0	0
AJUBA	ENSSSCG00000029201	7:76063018-76072851:+1	protein_coding	ajuba LIM protein	63.505	7.212	0.254	2.584	10.321	4.441	1.342	1.79	1.029	1.406	24.041	0.788	2.933	2.14	12.022	3.425	0.864	31.367	16.211	6.269	11.692	3.454	9.594	14.25	13.047	30.439	0.963	5.198	2.051	13.311	7.369	1.586	1.363	2.821	1.715	24.982	0	32.185	30.19	1.998	2.83	31.72	1.366	14.972	2.595
AK1	ENSSSCG00000005627	1:268355035-268365598:-1	protein_coding	adenylate kinase 1	94.891	16.115	0	39.288	40.085	678.194	78.492	60.843	14.841	46.447	14.082	9.654	38.27	85.137	23.525	36.261	4.17	30.023	27.297	0	2.448	22.004	19.85	5.897	10.081	21.171	35.349	0	1172.84	135.167	63.187	23.454	20.615	77.421	1.904	22.315	0	174.158	67.6	0.97	1311.38	17.713	40.617	16.534	2.518
AK4	ENSSSCG00000040337	6:147177031-147257814:-1	protein_coding	adenylate kinase 4	4.36	101.778	0.971	27.991	94.472	3.621	21.448	56.794	3.628	37.782	2.573	3.156	41.407	16.682	170.123	33.346	1.134	11.107	14.956	53.906	6	24.974	202.702	3.333	49.877	85.539	35.421	40.088	1.953	1.256	1.8	23.376	4.465	33.314	1.891	94.659	11.194	32.037	74.95	6.518	2.463	2.547	48.824	25.178	9.329
AK5	ENSSSCG00000003773	6:135745879-136020581:-1	protein_coding	adenylate kinase 5	12.507	2.321	0	43.545	4.017	0.505	71.44	189.028	0.556	9.954	0.193	0.729	66.251	48.798	2.15	44.476	0.616	3.291	1.709	0	2.224	0	3.143	0.73	0.249	1.93	48.601	0	1.123	0.126	0.345	40.953	31.325	27.39	0.751	4.593	0	1.669	2.261	0.134	0.648	0.634	75.126	0	1.32
AK6	ENSSSCG00000037053	16:47478023-47499700:-1	protein_coding	adenylate kinase 6	7.457	9.119	6.627	14.329	6.494	3.989	8.752	12.895	7.908	18.72	2.549	13.683	17.907	7.189	15.411	14.057	10.421	4.704	9.461	17.776	17.873	8.652	6.451	10.309	6.511	8.938	7.704	15.107	6.225	3.482	6.813	9.214	4.69	7.322	14.642	4.649	27.675	7.957	8.691	7.652	3.737	5.25	13.985	5.798	14.604
AK7	ENSSSCG00000002504	7:117609840-117667455:+1	protein_coding	adenylate kinase 7	0.8	0.258	0.328	8.979	0.495	0.061	0.411	4.437	0.4	1.717	0.075	1.443	14.854	1.132	6.693	2.557	0.772	0.178	15.293	0	3.8	0.24	0.323	0.882	0.321	2.153	0.356	0.647	0.061	0.202	0.243	12.632	2.441	6.553	0.865	1.084	0	1.377	2.274	0.672	0.06	15.156	2.539	0.101	1.304
AK8	ENSSSCG00000039188	1:272496684-272625660:-1	protein_coding	adenylate kinase 8	6.122	2.548	0.303	5.159	5.137	1.007	2.85	3.68	0.487	2.25	0.57	0.347	4.032	2.522	7.596	4.805	0.232	1.768	11.002	0	3.906	3.388	3.189	1.698	1.367	1.732	2.756	0	0.88	1.427	1.05	4.196	1.092	6.617	0.382	1.221	0	4.771	9.484	1.146	0.661	8.462	3.76	2.442	0.295
AKAIN1	ENSSSCG00000038232	6:101868124-101871314:+1	protein_coding	A-kinase anchor inhibitor 1	35.911	0	0	27.842	8.382	1.504	14.245	11.116	9.988	66.486	5.799	4.307	32.832	11.675	5.508	20.94	7.17	8.699	5.657	0	28.523	10.867	28.485	4.139	18.134	14.559	0	14.087	12.182	3.618	4.067	14.143	9.894	37.919	0	58.349	0	110.166	7.089	0	4.936	4.265	27.422	0	14.216
AKAP1	ENSSSCG00000034994	12:33396473-33410395:+1	protein_coding	A-kinase anchoring protein 1	11.67	4.272	5.974	6.582	6.995	45.77	14.799	5.751	17.918	8.369	10.273	13.497	5.427	11.68	13.977	7.08	7.548	8.685	10.204	0	10.113	13.965	12.032	8.844	15.699	13.951	4.143	0	21.012	45.245	42.381	4.893	4.296	9.82	9.505	14.997	0	13.117	20.759	8.14	24.157	12.595	6.089	15.742	3.16
AKAP10	ENSSSCG00000024030	12:59731776-59789131:+1	protein_coding	A-kinase anchoring protein 10	9.087	6.902	13.374	14.795	12.458	5.432	15.13	9.052	19.33	23.786	10.935	14.766	17.089	13.855	18.959	19.168	11.732	10.445	20.323	1.308	15.464	27.017	16.116	28.66	17.921	10.877	9.282	0.211	4.231	6.006	8.269	9.716	2.875	14.477	16.175	12.641	1.452	24.633	17.065	3.737	4.94	19.458	17.291	22.186	20.084
AKAP12	ENSSSCG00000031733	1:14906823-15016841:-1	protein_coding	A-kinase anchoring protein 12	212.082	147.994	0	31.944	35.352	8.65	60.433	55.76	18.632	25.653	29.777	10.034	15.93	21.13	10.975	87.649	5.225	15.976	47.828	4.191	41.299	37.131	114.081	23.519	12.608	23.357	15.342	3.697	2.939	10.203	9.978	5.535	9.563	58.205	11.148	31.938	2.071	97.909	36.729	2.855	8.259	53.534	87.34	71.347	19.743
AKAP17A	ENSSSCG00000032986	AEMK02000569.1:896261-904353:+1	protein_coding	A-kinase anchoring protein 17A	21.296	13.639	12.399	6.306	43.041	19.829	7.998	5.131	11.012	5.976	21.462	6.949	5.252	5.635	13.684	5.243	10.036	15.716	33.669	0	12.582	63.097	35.192	103.847	10.561	11.639	3.239	0	13.719	17.498	7.411	4.326	2.224	8.457	9.079	18.026	0	37.795	35.858	15.8	12.087	37.072	3.756	42.373	25.156
AKAP3	ENSSSCG00000000720	5:65788847-65840172:+1	protein_coding	A-kinase anchoring protein 3	3.877	6.549	0.713	2.403	1.918	0.286	2.908	0.827	1.843	2.55	1.073	1.711	3.571	1.768	2.12	2.933	1.75	1.126	2.522	0.597	5.279	2.426	2.392	5.715	1.3	1.714	0.511	1.327	0.267	0.637	1.065	1.993	0.852	2.688	2.922	0.695	0.286	4.582	2.491	0.465	0.347	3.142	2.784	1.865	3.147
AKAP4	ENSSSCG00000012306	X:43885780-43895777:-1	protein_coding	A-kinase anchoring protein 4	0	0	0	0	0	0	0	0	0	0	0.085	0	0	0	0	0	0	0	3.788	0	0.611	0	0	0	0	0	0	0	0	0	0	0	0.517	0	0	0	0	0	0	0	0	0.745	0	0	0
AKAP5	ENSSSCG00000002268	7:88538984-88547392:+1	protein_coding	A-kinase anchoring protein 5	4.941	4.984	6.23	68.412	2.021	1.103	38.687	26.554	6.682	10.59	0.667	6.845	47.026	28.854	10.892	10.549	6.549	2.498	3.85	3.174	13.896	0.859	3.949	7.653	0.882	3.734	62.593	1.749	0.308	0.679	2.648	102.058	10.651	5.112	13.066	1.552	1.443	3.297	1.941	1.68	0.958	5.421	8.515	0.595	34.991
AKAP6	ENSSSCG00000024517	7:66913167-67462088:-1	protein_coding	A-kinase anchoring protein 6	1.7	3.679	1.873	73.93	0.811	12.253	151.795	119.168	5.053	57.71	1.085	3.814	83.921	84.547	3.332	110.663	3.636	1.431	2.658	0	31.284	1.188	2.297	2.812	6.482	14.601	76.947	0	6.399	13.596	45.689	49.799	31.001	34.018	3.838	2.166	0	3.789	1.232	0.212	15.134	2.061	104.045	0.633	5.321
AKAP7	ENSSSCG00000036790	1:32221061-32362001:-1	protein_coding	A-kinase anchoring protein 7	13.972	17.683	13.77	20.762	12.644	5.868	184.305	21.478	40.155	18.619	0.828	35.273	32.714	95.767	14.708	61.257	20.292	2.94	9.171	2.994	10.672	5.336	16.903	15.204	8.178	16.405	28.081	3.235	4.536	3.901	7.778	9.954	22.04	21.656	23.304	4.337	10.758	18.755	10.932	8.07	5.097	13.119	19.206	3.763	24.348
AKAP8	ENSSSCG00000013837	2:62222055-62241623:+1	protein_coding	A-kinase anchoring protein 8	60.731	31.204	18.602	22.069	21.395	14.461	36.17	19.577	27.451	39.756	16.171	30.53	19.466	22.537	32.261	22.84	28.901	20.126	30.16	53.577	51.737	34.86	29.635	53.042	16.896	46.434	9.592	56.62	11.662	10.658	15.875	15.24	13.143	23.695	38.409	26.823	33.443	46.688	27.919	7.588	11.248	24.57	16.48	23.595	35.203
AKAP8L	ENSSSCG00000013838	2:62184763-62221931:+1	protein_coding	A-kinase anchoring protein 8 like	51.604	22.439	18.33	30.336	33.568	19.58	57.52	23.785	26.756	41.428	38.648	16.884	28.42	41.552	34.152	25.909	18.624	23.046	34.616	17.337	29.239	53.174	38.648	66.839	32.967	56.14	15.603	8.457	21.942	15.11	14.865	18.865	14.756	26.501	21.974	76.521	29.593	50.275	36.208	13.846	18.378	35.009	22.672	46.675	32.098
AKAP9	ENSSSCG00000015310	9:71895563-72054897:+1	protein_coding	A-kinase anchoring protein 9	61.46	52.208	30.508	63.199	9.424	11.657	275.253	77.704	79.687	107.952	24.662	56.194	67.791	125.598	70.31	52.708	50.295	31.994	23.265	15.868	75.968	18.835	23.095	28.926	47.879	88.312	43.873	11.097	7.405	7.577	26.653	52.642	43.993	22.372	52.05	38.944	12.106	32.461	32.382	4.135	19.175	27.988	62.839	6.675	69.206
AKIP1	ENSSSCG00000033335	9:526893-537790:-1	protein_coding	A-kinase interacting protein 1	13.047	7.123	4.411	9.152	2.952	3.309	5.195	5.152	6.106	13.427	4.361	7.491	8.102	4.399	6.64	7.705	5.689	3.788	6.049	4.144	6.057	3.375	3.574	9.425	2.672	6.124	5.574	4.458	1.293	1.495	3.458	5.872	2.063	2.431	8.397	1.417	7.906	3.017	4.24	1.999	1.581	5.603	6.287	6.932	8.384
AKIRIN1	ENSSSCG00000003652	6:94891409-94902700:+1	protein_coding	akirin 1	25.596	10.769	36.194	82.48	37.201	24.088	67.098	63.641	67.653	87.89	36.834	54.21	70.492	74.826	150.079	79.596	47.821	32.847	49.046	22.31	68.486	79.429	57.105	120.089	49.812	78.281	59.9	49.556	36.028	17.589	19.309	48.11	31.039	78.589	76.733	82.357	19.789	111.962	85.89	19.872	25.092	57.533	57.929	57.144	82.404
AKIRIN2	ENSSSCG00000004307	1:56043345-56070187:-1	protein_coding	akirin 2	171.809	49.858	52.889	35.528	69.193	40.038	84.056	57.347	39.787	48.569	40.871	29.246	52.837	95.011	36.07	30.026	22.108	45.611	57.35	25.58	35.382	64.008	119.971	73.243	100.485	95.659	40.248	29.377	52.153	23.003	15.447	24.813	45.714	44.65	27.644	148.773	28.942	91.032	54.275	27.867	54.6	61.487	29.641	53.576	59.372
AKNA	ENSSSCG00000023894	1:254941549-255004430:-1	protein_coding	AT-hook transcription factor	3.661	1.747	7.564	2.247	2.198	0.801	0.69	1.485	6.699	2.585	0.993	5.427	2.487	0.926	1.591	2.879	8.204	1.65	8.157	0.144	1.595	0.856	3.123	100.984	5.209	5.586	1.168	0.334	0.292	1.172	1.079	1.598	0.708	3.76	8.476	5.741	0.029	3.102	2.218	8.472	0.659	18.341	1.841	0.701	17.068
AKR1A1	ENSSSCG00000029256	6:165809753-165825184:-1	protein_coding	aldo-keto reductase family 1 member A1	43.454	16.5	37.449	16.89	25.911	7.646	36.582	13.202	39.974	14.365	9.58	38.932	14.519	24.789	220.021	14.271	79.479	37.858	32.684	109.438	43.543	41.733	21.225	63.97	27.09	48.916	8.128	150.942	9.255	10.242	10	10.279	21.312	22.824	42.532	31.452	92.35	73.18	170.62	56.831	5.386	39.768	16.302	58.186	26.46
AKR1B1	ENSSSCG00000040608	18:14734108-14756827:+1	protein_coding	aldo-keto reductase family 1 member B	33.642	18.661	5.903	23.37	10.762	29.951	27.107	18.929	14.673	23.48	774.274	13.728	20.789	18.251	14.517	17.802	10.231	9.558	168.449	46.289	49.556	23.337	9.403	27.529	20.501	28.222	15.067	64.153	21.721	18.971	24.7	14.619	32.738	22.276	16.68	40.049	79.825	22.668	39.52	3.139	18.939	19.635	19.521	49.656	20.889
AKR1D1	ENSSSCG00000016519	18:11416064-11462137:-1	protein_coding	aldo-keto reductase family 1 member D1	2.246	1.558	0.738	1.888	0.656	0.137	3.411	2.386	1.782	4.226	0.27	1.889	1.658	1.907	2.373	1.208	1.281	0.959	2.966	0.071	5.514	0.427	1.077	0.422	0.501	95.037	1.693	0	0.075	0.067	0.891	1.093	4.675	2.249	2.359	1.433	0	5.048	0.719	448.657	0.137	0.415	1.712	0.238	1.647
AKR1E2	ENSSSCG00000036941	10:65680316-65704886:-1	protein_coding	aldo-keto reductase family 1 member E2	3.27	0.558	0.256	1.725	3.773	1.03	0.697	1.577	5.71	1.914	0.843	9.004	1.9	0.656	67.858	1.917	25.475	1.204	5.426	12.291	1.718	3.947	1.107	6.702	3.84	2.036	0.621	19.437	0.38	0.875	0.822	0.799	1.075	2.425	21.033	2.527	2.804	4.985	31.62	17.447	0.662	3.396	1.888	9.673	1.729
AKR7A2	ENSSSCG00000003491	6:77754173-77761667:-1	protein_coding	aldo-keto reductase family 7 member A2	25.306	1.932	28.529	2.658	16.195	16.412	6.679	4.29	13.188	1.34	18.929	10.931	2.588	9.096	254.325	3.218	65.217	21.888	21.325	15.988	4.357	34.674	12.403	20.076	8.863	40.527	2.139	24.112	16.645	9.538	3.05	1.491	2.137	13.256	24.081	29.147	11.267	42.009	293.45	90.03	10.416	33.238	2.492	37.207	1.114
AKT1S1	ENSSSCG00000003194	6:54881588-54889952:-1	protein_coding	AKT1 substrate 1	7.24	5.068	3.311	7.629	37.635	44.402	6.906	3.816	4.107	6.412	21.854	3.528	6.438	2.128	8.886	7.153	3.899	31.912	47.181	3.744	5.594	64.621	34.669	14.854	29.008	2.909	5.573	2.969	66.287	39.482	8.861	5.252	1.897	15.046	4.324	19.199	2.297	36.517	37.443	19.867	45.784	23.098	3.599	84.283	3.499
AKT2	ENSSSCG00000002989	6:48555842-48606167:-1	protein_coding	AKT serine/threonine kinase 2	21.02	65.761	31.136	19.968	315.045	70.268	25.717	12.625	12.883	25.712	33.748	13.336	25.142	9.61	19.016	17.242	14.986	37.721	37.862	3.464	21.75	61.969	195.303	74.231	41.09	22.895	11.597	3.204	54.843	24.858	15.507	14.123	4.38	39.252	17.298	40.556	8.082	76.52	39.326	26.209	54.864	54.961	17.231	63.898	24.351
AKT3	ENSSSCG00000010872	10:16441447-16741750:-1	protein_coding	AKT serine/threonine kinase 3	82.498	101.554	16.105	211.147	29.398	8.15	975.397	422.072	29.632	320.862	19.243	22.522	321.737	562.836	21.318	220.265	16.839	22.475	31.935	3.68	114.527	20.639	58.466	13.249	66.582	165.343	241.896	4.271	4.119	11.186	18.049	145.913	154.591	106.77	21.894	60.607	0	85.114	17.719	3.253	8.192	51.471	302.379	19.163	84.913
AKTIP	ENSSSCG00000026181	6:31747229-31758495:+1	protein_coding	AKT interacting protein	59.21	19.216	8.151	65.692	17.638	14.408	73.698	81.268	46.813	55.623	45.555	40.927	72.035	60.102	29.359	62.276	20.721	39.938	42.356	12.162	83.935	33.956	30.17	24.295	58.955	38.777	41.073	16.821	19.346	16.685	24.772	44.543	19.958	62.088	19.301	25.224	39.088	101.548	23.814	7.544	12.694	23.6	69.169	30.254	21.173
ALAD	ENSSSCG00000032787	1:254015521-254021843:-1	protein_coding	aminolevulinate dehydratase	16.197	19.324	6.509	20.481	71.047	22.544	7.687	16.471	15.889	12.859	186.085	20.254	17.341	7.025	55.682	27.165	20.969	39.362	86.152	74.652	18.993	28.105	58.585	37.389	26.862	28.609	8.24	130.14	32.469	33.45	27.857	14.088	2.84	31.689	20.694	41.804	149.563	83.509	71.668	165.174	21.034	22.863	21.027	31.561	10.403
ALAS1	ENSSSCG00000011437	13:34332534-34351151:+1	protein_coding	aminolevulinate, delta-, synthase 1 pseudogene	14.1	10.286	22.017	21.249	32.204	72.502	23.59	26.236	47.052	16.006	79.041	61.63	17.277	10.192	27.922	19.676	17.283	25.676	58.256	27.002	156.143	33.697	31.007	29.55	35.553	11.008	12.37	41.289	60.579	61.695	33.706	9.32	4.066	28.241	17.554	24.433	65.423	42.134	51.231	233.524	36.692	51.805	34.282	43.119	10.829
ALAS2	ENSSSCG00000012347	X:47871459-47896038:-1	protein_coding	5'-aminolevulinate synthase 2	5.073	0.714	0.231	0.577	2.521	4.251	5.05	3.193	0.526	0.986	122.839	0.119	0	3.345	1.623	1.046	0.203	4.18	10.894	0	0.737	0.31	4.353	4.659	0	36.777	0.766	0	0.437	3.889	2.029	0.542	2.019	6.267	0.454	0.095	0	17.032	2.506	3.816	2.612	16.944	0.608	0.132	0.496
ALB	ENSSSCG00000008948	8:69531487-69681699:+1	protein_coding	albumin	7.792	14.779	7.354	19.075	1.134	0.869	29.238	13.453	10.307	28.707	1.466	9.281	17.929	9.385	11.903	15.716	6.449	1.233	3.733	0.564	13.462	2.058	26.477	1.729	1.685	12.41	14.92	0.134	5.442	1.349	6.107	13.235	9.773	45.932	9.049	2.017	0.28	1.637	3.182	53723.5	2.084	1.804	16.284	0.448	11.272
ALCAM	ENSSSCG00000011946	13:153794992-153998238:-1	protein_coding	activated leukocyte cell adhesion molecule	73.542	6.709	92.77	131.511	10.747	1.758	108.899	144.063	32.132	28.858	31.992	28.625	80.704	144.328	81.382	54.35	36.993	29.088	50.439	11.816	15.204	0.544	20.941	12.717	0.883	166.481	50.398	11.448	2.161	21.019	44.832	98.553	62.964	68.938	31.378	13.579	3.308	43.751	46.947	23.656	2.229	71.438	69.842	0.434	32.535
ALDH16A1	ENSSSCG00000003168	6:54528848-54548146:+1	protein_coding	aldehyde dehydrogenase 16 family member A1	9.402	6.355	9.281	5.929	22.682	7.666	2.65	3.079	9.563	8.499	9.28	9.697	5.014	2.624	16.986	5.155	10.408	17.268	16.876	2.511	6.056	39.264	16.747	51.282	5.574	9.934	1.729	1.984	4.861	7.284	5.062	3.095	1.647	4.272	11.799	8.996	0.323	16.879	23.933	11.244	5.731	20.488	3.478	51.626	12.861
ALDH18A1	ENSSSCG00000010495	14:107174063-107221378:-1	protein_coding	aldehyde dehydrogenase 18 family member A1	30.425	14.55	9.483	27.899	14.822	9.263	30.099	31.973	111.548	27.228	20.256	100.564	21.975	36.492	42.542	19.397	95.335	34.186	61.633	23.806	16.517	93.317	19.169	37.573	80.772	128.362	16.163	43.694	1.208	9.378	7.234	15.693	16.971	26.255	72.914	97.889	13.413	60.934	50.401	13.048	2.499	19.675	27.384	99.014	16.55
ALDH1A1	ENSSSCG00000028996	1:226161373-226217339:-1	protein_coding	aldehyde dehydrogenase 1 family member A1	3.629	74.064	4.63	16.105	77.27	1.319	5.062	7.716	46.407	11.5	0.774	46.646	22.403	2.526	602.49	6.863	528	15.309	117.343	1.114	1185.86	4.891	99.823	5.512	0.695	82.41	13.968	0.39	4.084	2.469	8.997	20.5	3.461	9.017	127.288	0.249	0.707	507.278	263.751	696.971	3.231	72.91	8.632	2.249	26.107
ALDH1A2	ENSSSCG00000025578	1:113825321-114037046:+1	protein_coding	aldehyde dehydrogenase 1 family member A2	3.284	16.698	1.274	1.513	6.031	2.151	4.013	1.199	6.534	2.2	0.73	8.34	0.867	1.544	8.355	0.371	9.545	0.702	68.554	0	30.167	0	13.084	1.008	0.193	28.793	1.465	0	0.878	6.841	10.259	0.151	2.091	3.48	7.978	0.427	1.098	6.282	15.907	1.127	1.344	2.291	1.732	0.059	2.395
ALDH1A3	ENSSSCG00000004822	1:139450945-139492015:+1	protein_coding	aldehyde dehydrogenase 1 family member A3	8.78	11.231	0.045	0.742	20.092	3.196	1.725	1.726	9.889	0.426	12.358	10.037	1.167	0.44	4.455	0.493	34.745	10.471	35.36	0	7.526	9.156	27.934	5.538	8.838	2.157	0.766	0	5.51	3.116	4.303	0.843	1.199	0.923	23.717	1.078	0	6.015	5.345	0.658	3.268	8.849	0.886	4.71	22.29
ALDH1B1	ENSSSCG00000005361	1:239109809-239114730:+1	protein_coding	aldehyde dehydrogenase 1 family member B1	5.902	5.641	2.017	12.22	15.429	1.164	20.126	9.691	20.136	6.641	4.416	19.935	8.179	10.241	238.041	11.204	35.783	3.281	33.543	9.239	3.271	4.937	17.879	17.214	6.536	11.519	5.275	9.78	1.822	3.097	4.063	8.07	4.2	11.244	40.86	9.146	0.861	6.507	197.509	12.001	0.763	7.139	9.076	5.231	5.236
ALDH1L1	ENSSSCG00000030626	7:53748586-53794796:-1	protein_coding	aldehyde dehydrogenase 1 family member L1	1.224	26.765	0.113	6.606	121.702	1.461	2.274	4.155	1.276	4.183	1.204	1.811	4.249	1.487	187.623	10.015	0.608	0.746	18.064	0	4.824	3.512	31.63	1.54	0.076	16.872	3.178	0.263	1.997	0.29	0.287	2.918	0.316	10.891	0.599	0.82	0	2.525	94.03	236.749	1.409	1.447	5.631	7.187	4.199
ALDH1L2	ENSSSCG00000000839	5:79491978-79554896:+1	protein_coding	aldehyde dehydrogenase 1 family member L2	11.613	143.455	14.208	20.222	22.622	5.796	91.849	29.694	13.604	22.084	4.199	12.683	19.956	36.184	16.567	22.373	16.003	16.254	8.238	2.116	18.72	47.715	61.333	6.472	173.131	16.026	17.283	0.105	2.746	4.05	7.634	13.95	16.098	14.013	8.951	37.158	9.465	20.235	11.401	1.838	4.333	27.128	17.848	60.593	15.951
ALDH2	ENSSSCG00000009889	14:39901078-39933149:-1	protein_coding	aldehyde dehydrogenase 2 family member	58.999	32.364	31.79	29.745	87.588	21.369	36.143	26.888	49.1	19.64	26.54	58.115	34.702	24.62	261.508	44.298	72.668	26.632	34.923	34.17	13.284	227.261	49.312	59.315	51.81	70.289	12.427	83.052	184.494	4.116	6.983	13.732	11.033	41.024	70.904	82.427	43.579	286.978	369.937	594.418	107.488	136.218	45.794	68.199	26.457
ALDH3A1	ENSSSCG00000018044	12:59900129-59905967:+1	protein_coding	aldehyde dehydrogenase 3 family member A1	1.873	0	0	0.447	0.583	0.469	0	0.918	0	0	0.285	0	0.357	0	4.149	0.55	0.213	1.018	5.285	1.703	0.253	0.992	2.844	0.263	0.714	0	0.199	1.73	0.834	1.122	1.018	0.371	0	0.957	0	1.57	0	2.677	4.289	0.163	0.267	13.855	0.522	0.769	0.132
ALDH3A2	ENSSSCG00000018041	12:59935973-59954159:-1	protein_coding	aldehyde dehydrogenase 3 family member A2	14.256	21.801	5.4	28.01	45.903	38.602	16.099	22.478	23.6	31.817	66.325	19.586	23.707	19.242	98.936	45.41	32.345	50.721	73.212	25.188	20.253	263.466	84.268	28.262	76.71	50.429	8.104	26.921	11.2	46.663	35.467	14.933	9.282	45.184	25.309	42.754	6.077	88.65	135.425	71.237	22.82	68.518	27.682	259.836	21.077
ALDH3B2	ENSSSCG00000026349	2:4920068-4928554:+1	protein_coding	aldehyde dehydrogenase family 3 member B2-like	0.447	0	1.003	0.495	0.618	0.5	0	0	0	0	19.046	0	0	0	0.239	0	0.174	47.929	7.635	0	0.623	0.314	0.099	0.449	0.323	0.152	0.158	0	0.146	0	0	0.079	0	0.101	0	0	6.642	6.475	0.83	0	0.261	1.532	0	1.214	0
ALDH4A1	ENSSSCG00000024752	6:77374001-77404015:-1	protein_coding	aldehyde dehydrogenase 4 family member A1	3.962	7.022	5.556	13.263	21.94	31.733	3.907	7.219	4.051	8.983	16.195	4.256	11.266	5.304	243.267	14.368	3.335	25.057	8.036	9.332	3.583	30.193	21.497	21.633	8.97	11.894	7.457	8.316	18.865	19.37	26.476	6.865	1.387	22.538	6.014	11.656	20.863	16.602	271.748	48.149	24.876	17.462	8.301	45.266	6.755
ALDH5A1	ENSSSCG00000001090	7:19351361-19379098:+1	protein_coding	aldehyde dehydrogenase 5 family member A1	9.231	8.981	1.254	69.294	10.809	10.018	42.01	72.438	6.759	58.657	2.009	7.275	36.615	40.874	80.75	53.65	30.362	3.992	12.346	3.041	6.492	0.922	11.349	11.971	4.172	18.961	33.657	1.6	11.459	10.138	17.07	34.86	9.9	68.564	13.845	16.177	0.499	13.384	38.977	42.3	6.067	5.666	73.084	4.344	6.574
ALDH6A1	ENSSSCG00000002357	7:97360540-97381889:-1	protein_coding	aldehyde dehydrogenase 6 family member A1	18.935	50.063	9.029	44.435	60.472	16.542	20.023	40.318	21.022	37.679	3.459	17.881	47.361	16.945	866.409	58.682	36.05	12.215	44.736	11.565	62.226	11.621	57.833	15.1	5.757	34.983	26.722	20.719	23.559	17.981	45.11	31.197	8.221	57.746	26.475	19.294	7.091	54.544	363.294	68.553	16.376	11.815	35.901	7.796	23.725
ALDH7A1	ENSSSCG00000014247	2:129662293-129713728:-1	protein_coding	aldehyde dehydrogenase 7 family member A1	90.959	76.975	43.498	94.744	101.318	17.447	57.535	81.061	29.878	40.569	14.208	30.859	77.907	57.065	145.518	85.369	26.716	40.221	207.091	265.277	108.467	58.024	104.856	29.478	64.315	131.548	43.391	284.176	21.008	16.778	26.678	48.744	22.6	126.379	23.42	86.256	41.049	81.879	85.817	95.61	15.379	38.061	59.155	69.062	34.079
ALDH8A1	ENSSSCG00000028115	1:29060744-29079324:+1	protein_coding	aldehyde dehydrogenase 8 family member A1	0.9	0	0	0	0	0	0	0	0	0	0.328	0	0	0	150.705	0	0	0	0.352	0	0	0	0	1.094	0	4.263	0.269	0	0	0	0	0	0.93	0	0	0	0	0.173	154.572	58.547	0	0	0	0	0
ALDOB	ENSSSCG00000038300	1:243126564-243141422:-1	protein_coding	aldolase, fructose-bisphosphate B	0.2	0.513	0	0	0	0.027	0.228	0.156	12.458	0	0	8.183	0.204	0.22	4577.9	0	520.106	0	1.881	0	0	0.245	0.259	1.808	0	49.26	0.157	0	0.517	0.197	0.482	0	1.394	1.143	438.026	0	0	0	3169.43	2114.55	0.127	0.034	0	0	0.093
ALDOC	ENSSSCG00000017759	12:44823014-44848483:-1	protein_coding	aldolase, fructose-bisphosphate C	17.515	115.194	4.527	601.272	942.284	10.029	169.537	706.741	6.68	895.689	10.608	6.943	423.238	107.688	4.094	716.509	4.607	33.103	6.46	56.065	7.583	17.893	892.162	28.003	52.449	14.529	357.196	147.87	11.488	9.749	5.822	241.984	25.01	1417.12	7.924	19.174	2.239	78.08	2.916	0.901	8.835	7.751	931.769	18.342	22.284
ALG11	ENSSSCG00000009381	11:15855788-15876629:-1	protein_coding	ALG11, alpha-1,2-mannosyltransferase	228.358	124.951	76.785	148.636	14.591	5.675	234.694	109.085	125.96	268.472	20.251	106.037	169.019	87.582	148.936	119.964	73.952	20.674	85.303	23.553	146.056	27.7	22.662	18.156	20.671	58.505	134.204	19.966	2.086	6.626	68.028	119.564	490.971	33.91	100.772	17.297	19.281	29.37	20.168	7.198	5.852	20.556	115.308	17.02	151.497
ALG12	ENSSSCG00000000980	5:716940-729397:+1	protein_coding	ALG12, alpha-1,6-mannosyltransferase	3.758	2.409	2.386	3.454	9.811	5.394	2.111	2.56	3.573	4.706	6.643	3.508	3.013	2.397	7.348	3.501	3.925	5.958	13.421	1.193	4.55	13.692	4.236	19.212	3.137	3.642	1.518	0.346	5.622	4.509	2.629	1.927	1.257	3.564	2.932	1.161	0.057	13.575	11.846	5.37	2.985	8.939	2.759	12.532	4.109
ALG13	ENSSSCG00000012586	X:91644310-91708689:+1	protein_coding	ALG13, UDP-N-acetylglucosaminyltransferase subunit	12.85	34.015	20.108	57.17	19.818	20.601	106.992	71.12	27.975	70.694	12.81	32.669	63.924	69.614	51.419	55.758	29.656	16.665	15.756	22.679	52.298	14.899	32.242	22.968	13.897	38.788	41.136	19.087	10.418	12.92	24.063	47.598	33.846	42.97	34.228	34.314	24.263	30.681	28.931	8.576	16.082	22.115	55.758	8.695	52.47
ALG14	ENSSSCG00000006885	4:122343312-122460755:+1	protein_coding	ALG14, UDP-N-acetylglucosaminyltransferase subunit	16.309	3.84	3.297	6.469	6.404	5.549	12.781	8.651	17.057	15.1	5.471	11.959	9.572	11.167	15.717	9.324	12.269	14.462	13.587	2.049	9.995	14.575	9.329	11.606	12.418	24.253	5.544	15.494	2.939	4.062	3.347	4.91	5.049	8.279	9.463	14.419	8.289	19.691	15.606	6.57	3.947	10.281	7.124	13.852	5.992
ALG2	ENSSSCG00000005383	1:240979603-240984817:-1	protein_coding	ALG2, alpha-1,3/1,6-mannosyltransferase	18.333	7.959	11.98	14.317	9.436	7.703	14.116	14.626	18.773	16.098	14.511	18.515	17.283	18.249	27.111	17.348	25.562	14.573	37.092	6.796	50.989	36.654	14.761	20.365	28.815	29.555	12.203	4.176	2.845	4.579	7.393	9.421	6.036	12.701	13.484	11.523	12.701	35.121	23.638	11.03	5.213	14.415	14.191	28.254	14.688
ALG3	ENSSSCG00000021319	13:122141967-122149177:-1	protein_coding	ALG3, alpha-1,3- mannosyltransferase	2.914	1.382	2.744	2.083	7.647	6.348	2.297	1.633	3.724	2.55	19.273	2.699	2.133	1.465	3.793	2.01	5.269	12.942	11.655	57.134	4.72	33.21	8.658	7.76	15.152	3.706	1.98	43.261	6.359	3.385	1.355	1.674	1.632	5.626	2.217	6.794	78.145	6.162	9.002	10.84	4.609	11.569	3.63	33.829	4.464
ALG5	ENSSSCG00000009360	11:12777011-12815962:-1	protein_coding	ALG5, dolichyl-phosphate beta-glucosyltransferase	71.251	54.254	35.228	27.024	24.751	9.375	32.269	24.699	54.344	18.91	32.718	48.079	26.937	34.881	53.803	24.512	56.654	45.666	36.764	91.756	58.65	51.373	28.291	40.567	47.018	81.59	10.597	91.925	7.827	8.414	11.303	13.122	14.081	19.017	38.603	26.519	66.04	38.93	40.436	37.045	6.97	30.787	24.642	32.924	37.341
ALG6	ENSSSCG00000003815	6:149027978-149113122:-1	protein_coding	ALG6, alpha-1,3-glucosyltransferase	2.593	7.357	11.392	17.77	6.085	3.55	16.963	14.962	22.262	24.48	6.926	23.807	14.974	8.93	27.572	17.864	20.503	7.16	8.807	19.475	23.839	9.147	9.385	11.767	16.434	21.401	10.498	22.97	4.198	2.606	8.353	9.797	4.197	7.002	19.136	5.077	12.642	13.367	11.357	3.909	3.233	6.996	17.601	10.614	25.602
ALG8	ENSSSCG00000014887	9:12499772-12532378:-1	protein_coding	ALG8, alpha-1,3-glucosyltransferase	4.917	4.736	23.654	15.865	9.645	3.665	9.498	10.634	13.937	11.718	15.328	15.666	12.059	6.865	29.467	11.768	18.966	11.362	15.284	115.654	16.065	16.436	13.418	30.341	14.207	21.287	7.661	68.865	1.933	3.717	4.688	7.495	2.665	14.484	18.71	19.667	57.392	19.207	21.403	7.38	2.564	16.447	14.925	15.364	25.946
ALK	ENSSSCG00000008533	3:109922957-110102823:+1	protein_coding	ALK receptor tyrosine kinase	0.712	0	0	1.746	0.095	0.246	0.729	0.713	0	0.2	0	0	0.937	0.701	0.06	0.902	0.085	0.138	1.117	0	0.71	0.53	0.096	0.119	0.374	0.159	1.066	0	0.149	0.074	0.087	0.964	0.218	4.224	0	0.095	0	2.507	0.054	0	0.113	0.107	0.989	1.079	0.108
ALKAL1	ENSSSCG00000033922	4:77673179-77683546:+1	protein_coding	ALK and LTK ligand 1	3.11	7.769	3.752	4.493	0.548	0.496	2.238	2.723	4.511	9.101	0.283	7.823	4.452	0.31	5.661	2.44	4.684	0.571	1.95	0.81	4.635	1.134	0.71	0.577	51.111	1.133	1.564	0.891	0.223	0.365	3.109	3.033	1.946	0.584	6.633	0.381	0.392	0.227	0.515	0.167	0.357	0.68	2.562	1.014	5.446
ALKAL2	ENSSSCG00000039057	3:132661685-132669730:+1	protein_coding	ALK and LTK ligand 2	1.866	2.262	0.747	2.643	0.479	0.32	0.807	2.189	1.79	3.634	0.636	3.867	5.11	3.115	3.613	2.276	1.995	6.131	1.265	0.439	3.113	34.61	0.475	0.54	0.178	2.333	2.048	0.21	0.114	0.231	1.152	2.488	5.015	1.874	4.172	0.242	0.175	0.641	1.741	3.582	0.211	1.267	2.808	6.723	3.273
ALKBH1	ENSSSCG00000025906	7:100679783-100710386:-1	protein_coding	alkB homolog 1, histone H2A dioxygenase	7.234	10.613	8.981	7.795	6.7	6.145	7.936	8.096	11.323	8.348	7.294	7.536	9.502	8.184	10.537	11.415	9.898	4.461	10.72	13.975	12.922	8.96	9.273	18.628	8.438	18.466	5.22	17.383	4.965	3.969	4.88	5.484	6.38	7.136	11.87	11.886	53.801	10.918	10.441	4.204	5.282	9.031	9.057	6.779	12.426
ALKBH2	ENSSSCG00000009940	14:41760439-41768527:+1	protein_coding	alkB homolog 2, alpha-ketoglutarate dependent dioxygenase	11.717	7.883	5.504	18.225	11.293	3.132	17.628	12.306	9.709	23.786	4.376	8.755	24.784	6.484	14.748	18.81	7.572	6.212	12.026	3.079	12.962	12.968	11.503	10.962	10.935	6.185	11.902	1.386	3.988	3.783	7.324	11.938	8.671	23.519	9.964	10.439	2.823	19.186	7.845	3.525	3.235	7.16	17.079	11.273	13.44
ALKBH3	ENSSSCG00000040937	2:18408992-18448167:-1	protein_coding	alkB homolog 3, alpha-ketoglutaratedependent dioxygenase	5.11	2.091	1.835	3.969	3.391	6.242	10.857	5.51	3.272	8.41	2.038	2.88	4.423	8.096	4.963	5.335	2.616	3.185	4.249	3.171	5.088	4.522	4.194	6.47	5.748	4.871	3.314	8.357	7.7	4.539	5.851	2.75	4.1	5.196	3.39	3.907	4.06	4.721	4.084	2.656	4.317	3.444	4.673	5.24	3.71
ALKBH4	ENSSSCG00000029300	3:9796042-9806217:-1	protein_coding	alkB homolog 4, lysine demethylase	2.275	1.546	1.543	2.637	4.06	4.192	1.629	1.634	1.461	4.614	3.095	0.981	3.419	1.894	2.716	2.675	1.124	3.688	7.07	0.611	1.892	4.772	2.111	6.09	2.573	2.088	1.505	0	1.576	2.885	1.687	1.545	0.408	3.978	1.299	2.065	0	9.391	5.249	2.169	1.87	4.425	2.9	5.941	1.607
ALKBH5	ENSSSCG00000035120	12:60504359-60529534:-1	protein_coding	alkB homolog 5, RNA demethylase	4.278	1.841	5.175	9.934	10.706	20.931	5.311	7.068	5.509	9.771	12.444	7.239	9.012	4.072	13	10.759	8.293	11.499	24.831	4.756	10.877	33.271	9.956	18.537	14.725	6.006	5.001	6.644	40.669	14.821	11.054	6.647	0.698	9.411	6.462	14.965	8.248	22.221	19.512	7.426	21.578	13.785	7.869	24.476	5.979
ALKBH6	ENSSSCG00000002910	6:45384260-45390244:-1	protein_coding	alkB homolog 6	5.702	11.652	12.642	21.94	36.881	8.629	10.831	11.375	8.951	13.917	91.778	14.841	23.418	5.368	19.691	30.793	13.803	25.517	39.666	11.358	22.387	29.965	28.672	23.761	26.531	5.274	18.477	30.944	11.621	13.158	4.621	18.166	2.962	31.49	15.66	17.788	14.607	29.16	34.648	9.669	4.917	28.365	24.193	35.194	11.691
ALKBH7	ENSSSCG00000024254	2:72699569-72703864:-1	protein_coding	alkB homolog 7	2.059	2.443	2.926	2.58	7.123	3.646	1.743	2.744	3.157	1.607	4.006	4.14	2.378	1.66	8.467	2.847	3.655	5.295	8.757	15.244	4.072	4.849	2.758	7.098	2.641	3.737	0.62	19.378	4.294	6.108	3.614	1.734	1.431	3.416	2.615	3.304	22.491	10.331	8.443	5.546	3.148	7.095	2.972	7.53	2.107
ALKBH8	ENSSSCG00000024628	9:36077209-36120684:-1	protein_coding	alkB homolog 8, tRNA methyltransferase	19.151	11.212	10.067	13.275	5.804	6.051	28.771	14.928	8.29	20.917	4.694	10.932	14.594	17.423	15.934	10.926	9.779	5.259	10.329	20.701	8.852	8.726	9.537	17.968	9.959	26.662	9.353	21.687	6.597	4.908	8.479	9.15	7.961	8.625	11.556	13.564	10.49	10.052	10.149	3.823	5.172	8.096	12.167	7.118	15.066
ALLC	ENSSSCG00000008650	3:131195876-131213935:-1	protein_coding	allantoicase	0.502	0	0	0	0	0	0	0	0	0	0	0	0	0	0	0	0	0	0	0	0	0	0	0	0	0	0	0	0	0	0	0	0	0	0	0	0	0	0	0	0	0	0	0	0
ALMS1	ENSSSCG00000037977	3:69253851-69417147:-1	protein_coding	ALMS1, centrosome and basal body associated protein	14.043	15.159	9.256	19.717	2.371	0.863	60.284	24.259	15.796	54.685	2.494	10.177	25.886	42.86	13.659	17.916	8.834	3.925	8.35	5.715	20.955	3.554	4.41	13.488	6.827	22.907	17.052	5.618	0.387	1.238	6.121	16.641	22.367	6.204	11.775	17.653	1.187	9.049	4.922	0.91	0.883	5.576	20.42	1.781	17.919
ALOX12B	ENSSSCG00000017980	12:53292576-53302621:-1	protein_coding	arachidonate 12-lipoxygenase, 12R type	0.385	0	0	0	2.421	0.55	0	0	0	0	0	0	0	0	0	0	0	32.243	0.157	1.618	0	0	3.599	2.06	0	0	0	1.978	0.149	0.143	0.173	0.076	0	0	0	0.151	0	0.058	0	0	0.188	0	0	0	0.216
ALOX15	ENSSSCG00000017923	12:52286019-52415565:+1	protein_coding	arachidonate 12-lipoxygenase, 12S type	7.307	9.114	2.635	11.052	4.742	2.416	12.664	11.12	10.891	16.716	2.998	12.224	14.743	4.183	8.368	9.365	10.509	14.836	10.021	1.167	13.204	28.184	8.164	6.619	11.359	4.025	10.111	0.757	1.015	3.346	6.176	8.909	7.142	6.156	17.646	0.778	3.589	7.329	4.748	2.187	1.772	6.38	8.633	19.545	11.921
ALOX15B	ENSSSCG00000017978	12:53271556-53281564:+1	protein_coding	arachidonate 15-lipoxygenase B	0	0	0	0.164	0.372	0	0.33	0.082	0	0.077	0	0	0	0	0	0.444	0	2.702	0.535	0	0	0	0.124	1.065	0	0	0.106	0	0	0	0	0	0.127	0.198	0	0.152	0	0.038	0	0	0	1.631	0.081	0	0
ALOX5	ENSSSCG00000010404	14:90858987-90907082:-1	protein_coding	arachidonate 5-lipoxygenase	0.844	2.357	56.878	8.161	3.335	0.488	1.135	2.65	9.217	3.351	3.761	4.517	7.59	0.48	3.695	8.266	7.42	2.805	2.714	0	53.089	1.398	6.778	7	0.105	0.87	3.404	1.912	0.449	1.891	2.922	3.735	0.145	13.643	12.598	0.485	0	2.632	3.472	0.749	0.563	15.592	6.403	2.524	9.211
ALOX5AP	ENSSSCG00000009330	11:7411644-7438108:+1	protein_coding	arachidonate 5-lipoxygenase activating protein	13.609	0	71.383	34.254	35.691	4.366	24.401	29.584	19.242	7.061	13.105	14.771	35.052	21.768	3.184	45.167	18.058	12.204	15.144	0.28	7.237	1.285	27.7	45.38	3.013	7.643	14.575	0.962	6.011	4.436	3.663	24.81	13.571	73.829	46.212	1.31	0	10.538	6.564	15.774	3.488	108.833	28.833	4.271	18.711
ALOXE3	ENSSSCG00000017981	12:53310520-53331324:-1	protein_coding	arachidonate lipoxygenase 3	0.107	0	0	0	0	0	0.354	0.122	0	0	0	0	0.421	0	0	0	0	11.108	0.114	0	0.199	0	0	0.635	0	0	0	0	0	0	0	0.074	0	0.103	0.182	0.46	0	0.055	0	0	0	0	0	0	0
ALPK2	ENSSSCG00000004918	1:162175447-162366411:+1	protein_coding	alpha kinase 2	0.381	1.952	0.266	0.564	0.139	12.82	0.719	1.077	0.597	0.785	0.139	0.256	0.607	0.829	0.86	0.438	0.381	0.142	1.873	0	1.077	0.047	0.171	1.436	0.15	4.295	0.248	0.093	7.448	15.738	32.239	0.345	0.792	0.308	1.227	0.132	0	3.065	0.414	0.032	8.637	0.624	0.701	0	3.65
ALPK3	ENSSSCG00000034070	7:52546406-52793952:-1	protein_coding	alpha kinase 3	8.931	9.951	11.59	7.435	10.289	127.615	10.72	5.096	11.147	13.059	7.938	6.18	8.348	6.454	9.878	7.713	8.797	8.027	19.087	0.953	11.703	31.315	15.953	21.983	11.967	10.589	4.477	2.403	166.228	36.341	33.479	4.754	4.007	8.612	8.873	7.434	1.387	17.086	12.312	5.187	125.266	19.625	6.943	16.869	13.383
ALPL	ENSSSCG00000032607	6:79589691-79649644:+1	protein_coding	alkaline phosphatase, biomineralization associated	97.521	0.999	0	3.757	1.47	1.188	7.043	4.554	0.847	2.458	5.902	0.343	6.043	5.192	71.029	5.329	0	2.811	287.102	18.045	119.153	6.666	4.409	18.622	1.384	8.499	4.095	11.29	0.787	2.075	0.877	2.761	0.817	25.155	1.042	17.757	0	64.402	93.96	45.451	1.54	19.531	3.468	2.967	0.484
ALS2	ENSSSCG00000016109	15:105328718-105401542:-1	protein_coding	ALS2, alsin Rho guanine nucleotide exchange factor	6.267	5.774	8.129	27.479	4.006	3.478	49.518	33.579	8.137	197.3	4.11	7.944	26.146	29.361	57.734	28.655	7.128	6.252	44.955	2.135	34.468	10.114	7.342	7.951	9.972	17.435	18.665	2.088	4.274	5.126	13.187	18.553	15.042	18.936	11.228	12.375	2.249	12.397	30.594	7.236	3.738	9.669	24.598	6.891	13.329
ALS2CL	ENSSSCG00000021997	13:29596700-29618919:-1	protein_coding	ALS2 C-terminal like	1.131	16.227	0	7.302	26.62	7.979	1.747	13.16	45.365	28.232	7.392	40.778	4.746	1.348	4.494	8.573	20.347	17.299	15.209	0	23.362	0	50.969	3.277	0.077	0.275	2.39	0	13.124	21.722	22.82	1.627	0.474	12.509	17.523	0.049	0	61.051	8.596	0.612	11.353	38.42	14.404	0	1.017
ALS2CR12	ENSSSCG00000016105	15:104950791-104979254:-1	protein_coding	amyotrophic lateral sclerosis 2 chromosome region 12	0.508	0	0	0.938	0	0	0.574	1.004	0	0	0	0	1.481	1.747	0	1.621	0	0	5.528	0	0	0	0	0	0	0	0.446	0	0	0.162	0.846	3.648	0.465	1.346	0	0	0	0.7	0	0	0	5.256	0.261	0	0
ALX1	ENSSSCG00000036744	5:96761091-96785057:-1	protein_coding	ALX homeobox 1	0.439	0	0.056	0.472	0	0	0.94	0.276	0.129	0.197	0	0.195	0.616	0.323	0.831	0	0	0.586	0.515	0.084	2.984	0	1.125	0.335	0	9.644	0.377	0.11	0	0	0.057	0.377	1.447	0.179	0.238	0.52	0.078	0.439	2.921	0	0	0.019	0.146	0	0.223
ALX3	ENSSSCG00000006812	4:110047315-110056871:+1	protein_coding	ALX homeobox 3	0	0	0	0.56	1.653	0.557	0.332	0	0	0	1.244	0	0.531	0.438	0	0	0	6.021	0	0	0.458	13.191	2.691	0.693	0	2.249	0.361	0	0.317	0	0	0	0	0.222	0	0.158	0	0	0.217	0	0	0	0	16.614	0
ALX4	ENSSSCG00000040329	2:18037600-18081759:+1	protein_coding	ALX homeobox 4	0.099	0	0	0	0	0	0	0	0	0	0.195	0	0.251	0.314	0	0	0	2.118	0.207	0	0	0	0.168	0.841	0	5.481	0.304	0	0	0	0	0	0	0	0	0	0	0	0	0	0	0	0	0	0
ALYREF	ENSSSCG00000032655	12:1099337-1103054:+1	protein_coding	Aly/REF export factor	85.796	6.948	30.675	23.447	33.792	48.676	24.083	25.666	35.441	22.629	46.56	40.193	21.81	48.081	23.364	23.841	36.839	65.875	78.886	40.884	29.852	86.847	21.942	188.555	55.715	174.098	9.816	27.705	25.798	32.976	12.252	13.915	28.173	36.225	39.242	134.806	64.724	69.872	55.349	32.371	20.912	75.962	24.931	90.465	45.902
AMACR	ENSSSCG00000016822	16:20005933-20023736:-1	protein_coding	alpha-methylacyl-CoA racemase	16.652	13.918	5.862	8.302	12.786	6.638	6.234	9.885	7.953	4.767	5.249	6.673	5.752	11.534	25.182	7.738	7.893	3.703	22.197	0	6.761	14.46	17.011	6.788	15.351	15.014	1.706	1.235	7.673	11.785	12.388	3.603	6.087	11.65	7.397	6.14	0	20.505	25.987	32.62	5.517	9.552	8.406	14.617	6.001
AMBN	ENSSSCG00000008937	8:67381125-67394611:+1	protein_coding	ameloblastin	0.56	0	88.974	1.869	2.573	0.078	2.171	1.008	13.101	1.88	0.439	15.623	1.623	0.367	1.303	0.793	11.778	0.355	1.814	0	1.002	0	1.97	5.62	0	2.395	0	0	0.173	0.21	0.519	1.241	0.64	2.204	10.948	0	0	1.059	0.486	0.876	0.085	4.753	1.232	0	14.95
AMBP	ENSSSCG00000005485	1:254684181-254698261:-1	protein_coding	alpha-1-microglobulin/bikunin precursor	2.03	4.936	0	0.277	0	0	0	0.282	0	0	0	0	0	0	10.839	0	0.795	0	9.346	0	0.478	2.201	0.654	0.234	0	576.621	0.791	0	0.818	0	0	0	0	2.828	0	0.085	0	0	5.889	6399.55	0.168	0.245	0.817	2.408	0
AMBRA1	ENSSSCG00000013262	2:15935373-16122864:+1	protein_coding	autophagy and beclin 1 regulator 1	14.759	15.55	13.812	11.612	10.35	6.758	16.524	7.719	11.692	16.637	24.881	8.289	15.24	10.804	11.621	14.227	8.342	10.248	24.568	0.478	13.527	18.853	17.767	20.557	8.554	8.634	7.994	0.312	5.211	5.844	5.313	9.608	4.681	12.746	8.995	10.053	0.572	22.972	16.917	3.788	5.663	18.708	10.391	18.64	12.441
AMCF-II	ENSSSCG00000008957	8:70007995-70010425:+1	protein_coding	alveolar macrophage-derived chemotactic factor-II	0	0	1.311	0	0.14	0	0	0	12.756	0	0.133	15.434	0	0	0	0	16.453	0	0.407	0	0	755.031	0.145	3.13	40.261	0	0	0	0	0	0.145	0	0.326	0.34	26.765	0	0	0	0.219	0	0	0.309	0	2351.82	0.392
AMD1	ENSSSCG00000004392	1:76839731-76863722:+1	protein_coding	adenosylmethionine decarboxylase 1	55.532	23.896	67.58	107.092	18.481	51.989	207.141	148.781	57.621	112.55	42.326	46.661	153.516	136.039	34.256	137.242	50.169	61.311	50.656	133.849	71.182	36.98	34.489	87.016	82.618	157.901	85.257	136.561	34.475	36.579	64.641	76.526	46.971	100.688	60.666	130.425	86.885	344.235	35.555	25.469	39.027	37.001	148.421	61.41	77.207
AMDHD1	ENSSSCG00000000893	5:87553022-87569246:-1	protein_coding	amidohydrolase domain containing 1	10.391	1.348	0	1.935	4.837	0.142	1.18	3.517	0.943	1.044	4.654	0.906	1.616	2.46	7.294	1.032	1.129	0.715	2.785	6.985	0.465	0	7.252	0.597	0	21.914	1.157	10.572	0.301	0	0	1.497	1.81	2.959	0.662	5.411	0	5.88	2.892	62.193	0.166	2.019	1.441	0.251	3.009
AMELY	ENSSSCG00000031650	Y:10126283-10149726:+1	protein_coding	amelogenin, Y-linked	4.253	0	0	1.263	0	0	0	0.002	1.009	0.006	0.73	0.001	0.592	0	0	0	0.006	0	0	0	0.038	0.025	0	0	0	0.618	0	0	0	0	0	0	3.704	0	1.75	0	0	0.589	0	0	0	0	1.185	0	0.026
AMER1	ENSSSCG00000012361	X:50844675-50863982:-1	protein_coding	APC membrane recruitment protein 1	4.206	4.02	0.822	4.427	2.458	2.775	19.342	7.54	4.027	3.917	2.065	2.754	4.172	7.12	1.821	4.212	3.263	3.024	5.099	1.081	2.234	2.859	3.777	7.604	3.77	4.448	3.134	1.072	1.534	1.964	3.087	1.786	5.6	4.225	3.2	10.39	0.201	6.65	2.569	0.335	1.945	4.55	6.564	1.611	4.698
AMER2	ENSSSCG00000022678	11:3125318-3127234:-1	protein_coding	APC membrane recruitment protein 2	0	0	0.344	8.678	0	0	10.145	7.975	0.189	8.581	0.532	0	15.169	8.846	0.261	12.617	0	0	0.119	0	1.818	0	0.091	0	0	1.625	5.782	0	0	0.059	0	5.946	3.389	2.779	0	0.214	0	5.194	0.483	0	0	0.207	5.97	0	0.137
AMER3	ENSSSCG00000016391	15:57038326-57044511:+1	protein_coding	APC membrane recruitment protein 3	0	0	0	8.405	0	0	17.654	8.03	0	8.675	0	0	9.344	12.146	0	9.22	0	0.084	0.053	0	0	0	0	0.139	0	1.211	10.222	0	0	0	0	4.521	5.7	10.981	0	0.066	0.432	0	0	0	0	0	5.88	0	0
AMFR	ENSSSCG00000002822	6:29366819-29413697:+1	protein_coding	autocrine motility factor receptor	38.526	50.93	24.581	72.478	58.881	22.732	103.778	73.401	29.437	52.516	24.31	29.184	63.46	71.902	84.363	69.529	50.713	42.421	81.39	2.383	149.821	123.222	67.413	32.891	83.749	60.41	34.598	1.273	51.477	32.97	41.194	53.147	22.027	104.033	29.341	46.568	2.604	158.177	77.169	32.773	31.499	52.731	55.214	131.616	33.988
AMH	ENSSSCG00000035812	2:76414427-76418315:+1	protein_coding	anti-Mullerian hormone	0	0	0	0	0	0	0	0	0	0	0	0	0	0	0	0.201	0	0	0	0	0	0	0	0.236	0	0	0	0	0.065	0	0	0	0	0	0	0	0	0.695	0	0	0	0	0	0	0
AMHR2	ENSSSCG00000000271	5:18642823-18648848:+1	protein_coding	anti-Mullerian hormone receptor type 2	0.358	0	0.535	0.285	1.165	0.198	0	0.358	0.229	0.339	0.281	0.416	0.278	0	0.144	1.08	0.203	0.368	0.444	0.102	0.487	0.686	0.712	1.799	0	0.171	0	0	0.092	0.167	0	0.227	0.418	1.436	0.472	0.099	0	0.421	0.274	0.111	0.177	0.295	0.218	1.16	0.383
AMIGO1	ENSSSCG00000034883	4:110620719-110628508:+1	protein_coding	adhesion molecule with Ig like domain 1	3.884	2.711	1.041	12.577	4.849	4.094	9.16	13.173	2.806	12.653	3.346	2.321	10.41	7.284	8.04	18.454	2.477	3.755	6.535	0.312	5.165	5.564	5.754	8.129	2.306	3.148	9.019	0.271	7.701	3.709	5.017	7.921	2.209	24.371	2.368	2.371	0.089	7.598	8.073	1.63	7.271	3.891	15.216	4.097	2.642
AMIGO2	ENSSSCG00000000810	5:77642195-77645753:-1	protein_coding	adhesion molecule with Ig like domain 2	2.457	2.832	0.272	19.78	7.564	1.303	6.218	27.351	4.924	8.89	2.751	3.575	14.612	8.312	2.832	17.318	1.14	4.365	58.181	7.287	2.947	3.103	7.149	7.145	33.283	10.023	5.434	2.753	1.133	1.601	1.098	5.735	4.142	59.62	7.099	2.956	0.271	3.844	18.07	0.906	1.166	4.542	34.144	2.515	10.825
AMIGO3	ENSSSCG00000011389	13:32246468-32253155:-1	protein_coding	GDP-mannose pyrophosphorylase B	7.533	7.033	15.084	7.625	15.409	7.945	6.532	7.163	14.829	5.872	8.669	18.927	6.002	8.075	12.614	8.707	30.164	12.793	38.497	9.764	23.417	42.833	17.243	17.59	11.648	17.063	3.389	12.707	3.127	5.633	5.206	4.653	2.711	13.036	14.111	5.751	7.655	21.512	16.067	14.061	3.603	15.574	6.099	40.145	8.137
AMMECR1	ENSSSCG00000037591	X:90304923-90420253:-1	protein_coding	Alport syndrome, mental retardation, midface hypoplasia and elliptocytosis chromosomal region gene 1	4.621	4.777	8.367	3.618	2.051	2.632	4.263	2.62	6.519	5.35	8.564	4.941	4.661	2.012	5.042	4.226	4.573	11.972	11.819	1.876	4.95	11.401	3.918	7.071	7.834	3.565	2.623	2.562	0.765	1.499	2.906	3.264	1.535	3.029	7.318	9.869	5.109	2.128	3.86	1.036	1.46	4.925	3.629	4.654	9.385
AMN	ENSSSCG00000002524	AEMK02000452.1:1630545-1639325:+1	protein_coding	amnion associated transmembrane protein	0	0	0	0	0	0	0	0	3.168	0	0.69	3.238	0	0	145.389	0	4.241	0.224	1.56	0	0.78	0	0	0.14	0	0	0.209	0	0	0	0.113	0	0	0	8.608	0	0	0	237.918	0	0	0	0	0.128	0
AMN1	ENSSSCG00000034407	5:42518642-42567943:+1	protein_coding	antagonist of mitotic exit network 1 homolog	13.358	13.381	9.996	48.877	15.999	8.938	72.433	70.923	19.649	47.661	6.431	21.57	56.136	74.561	46.816	57.318	22.469	21.651	44.09	3.886	91.724	33.326	17.306	16.249	28.397	32.806	33.058	2.314	11.478	10.403	15.824	31.032	28.227	38.405	18.764	16.937	9.377	34.909	26.565	9.156	7.423	13.353	48.393	18.576	21.06
AMOT	ENSSSCG00000012591	X:92581998-92647857:-1	protein_coding	angiomotin	15.45	25.381	0.631	19.204	9.592	50.729	27.5	28.642	5.544	10.901	5.793	4.92	20.219	17.798	32.63	14.864	5.869	8.059	29.987	1.991	303.664	9.091	18.318	4.375	3.875	43.281	14.686	1.872	37.32	2.411	3.373	15.802	9.719	37.353	3.996	20.33	3.782	73.917	21.465	1.456	45.431	12.412	16.205	10.315	4.092
AMOTL1	ENSSSCG00000014960	9:26811455-26978914:+1	protein_coding	angiomotin like 1	38.607	27.221	0.307	15.599	20.258	67.724	11.252	23.238	5.687	10.925	6.454	3.087	18.78	6.999	3.518	23.306	2.505	43.635	13.83	2.668	20.868	20.834	29.686	6.873	24.185	22.507	10.641	2.694	29.967	6.105	7.747	10.921	4.805	43.287	2.481	26.908	0.558	72.859	8.621	0.685	41.16	21.437	31.562	17.03	3.065
AMOTL2	ENSSSCG00000011643	13:75490959-75509420:-1	protein_coding	angiomotin like 2	17.087	28.024	0	5.019	35.285	13.45	21.33	9.548	2.142	7.595	19.107	2.414	7.102	18.507	19.451	5.499	2.71	21.76	25.689	8.113	12.619	33.005	48.28	7.444	228.794	19.849	4.433	7.742	14.399	22.929	20.32	2.474	6.945	8.584	2.053	24.165	9.888	49.761	39.015	5.817	10.195	76.995	4.447	204.62	5.154
AMPD1	ENSSSCG00000006754	4:105868893-105893219:+1	protein_coding	adenosine monophosphate deaminase 1	2.819	4.017	2.046	5.097	0.659	100.354	2.929	1.981	3.852	6.083	0.491	3.77	4.722	0.738	3.415	3.81	2.154	0.692	1.48	0.883	3.24	1.128	0.812	0.794	0.299	1.198	2.817	0.292	270.412	0.201	1.754	3.099	2.473	0.715	3.858	0.237	4.428	0.352	0.575	0.167	280.471	0.622	2.692	0.757	3.834
AMPD2	ENSSSCG00000031125	4:110489904-110505105:-1	protein_coding	adenosine monophosphate deaminase 2	6.134	7.048	4.711	11.943	15.447	6.566	16.392	10.385	5.678	8.72	3.904	5.828	9.616	9.038	5.227	9.781	7.144	14.541	9.887	1.873	3.596	74.467	23.921	51.579	11.695	7.568	7.93	1.448	3.491	2.078	1.743	4.984	3.548	25.44	8.662	10.998	0.598	49.095	10.69	13.782	3.082	9.43	10.138	62.966	5.75
AMPD3	ENSSSCG00000022492	2:49028923-49083644:-1	protein_coding	adenosine monophosphate deaminase 3	4.448	4.924	17.225	7.45	1.956	3.316	8.141	6.803	12	5.123	3.452	12.497	6.98	3.756	5.883	8.602	8.497	7.791	10.72	0.41	8.292	23.837	2.747	2.508	0.249	1.264	5.218	3.201	28.446	2.057	3.263	7.818	3.492	7.408	10.864	0.419	1.443	3.731	7.832	5.493	3.316	5.956	8.842	27.199	8.064
AMPH	ENSSSCG00000024136	9:108799793-108971648:-1	protein_coding	amphiphysin	3.336	4.408	0	32.817	1.145	0.782	84.331	95.938	0.681	77.307	3.421	0.286	43.685	54.329	0.174	86.834	0.244	1.522	2.423	1.11	0.154	0.541	1.106	0.59	0.501	4.149	40.834	4.968	0.252	0.176	0.128	16.538	23.637	72.301	0.415	12.808	1.451	1.541	0.423	0.069	0.388	0.451	93.353	1.718	0.336
AMT	ENSSSCG00000022975	13:31995595-32002470:-1	protein_coding	aminomethyltransferase	1.29	1.193	0	7.006	0.517	0.304	12.376	6.273	6.157	6.804	6.696	8.224	4.111	7.604	9.452	7.966	7.768	0.449	2.271	86.323	2.766	0.56	0.505	5.218	0.2	31.054	4.852	103.764	0.75	2.25	3.338	2.721	4.562	5.842	3.087	11.404	844.943	3.046	8.62	6.444	0.715	0.361	5.295	0.639	0.146
AMTN	ENSSSCG00000008936	8:67312972-67326085:+1	protein_coding	amelotin	2.137	0	0	0.58	0	0	0	0	0	0	0	1.041	0	0	0	0	0.821	0	0	0	0	0	0	2.051	0	0	0	0	0	0	0	0.781	1.539	0	1.01	0	0	0.523	0	0	0	0	0	0	1.107
AMZ1	ENSSSCG00000007564	3:1964095-1993168:+1	protein_coding	archaelysin family metallopeptidase 1	0.499	0	0	2.218	0.406	0.6	3.669	3.391	0.304	0.585	0.151	0.161	1.737	3.599	0	0.336	0	0.24	0.442	0	0.29	0.55	1.162	0.426	0.294	0.247	0.452	0	0.784	0.676	0.493	0.88	0.866	1.132	0.144	0.241	0	0.636	0.473	0.12	0.433	0.249	0.922	0.336	0.153
AMZ2	ENSSSCG00000017264	12:11882800-11895486:-1	protein_coding	archaelysin family metallopeptidase 2	37.831	14.644	22.083	37.824	59.265	35.893	55.33	42.756	23.279	25.237	10.609	26.346	37.69	44.251	57.634	29.704	33.89	22.639	46.148	56.863	35.845	34.066	53.845	55.013	19.487	56.902	24.349	99.11	38.172	30.578	22.463	31.415	12.315	61.065	33.753	47.732	27.426	50.217	52.931	24.823	39.841	26.921	42.81	37.02	30.586
ANAPC1	ENSSSCG00000008105	3:44509680-44605014:+1	protein_coding	anaphase promoting complex subunit 1	17.511	6.895	13.773	13.024	6.558	3.831	20.783	12.237	15.24	20.563	5.403	12.49	14.289	10.503	17.173	13.805	14.351	11.247	13.2	15.63	13.748	11.232	11.367	31.179	13.943	19.506	9.37	11.44	2.809	2.919	5.486	8.462	4.302	8.054	15.948	26.022	5.869	11.335	10.226	3.22	3.279	12.062	12.369	8.8	25.528
ANAPC13	ENSSSCG00000033057	13:75599799-75605650:-1	protein_coding	anaphase promoting complex subunit 13	97.632	93.702	56.234	111.02	78.537	27.143	76.887	93.855	100.042	76.54	28.977	131.492	80.046	84.595	114.6	86.024	118.984	110.867	70.266	200.887	160.824	65.215	63.986	86.932	221.569	157.796	46.864	286.689	31.308	38.042	44.48	49.673	51.641	92.848	109.799	138.74	140.732	72.849	69.929	43.179	28.074	72.039	90.917	71.676	65.327
ANAPC15	ENSSSCG00000014806	9:6684700-6689348:-1	protein_coding	anaphase promoting complex subunit 15	139.91	69.11	35.013	47.361	86.782	32.654	84.331	57.289	28.373	44.845	56.16	19.202	45.018	79.032	58.385	39.525	22.127	63.144	67.857	118.727	67.702	72.044	98.576	107.101	73.646	174.68	29.914	178.635	42.541	32.436	24.477	37.876	45.169	86.233	19.871	157.766	95.409	86.643	53.1	29.201	24.835	51.832	41.005	69.838	27.48
ANAPC16	ENSSSCG00000037728	14:75082673-75095060:+1	protein_coding	anaphase promoting complex subunit 16	61.837	25.952	42.008	37.13	40.825	23.45	30.935	37.49	34.901	44.58	21.883	46.041	35.884	41.899	59.933	29.959	42.3	35.452	41.623	27.979	50.479	36.912	40.829	74.009	49.369	86.087	18.065	30.107	23.676	22.975	25.816	28.184	20.526	33.673	49.362	33.666	34.434	32.66	44.059	23.024	24.61	39.187	28.713	33.414	53.247
ANAPC2	ENSSSCG00000032828	AEMK02000682.1:711813-722517:+1	protein_coding	anaphase promoting complex subunit 2	8.616	7.139	3.668	7.111	16.203	9.586	7.287	4.838	3.323	6.966	7.103	2.169	4.808	9.196	8.928	6.307	2.824	11.503	14.278	5.473	4.61	29.174	11.017	23.779	9.028	9.396	4.269	2.438	8.598	7.963	3.578	2.991	2.405	7.436	1.761	11.906	6.103	23.418	20.942	6.4	6.592	15.884	4.66	31.271	4.701
ANAPC4	ENSSSCG00000025902	8:19301472-19343716:+1	protein_coding	anaphase promoting complex subunit 4	8.935	6.778	10.721	12.653	6.242	2.422	12.452	11.299	11.071	12.848	3.086	10.256	13.125	11.474	12.816	11.63	9.103	5.104	10.554	2.836	9.635	12.214	7.797	18.501	8.691	17.029	6.806	1.981	2.425	2.345	3.838	7.238	4.69	8.928	14.384	9.135	2.703	11.35	7.107	4.216	2.31	9.323	9.602	9.114	18.468
ANAPC5	ENSSSCG00000009814	14:31259727-31306441:+1	protein_coding	anaphase promoting complex subunit 5	13.348	7.452	15.424	16.273	12.303	10.861	28.573	14.175	11.739	22.756	5.169	10.688	13.564	15.831	22.22	12.195	11.146	17.319	34.754	27.625	18.768	15.764	14.769	33.211	19.39	17.348	10.929	32.404	7.431	4.362	5.449	9.534	7.119	15.686	13.712	27.803	13.123	28.047	19.982	4.965	7.47	16.45	12.971	12.919	17.109
ANAPC7	ENSSSCG00000030222	14:31762844-31789749:-1	protein_coding	anaphase promoting complex subunit 7	40.789	20.118	19.047	35.8	20.741	22.225	52.418	46.11	27.471	35.008	15.758	24.101	33.525	51.116	27.948	36.72	24.685	22.161	32.506	48.394	31.117	36.491	27.294	51.01	44.074	95.108	17.796	45.136	9.459	11.268	13.635	25.443	27.32	30.456	28.717	44.222	63.527	44.455	21.501	11.152	10.997	25.602	35.629	37.66	32.997
ANG	ENSSSCG00000031538	7:78248732-78262420:-1	protein_coding	angiogenin	12.968	32.557	54.85	6.389	51.68	4.041	4.145	5.855	18.155	1.427	62.854	18.652	9.371	1.682	5.08	4.425	44.98	34.87	34.343	2.322	1082.78	40.544	42.989	7.566	5.469	6.421	6.829	4.712	4.926	6.33	6.511	7.566	1.038	12.133	15.647	9.047	12.409	261.663	10.28	293.842	3.913	94.122	3.12	34.219	15.151
ANGEL1	ENSSSCG00000002390	7:99935142-99959567:-1	protein_coding	angel homolog 1	7.334	2.342	3.616	6.352	3.56	2.68	2.204	6.233	2.62	4.733	2.813	2.418	7.636	3.34	11.286	6.033	4.056	5.208	11.349	0.352	15.267	7.056	4.966	4.371	4.71	5.116	5.118	0.971	4.24	1.765	1.904	4.772	1.089	8.401	3.451	4.558	0	10.935	10.363	1.299	2.71	7.016	5.384	5.478	4.135
ANGEL2	ENSSSCG00000015588	9:130453922-130474918:+1	protein_coding	angel homolog 2	24.093	15.981	23.715	42.001	22.158	11.839	59.111	37.89	32.402	49.986	9.532	25.919	38.127	37.343	34.756	35.602	24.125	17.089	26.846	19.46	28.028	29.64	42.384	59.063	28.481	34.575	25.375	13.005	7.132	9.943	13.995	28.536	16.903	26.888	35.014	21.583	24.6	33.047	25.745	7.188	9.824	26.811	33.873	15.271	49.164
ANGPT1	ENSSSCG00000006035	4:29932297-30233960:+1	protein_coding	angiopoietin 1	3.862	4.614	0.487	12.951	1.773	0.592	10.99	17.1	3.145	17.03	0.618	3.51	10.898	7.48	11.815	11.036	1.999	3.225	1.677	1.134	6.135	56.046	4.095	0.78	6.376	22.114	4.04	1.904	0.685	0.319	1.277	5.282	4.785	5.39	2.242	0.515	0.286	2.042	4.565	0.378	0.853	10.78	18.096	56.085	3.228
ANGPT2	ENSSSCG00000015753	15:37541496-37594492:-1	protein_coding	angiopoietin 2	6.267	16.433	1.989	4.465	7.58	1.953	16.055	6.551	6.703	3.304	10.348	6.007	5.116	8.029	1.835	6.69	3.623	7.209	13.319	0.362	9.205	0.408	14.89	23.213	0.477	5.913	7.274	0.092	0.789	2.856	3.568	3.45	3.512	1.729	9.916	0.153	1.938	2.181	2.976	1.466	1.559	7.488	2.998	1.276	21.638
ANGPT4	ENSSSCG00000007198	17:34348356-34395821:+1	protein_coding	angiopoietin 4	6.445	18.916	0.818	2.476	2.429	1.124	2.11	3.108	2.857	5.782	0.768	3.701	3.436	0.687	4.023	3.36	2.429	2.518	4.097	0.158	6.174	0.424	3.332	0.684	0.118	1.851	2.569	0.082	0.806	0.525	1.631	2.523	3.971	1.231	2.662	0.303	0.11	4.628	1.933	0.633	0.975	9.315	2.251	0.352	3.061
ANGPTL1	ENSSSCG00000015522	9:120654092-120680486:-1	protein_coding	angiopoietin like 1	8.813	80.106	4.983	4.393	23.947	12.756	7.765	4.636	10.645	9.404	1.655	10.295	4.74	2.029	8.217	2.237	7.957	36.531	3.171	0.249	29.874	12.882	71.17	3.408	1.766	10.828	3.682	0.038	6.056	0.657	2.29	2.407	1.385	1.383	14.519	0.258	0.166	14.27	4.681	0.099	11.025	7.408	2.703	8.369	38.834
ANGPTL2	ENSSSCG00000005608	1:267639638-267672923:-1	protein_coding	angiopoietin like 2	32.481	55.203	0.306	4.926	153.658	83.786	3.376	5.208	9.511	3.936	10.462	5.564	9.452	1.939	6.64	7.117	5.821	119.033	66.499	0.223	9.044	1260.47	146.581	8.376	122.48	8.188	3.092	2.749	26.429	7.073	7.576	2.983	1.836	8.98	6.307	5.318	0	17.599	21.316	1.118	16.765	44.563	4.032	829.547	8.25
ANGPTL3	ENSSSCG00000003819	6:149836418-149845854:-1	protein_coding	angiopoietin like 3	0.667	2.57	3.478	5.826	0	0	3.982	2.821	4.326	5.848	0.166	2.691	4.829	1.145	3.812	2.262	4.57	0.112	2.894	0.54	7.097	0	0	0	0	767.219	1.965	0.648	0	0	1.328	4.774	0.416	0	4.849	0.185	0	0	0.827	285.113	0	0.442	1.911	0	2.99
ANGPTL4	ENSSSCG00000013599	2:70905765-70913026:-1	protein_coding	angiopoietin like 4	6.609	32.925	96.199	2.23	290.179	53.936	1.762	0.816	9.42	1.086	242.228	7.858	0.759	0.711	25.5	2.567	6.88	31.017	11.405	0	3.773	646.406	48.977	5.113	18.087	6.117	0.537	0.183	20.239	12.882	2.938	0.347	1.244	10.978	22.058	3.159	0	12.196	42.482	84.249	11.007	32.402	1.372	430.232	33.373
ANGPTL5	ENSSSCG00000014978	9:32609135-32627638:-1	protein_coding	angiopoietin like 5	4.849	4.105	4.206	4.239	1.175	0.074	5.751	3.184	4.741	11.265	2.313	3.958	7.263	1.186	4.468	4.434	4.015	1.087	0.9	0.063	2.822	0	0.195	0.184	0.243	0.722	5.007	0	0	0.062	2.401	5.545	3.345	0.46	6.509	0.092	0	2.905	0.645	0.08	0.218	0.305	3.834	0	4.876
ANGPTL6	ENSSSCG00000013663	2:68947321-68950506:-1	protein_coding	angiopoietin like 6	1.599	2.138	0	0	0.307	0.482	0.274	0	0.289	0.482	6.748	0	0	0.623	0	0.775	0	1.123	1.04	0	0	0.315	0.609	1.136	0.189	1.305	0	0	0	0.1	0	0.833	0	1.326	0	0.218	0	2.978	0.373	15.984	0.167	0.344	0.527	0.381	0
ANGPTL7	ENSSSCG00000003414	6:71350986-71358671:+1	protein_coding	angiopoietin like 7	2.457	4.731	0.634	2.232	0.564	0.423	1.473	1.141	3.228	2.274	0.976	2.962	1.788	0.294	2.686	2.26	3.468	3.113	1.538	0.115	3.136	0.278	0.817	0.997	0.148	0.462	1.366	0.152	0.19	0.344	1.13	1.328	1.587	1.562	3.07	0.159	0.004	41.14	0.348	0.226	0.455	1.972	1.454	0.156	2.758
ANGPTL8	ENSSSCG00000036965	2:69952581-69954220:+1	protein_coding	angiopoietin like 8	0	0.937	0	0	0.29	0	0	0	0	0	0	0	0	0	0	0	0.502	0	0	0	0.568	0	0.55	0	0	0.387	0	0	0	0	0.236	0	0	0	0	0	0	0	0	11.413	0	0	0	0	0
ANK1	ENSSSCG00000007022	17:10751646-10985250:-1	protein_coding	ankyrin 1	2.163	2.126	1.049	10.128	0.298	56.34	5.55	16.237	2.177	38.891	0.607	2.154	6.159	3.995	1.655	10.049	2.102	0.662	1.485	0.348	2.92	1.109	0.746	0.858	0.178	3.773	6.277	0.385	79.658	71.568	40.924	3.033	2.755	12	2.837	0.718	0.971	1.89	0.253	0.214	73.787	0.534	30.848	1.021	2.47
ANK2	ENSSSCG00000009125	8:109316072-109519235:-1	protein_coding	ankyrin 2	2.728	19.178	0.035	128.252	2.822	8.796	498.442	241.289	3.654	152.555	0.103	3.346	159.281	236.598	13.145	168.354	2.495	2.791	28.241	2.973	2.87	1.874	5.706	1.745	10.016	17.611	134.393	1.914	4.095	4.431	12.834	73.906	97.778	77.241	3.049	12.263	0.029	23.426	12.346	0.053	7.163	0.758	212.368	0.568	3.59
ANKAR	ENSSSCG00000016042	15:94277096-94336484:+1	protein_coding	ankyrin and armadillo repeat containing	0.306	1.311	0.125	3.755	0.203	0.089	1.894	2.227	2.121	7.138	0.263	2.279	3.019	0.693	4.895	3.007	1.147	0.367	0.252	0	2.918	0.259	0.253	0.187	0.081	0.538	1.688	0	0	0.168	1.784	2.744	0.258	0.387	2.338	0.089	0	0.212	0.486	0.053	0.091	0.116	2.401	0.072	2.504
ANKDD1A	ENSSSCG00000004545	1:107102704-107138906:-1	protein_coding	ankyrin repeat and death domain containing 1A	0	1.691	0.307	2.018	0	0	1.393	1.449	0.334	18.116	0.212	0.762	1.338	0.382	0.445	0.832	1.271	0.184	0.584	0	0.373	0	0	0.348	0	0.258	0.922	0	0	0	0.311	0.347	0.671	0.544	0.349	0.44	0	1.272	0.181	0	0	0.171	1.187	0	2.037
ANKDD1B	ENSSSCG00000014083	2:84621347-84689341:+1	protein_coding	ankyrin repeat and death domain containing 1B	1.275	4.127	0.825	2.949	0.374	1.14	1.455	2.298	1.7	2.427	0.169	1.845	2.082	0.712	8.408	1.964	1.945	0.408	1.2	0.209	2.119	1.014	0.351	0.749	0.375	0.322	1.382	0.089	0.222	0.639	2.008	1.63	1.488	2.223	1.905	0.106	0.286	3.05	2.124	1.16	0.409	2.174	1.867	0.442	1.937
ANKEF1	ENSSSCG00000007063	17:18957720-18980678:+1	protein_coding	ankyrin repeat and EF-hand domain containing 1	0.129	1.168	0	0.074	3.093	0	0	0.189	0	0	0	0	0.221	0.081	0.15	0.137	0.979	0.399	1.182	0	0.51	0.638	3.135	0	0	0	0.11	0	0	0	0	0	0.338	0.293	0	0	0	8.665	0.198	0	0	7.713	0.274	0.245	0.127
ANKFN1	ENSSSCG00000017609	12:32480008-32784590:+1	protein_coding	ankyrin repeat and fibronectin type III domain containing 1	0.315	0.632	0	7.595	0	0	6.165	8.176	0	1.787	0	0	6.093	5.791	0	3.643	0	0	1.499	0	0	0	0	0	0	1.086	5.58	0	0	0	0	5.984	4.215	3.266	0	0	0	0.397	0	0	0	2.818	7.852	0	0
ANKFY1	ENSSSCG00000017877	12:50167960-50251790:-1	protein_coding	ankyrin repeat and FYVE domain containing 1	9.169	7.301	16.483	19.495	8.938	4.654	42.004	18.747	20.702	19.088	7.265	19.944	19.666	24.028	19.795	22.57	16.425	12.659	19.349	8.875	17.99	18.504	17.375	16.796	14.436	20.534	10.332	6.095	1.771	3.597	5.768	12.482	11.054	19.63	16.354	9.17	10.2	13.823	12.773	4.731	3.94	20.659	19.454	15.662	17.093
ANKH	ENSSSCG00000016784	16:4105165-4271033:-1	protein_coding	ANKH inorganic pyrophosphate transport regulator	27.257	9.373	2.934	34.635	12.894	2.394	38.288	36.705	2.191	31.76	23.676	2.933	32.938	17.053	5.346	28.935	38.508	35.25	8.786	0.223	24.143	13.175	16.414	12.078	0.864	8.249	25.302	0.107	8.541	41.186	30.161	25.35	5.317	64.72	3.882	10.852	0	46.159	6.116	10.585	5.187	17.318	41.344	7.233	8.651
ANKHD1	ENSSSCG00000014364	2:142166314-142298097:+1	protein_coding	ankyrin repeat and KH domain containing 1	32.135	54.434	35.459	21.318	15.546	10.589	36.872	24.583	42.986	35.447	24.657	29.696	27.793	17.56	45.409	21.75	29.842	31.92	47.073	13.84	45.861	32.446	31.244	44.334	38.216	38.147	15.191	11.689	11.447	10.345	20.439	15.937	9.198	15.709	31.872	46.776	17.839	32.961	25.432	10.043	11.656	28.962	26.8	20.201	42.356
ANKIB1	ENSSSCG00000015314	9:72079300-72329544:+1	protein_coding	ankyrin repeat and IBR domain containing 1	17.808	16.371	16.217	31.758	7.861	4.193	85.688	31.013	20.777	39.016	5.99	14.15	48.597	34.358	24.435	40.016	16.958	12.72	19.114	6.071	24.59	21.031	14.521	21.832	39.059	22.465	21.515	8.955	3.149	4.613	8.003	23.837	16.054	21.466	20.633	25.28	3.161	27.33	17.654	3.816	3.916	16.554	37.181	16.568	26.288
ANKLE1	ENSSSCG00000037099	2:60392159-60396381:-1	protein_coding	ankyrin repeat and LEM domain containing 1	0.931	0	0.341	0.671	0.276	0.189	0.244	0.168	1.199	1.095	0.153	0.646	0.636	0.213	0.162	0.615	1.871	1.24	0.326	5.358	0	0	0.265	12.02	0.309	3.316	0.22	4.202	0	0.101	0	0.611	0.243	0.399	2.958	5.954	0	0.314	0.355	0.123	0.096	1.942	0.121	0.656	2.026
ANKLE2	ENSSSCG00000026781	14:22745633-22771724:+1	protein_coding	ankyrin repeat and LEM domain containing 2	37.952	14.5	10.283	15.346	16.796	10.795	19.231	18.686	12.221	14.981	16.331	8.364	15.26	23.147	26.061	17.347	12.585	19.882	37.306	8.681	20.991	38.703	21.083	34.742	38.552	31.709	8.883	5.521	8.721	8.943	9.141	9.594	6.09	17.93	9.959	30.117	4.437	36.038	26.188	11.725	9.647	22.307	12.657	32.601	15.615
ANKMY1	ENSSSCG00000016365	15:139493892-139531799:-1	protein_coding	ankyrin repeat and MYND domain containing 1	2.03	3.756	0.901	1.637	2.679	0.452	0.726	1.14	0.981	0.941	1.177	0.503	2.352	0.983	1.061	1.779	0.577	0.464	2.605	0.056	0.938	2.702	2.034	3.186	0.633	0.403	1.42	0.288	0.781	0.864	0.939	1.474	1.154	2.477	1.044	0.188	0	2.901	1.721	0.172	0.546	3.09	0.753	2.22	1.487
ANKMY2	ENSSSCG00000015360	9:85850647-85887485:-1	protein_coding	ankyrin repeat and MYND domain containing 2	67.913	40.827	35.718	88.912	31.64	11.241	89.05	94.722	47.034	63.232	29.013	49.693	67.911	85.853	32.048	68.198	48.073	27.527	58.728	22.903	36.319	41.904	48.518	92.426	75.496	89.607	41.621	45.331	23.516	23.359	27.104	51.774	33.456	64.809	41.094	45.749	36.338	96.21	34.046	9.295	27.404	45.008	77.876	36.008	35.906
ANKRA2	ENSSSCG00000014070	2:82698002-82715345:-1	protein_coding	ankyrin repeat family A member 2	11.98	15.426	12.971	24.409	8.73	3.304	53.642	29.775	12.656	30.9	6.132	19.282	24.943	39.467	30.953	20.842	14.617	7.173	16.005	4.038	26.269	17.565	11.312	18.422	9.923	16.257	13.145	5.832	7.848	4.39	8.609	15.218	20.314	16.635	19.054	7.252	11.698	13.279	18.341	4.39	4.322	15.005	15.793	12.614	18.393
ANKRD1	ENSSSCG00000010461	14:102591057-102613145:-1	protein_coding	ankyrin repeat domain 1	3.781	0.527	0.968	0.747	0.156	115.099	1.383	0.598	0.829	2.13	60.744	0.742	0.565	0.125	2.482	0.547	0.646	0.179	0.604	0	0.998	0.081	0.23	5.23	38.428	151.205	0.607	0	118.36	1645.35	2002.48	0.356	0.175	0.172	0.752	5.427	0.254	0.375	1.965	1.337	304.828	19.054	0.568	0.326	3.405
ANKRD10	ENSSSCG00000033732	11:77323355-77356139:-1	protein_coding	ankyrin repeat domain 10	21.413	53.888	26.431	54.803	65.677	81.063	59.456	35.728	65.264	52.855	27.494	52.142	47.246	35.862	77.709	50.096	47.879	35.539	44.356	16.157	45.469	132.842	62.25	131	19.811	28.99	27.82	19.951	79.472	35.651	41.147	36.213	15.587	54.72	69.07	18.874	7.232	118.041	70.935	12.084	57.238	73.638	31.62	84.623	124.637
ANKRD11	ENSSSCG00000039541	6:519828-612194:+1	protein_coding	ankyrin repeat domain 11	48.841	23.173	7.392	5.639	22.769	9.564	6.789	5.666	8.758	8.902	13.502	4.072	6.399	10.706	7.575	7.173	3.205	11.086	37.497	0.571	5.112	54.909	32.095	37.302	20.643	20.059	5.438	0.076	6.627	9.702	5.158	3.11	4.012	6.975	2.935	19.602	0.027	28.653	34.111	6.461	7.694	34.394	5.236	35.958	7.862
ANKRD12	ENSSSCG00000003682	6:98696616-98814747:-1	protein_coding	ankyrin repeat domain 12	61.231	23.261	32.186	40.213	11.098	3.34	209.207	55.997	49.429	60.527	25.581	32.705	60.1	89.827	27.917	43.467	27.758	35.68	29.73	2.845	35.718	45.974	22.478	35.007	59.33	33.052	43.526	3.996	5.472	7.484	14.607	36.662	29.326	20.689	37.434	19.43	12.187	24.129	23.976	6.213	7.747	40.921	41.162	20.191	65.078
ANKRD13A	ENSSSCG00000009924	14:40954347-40990421:-1	protein_coding	ankyrin repeat domain 13A	76.857	83.123	56.323	50.168	35.419	11.221	39.807	45.113	95.194	51.6	13.584	69.818	63.359	30.629	43.768	48.525	81.209	65.135	51.716	5.197	70.409	71.676	60.305	100.174	117.611	49.861	20.745	2.436	8.996	13.65	17.424	27.214	11.732	39.188	84.678	38.241	6.235	97.318	42.501	30.354	9.016	78.873	51.189	69.177	116.704
ANKRD13B	ENSSSCG00000017793	12:45787729-45807140:+1	protein_coding	ankyrin repeat domain 13B	6.641	2.74	0.708	6.459	6.422	18.599	26.107	6.189	0.968	7.746	2.143	0.455	6.221	19.421	0.862	6.277	0.849	5.728	4.025	0.338	0.936	8.413	7.22	1.171	5.513	5.52	7.212	0.075	48.157	5.958	2.942	6.547	9.205	8.872	0.886	11.315	0.079	5.66	1.911	1.489	25.09	5.448	5.137	10.02	0.866
ANKRD13C	ENSSSCG00000003790	6:142516120-142618400:+1	protein_coding	ankyrin repeat domain 13C	11.32	15.656	8.721	20.085	6.235	5.411	38.763	33.08	15.534	55.303	5.89	14.187	23.708	53.58	25.004	19.034	13.642	7.946	25.744	6.778	29.285	18.666	10.76	8.724	26.014	28.994	15.093	5.256	4.805	3.715	8.353	13.112	19.911	11.458	14.095	19.87	4.225	19.091	20.506	3.177	5.427	10.664	15.658	15.863	18.561
ANKRD13D	ENSSSCG00000012917	2:5185502-5207007:-1	protein_coding	ankyrin repeat domain 13D	8.722	1.017	2.678	3.645	5.366	0.95	5.666	3.076	2.159	3.379	3.185	1.862	3.569	3.586	3.092	4.425	1.685	5.162	9.011	0	1.726	10.047	5.174	6.579	4.479	1.371	2.302	0	2.09	1.935	1.594	1.799	0.872	5.15	1.811	1.707	0	11.087	6.376	1.277	1.324	6.518	3.411	10.143	2.231
ANKRD16	ENSSSCG00000028790	10:65109084-65122187:+1	protein_coding	ankyrin repeat domain 16	4.192	1.932	1.205	3.596	7.525	3.342	1.75	1.804	2.456	5.046	3.32	2.637	3.419	1.527	5.55	1.811	1.122	4.257	6.445	0	4.383	11.52	5.669	7.423	2.76	3.321	1.508	0.963	4.895	4.277	1.822	1.465	0.554	3.638	1.488	4.695	0.131	7.288	5.966	2.012	2.708	4.316	2.496	7.648	2.661
ANKRD17	ENSSSCG00000024592	8:69361213-69531286:-1	protein_coding	ankyrin repeat domain 17	38.147	51.02	33.437	64.016	13.075	13.307	175.663	94.07	47.826	86.369	27.588	31.03	75.461	69.413	45.916	70.352	30.813	27.284	37.909	11.789	71.775	33.214	28.973	48.564	52.932	49.363	50.916	14.665	9.573	12.134	29.531	44.171	38.08	44.16	35.183	46.902	7.049	39.981	31.923	6.712	13.723	28.614	79.365	20.371	54.158
ANKRD2	ENSSSCG00000010522	14:108944791-108959382:+1	protein_coding	ankyrin repeat domain 2	6.954	7.753	3.676	8.982	1.346	185.629	3.709	5.975	7.277	16.37	1.182	9.154	7.982	2.216	6.771	9.149	5.011	1.74	2.395	0.704	7.306	1.339	1.212	0.945	1.001	2.128	5.68	0.63	211.298	2.56	3.138	6.798	3.845	5	8.582	0.324	0.362	1.496	1.704	0.288	119.756	1.146	7.09	1.024	7.002
ANKRD22	ENSSSCG00000010445	14:100747953-100772386:-1	protein_coding	ankyrin repeat domain 22	7.808	0	18.63	0.315	0.628	0	0	0.39	80.282	0.221	19.346	95.024	0.57	0.156	0.318	0.582	87.25	14.865	14.945	0	26.782	0	1.831	1.159	0	1.147	0	0	0	0.293	0.585	0.279	0.253	0.583	28.148	0	0	8.084	0.74	2.433	0.084	31.978	0	0	5.063
ANKRD23	ENSSSCG00000008200	3:56776839-56781143:+1	protein_coding	ankyrin repeat domain 23	0	0	0	0	0	211.296	0	0	0	0	0	0	0	0	0	0	0	0	0	0	0	0.431	0	0.316	0	0.615	0.321	0	1280.57	83.16	83.228	0	0.194	0	0	0.841	0	0	0	0	424.817	0	0	0.87	0
ANKRD24	ENSSSCG00000013497	2:74539688-74564902:-1	protein_coding	ankyrin repeat domain 24	7.882	15.15	5.928	11.702	6.9	1.83	8.966	10.676	7.314	21.423	2.439	7.011	7.55	5.349	9.99	21.415	5.308	2.234	5.208	0.804	5.535	2.049	6.616	2.024	0.74	2.894	5.961	0.519	1.492	2.051	3.407	5.279	5.657	8.36	7.654	0.684	0.232	6.276	3.183	0.809	1.457	3.486	13.766	1.134	6.433
ANKRD27	ENSSSCG00000002859	6:42392901-42560004:-1	protein_coding	ankyrin repeat domain 27	10.221	11.195	7.486	10.254	16.694	4.621	12.471	10.869	12.78	16.231	17.12	13.38	11.902	6.47	19.741	13.631	11.664	12.01	31.55	1.062	12.299	24.112	19.705	24.858	23.333	9.026	6.85	5.505	5.509	7.332	6.145	6.979	4.52	13.859	14.28	17.455	7.685	24.034	25.231	3.684	4.855	21.213	10.224	14.861	16.034
ANKRD28	ENSSSCG00000011194	13:2922860-3136951:-1	protein_coding	ankyrin repeat domain 28	22.516	9.186	15.79	35.656	5.954	3.751	41.861	41.36	17.538	26.203	7.174	11.827	41.428	32.37	21.036	27.342	12.843	9.536	15.086	5.114	34.44	23.275	13.321	21.783	48.894	26.133	22.54	3.295	7.44	2.176	4.528	25.068	15.728	18.463	15.25	10.233	5.123	26.788	15.595	4.529	6.863	9.259	32.137	16.454	9.579
ANKRD29	ENSSSCG00000003708	6:108459489-108517232:-1	protein_coding	ankyrin repeat domain 29	14.584	2.361	0.231	20.027	7.608	5.054	15.796	33.885	4.106	6.787	3.246	3.025	8.028	9.583	14.06	17.95	3.889	22.293	23.584	3.485	2.671	6.76	11.159	12.351	40.897	9.317	5.336	5.623	1.871	0.995	1.002	4.166	5.205	16.509	4.824	8.859	14.432	12.341	12.53	3.124	1.273	13.269	34.227	11.369	15.355
ANKRD33	ENSSSCG00000000231	5:17248664-17250938:+1	protein_coding	ankyrin repeat domain 33	0.339	0	0.785	0	0	0	0	0	0	0	0	0	0	0	2.234	0	0	0	0	0	0	0	0	0	0	0	0	0	0	0	0	0	0.887	0	0.607	0	0	0	0.864	6.383	0	0.279	0	0	0
ANKRD33B	ENSSSCG00000039609	16:149595-233810:+1	protein_coding	ankyrin repeat domain 33B	0.651	4.257	11.77	14.1	7.223	5.236	3.227	11.206	2.643	1.897	12.592	1.707	14.185	3.518	2.886	4.252	3.702	3.715	3.694	0	18.419	4.152	8.362	9.287	18.437	1.345	11.214	0.574	18.841	13.716	20.446	15.154	1.891	2.782	4.122	0.59	0	2.752	7.292	0.208	11.561	6.596	2.696	4.801	9.922
ANKRD34A	ENSSSCG00000037823	4:99378714-99382721:+1	protein_coding	ankyrin repeat domain 34A	0.631	1.727	0.372	7.672	1.119	3.352	8.589	8.558	0.88	11.555	0.21	1.292	10.928	4.681	0.844	9.541	0.7	0.361	0.662	0.065	0.568	0.486	1.425	0.387	0.601	0.419	9.784	0.116	6.037	6.092	3.174	6.988	2.05	13.252	1.244	2.121	0	1.603	0.327	0.055	6.86	0.485	7.069	0.413	0.606
ANKRD34B	ENSSSCG00000014124	2:89155769-89171325:-1	protein_coding	ankyrin repeat domain 34B	0.384	0.236	0	33.367	0.284	0.05	1.33	14.365	0.343	2.756	0	0.42	3.71	3.125	0.583	42.961	0.4	0	3.7	0	0.672	0.104	0.07	0.077	0	0.503	1.983	0.418	0	0.043	0.137	15.659	0.299	13.737	0.812	0.354	0	0.279	0.072	0.255	0.053	0.076	15.815	0	0.534
ANKRD34C	ENSSSCG00000032430	7:48405156-48421098:+1	protein_coding	ankyrin repeat domain 34C	0.432	0.125	0	7.207	0.046	0	0.938	8.282	0.092	4.387	0	0.047	6.239	1.394	0.104	27.137	0.352	0	0.044	0	0.175	0	0.041	0.044	0	0.166	6.594	0.03	0	0	0.301	1.842	0.785	15.547	0.171	0.016	0	0.044	0.041	0	0	0	9.83	0	0.289
ANKRD35	ENSSSCG00000006688	4:99442896-99465622:+1	protein_coding	ankyrin repeat domain 35	10.582	5.398	1.515	7.223	5.288	0.479	2.146	6.029	3.428	5.789	1.207	4.352	4.171	0.806	3.151	2.798	2.476	21.328	5.048	0.298	6.014	9.262	7.605	5.428	2.763	1.079	2.559	0.133	0.27	0.712	1.45	2.601	2.881	5.595	4.309	1.087	0.522	13.272	0.939	0.316	0.556	4.296	9.157	8.546	3.039
ANKRD37	ENSSSCG00000015798	15:46445881-46450097:+1	protein_coding	ankyrin repeat domain 37	6.92	0.773	4.173	2.847	5.482	0.845	3.608	1.378	4.807	4.422	1.496	3.112	2.42	3.5	3.632	1.649	4.115	4.536	3.002	3.778	8.442	5.984	5.561	7.886	7.237	6.014	1.091	6.604	1.219	1.533	1.272	1.986	0.865	2.808	4.101	1.784	1.858	6.178	3.174	1.186	1.497	4.634	1.449	3.618	5.923
ANKRD39	ENSSSCG00000035533	3:56762382-56782655:+1	protein_coding	ankyrin repeat domain 39	13.123	6.267	5.119	12.492	23.455	212.73	12.912	10.164	7.584	11.347	5.85	4.887	12.582	11.377	15.281	12.859	5.667	15.448	28.092	22.264	15.072	22.469	10.125	17.381	8.992	11.045	10.84	47.728	913.108	86.641	75.28	5.84	2.46	9.824	6.573	9.119	30.162	25.852	22.888	8.236	317.175	19.228	6.693	35.53	6.357
ANKRD40	ENSSSCG00000038760	12:26975610-26995521:-1	protein_coding	ankyrin repeat domain 40	14.249	16.983	10.714	23.704	17.522	20.662	9.743	23.483	19.014	21.354	10.533	18.302	31.994	10.909	10.074	26.725	13.321	9.928	21.549	3.054	10.564	26.974	28.933	20.981	37.661	16.784	13.471	3.955	18.71	15.836	15.331	13.018	4.974	26.989	12.712	14.02	3.088	22.203	13.726	9.939	17.779	26.238	27.598	27.628	13.469
ANKRD40CL	ENSSSCG00000017556	12:27039036-27041684:-1	protein_coding	ankyrin repeat domain-containing protein 40-like	0	0	0	2.462	0	0	0	0	3.696	4.2	0	11.713	2.363	1.033	2.415	2.278	81.603	2.344	0	0	4.152	0	0	0	0	0	0	0	0	0.566	2.612	1.938	0	0	89.23	0	0	0	0	0	0	0.463	0	0	1.021
ANKRD42	ENSSSCG00000014902	9:17334055-17410294:+1	protein_coding	ankyrin repeat domain 42	13.03	17.037	13.738	29.488	4.1	3.268	40.727	34.882	18.621	48.336	3.343	19.402	32.839	41.309	30.185	23.471	15.295	6.298	13.585	16.249	36.243	17.018	7.702	11.368	24.649	28.999	23.921	12.193	1.185	2.571	8.925	26.276	14.866	14.735	20.405	9.445	6.364	21.911	10.892	1.976	2.36	11.975	25.688	11.378	27.031
ANKRD44	ENSSSCG00000016074	15:100868475-101211230:-1	protein_coding	ankyrin repeat domain 44	2.716	12.805	30.899	23.385	4.621	1.946	39.133	18.11	37.789	30.407	5.159	30.244	21.743	17.642	8.958	20.459	19.268	2.541	6.784	0	25.318	3.13	12.601	23.519	5.266	11.548	7.822	0	1.448	1.304	3.552	10.334	8.797	18.386	40.382	0.461	1.257	22.13	4.947	2.317	2.034	36.433	21.605	1.001	85.341
ANKRD46	ENSSSCG00000006065	4:36400682-36446071:+1	protein_coding	ankyrin repeat domain 46	13.596	10.951	12.416	73.968	18.554	13.653	203.03	100.088	20.829	73.455	13.995	25.141	73.279	139.536	38.864	59.817	31.213	10.252	43.318	3.419	24.155	16.17	26.185	18.434	9.698	32.678	53.482	11.501	13.911	9.813	16.018	48.692	44.903	81.355	17.07	8.336	2.536	63.921	29.001	16.075	13.773	21.339	66.729	10.326	18.055
ANKRD49	ENSSSCG00000014956	9:26633996-26642512:+1	protein_coding	ankyrin repeat domain 49	19.373	12.883	14.05	9.053	12.567	6.869	8.808	9.294	21.097	6.879	15.123	21.066	12.173	7.859	13.492	9.537	16.68	18.484	26.584	12.776	13.643	17.187	16.622	29.874	25.291	17.359	5.847	10.268	12.39	4.887	4.462	5.403	2.552	7.446	20.973	11.475	21.57	15.251	13.428	8.083	6.922	22.151	10.216	17.555	20.014
ANKRD50	ENSSSCG00000022173	8:99782806-99828653:+1	protein_coding	ankyrin repeat domain 50	19.204	24.353	14.279	29.608	4.395	2.983	88.865	28.453	13.677	36.729	5.133	9.871	23.405	48.954	7.541	23.445	9.754	20.974	7.429	9.416	27.021	70.891	11.078	4.14	25.264	52.433	20.661	8.695	1.523	5.589	14.057	10.294	18.98	18.575	7.959	12.621	2.097	44.467	6.236	0.925	3.167	21.732	25.174	27.338	7.116
ANKRD52	ENSSSCG00000000386	5:21637613-21657092:-1	protein_coding	ankyrin repeat domain 52	2.241	3.33	2.097	9.44	5.369	9.791	4.425	14.948	3.353	6.732	5.884	2.462	8.387	4.293	2.946	15.308	3.02	7.213	11.513	0.29	2.832	24.86	9.617	17.052	21.719	2.181	8.265	0.632	10.411	5.178	2.646	4.733	2.44	23.689	2.762	12.51	0	15.718	9.367	1.24	9.424	10.612	17.833	24.246	4.464
ANKRD53	ENSSSCG00000031976	3:71546681-71554978:-1	protein_coding	ankyrin repeat domain 53	0.606	1.403	0.64	0	5.688	0.083	0.222	0.523	0.1	0.194	0.126	0.267	0.372	0.177	5.692	0.275	0.189	0.806	6.692	0	0.489	0	4.742	0.129	0.136	0.104	0.199	0	0	0	0	0.182	0.237	0.126	0.124	0.414	0	0.151	4.656	0	0	0.13	0.318	0.146	0.403
ANKRD54	ENSSSCG00000000120	5:10003836-10018944:+1	protein_coding	ankyrin repeat domain 54	9.848	16.906	6.057	11.979	8.138	4.56	7.834	7.087	10.433	17.109	4.802	11.299	12.396	5.594	11.044	10.278	8.311	6.22	14.543	1.074	9.431	16.601	10.323	11.951	5.489	8.381	7.297	1.153	4.473	4.303	6.369	8.82	4.626	6.137	11.959	2.897	1.114	18.03	10.109	3.408	3.227	9.268	8.962	13.954	11.247
ANKRD55	ENSSSCG00000016917	16:35232036-35331465:-1	protein_coding	ankyrin repeat domain 55	1.264	3.563	1.266	8.806	0.259	0.09	3.812	4.606	2.757	4.515	0.418	2.61	3.57	1.937	3.081	3.171	1.361	1.352	1.843	0.432	3.695	0	0.475	0.515	0	0.224	1.748	0.066	0	0.097	2.181	3.814	1.299	11.654	3.651	0.117	0.318	1.02	0.257	0.072	0.087	0.576	8.277	0.189	4.881
ANKRD6	ENSSSCG00000004322	1:57437811-57645955:+1	protein_coding	ankyrin repeat domain 6	27.247	5.057	2.678	15.908	0.903	0.896	63.489	10.602	4.386	16.78	2.114	5.57	10.599	21.594	9.093	10.071	8.901	3.859	10.454	5.037	6.555	1.038	1.851	2.931	0.355	9.066	8.65	12.374	0.294	6.474	9.373	12.669	15.817	15.727	7.158	44.25	0.2	22.108	5.852	0.405	0.904	7.242	12.551	0.464	5.633
ANKRD60	ENSSSCG00000007511	17:58425165-58434669:-1	protein_coding	ankyrin repeat domain 60	0	0	0	0	0	0	0	0	0	0	0	0	0	0	0	0	0	0	0	0	0	0	0	0	0	0	0	0	0	0	0	0	0	0	0	0	0	0	0	0	0	0	0	0	0
ANKRD61	ENSSSCG00000007593	3:5097791-5117889:-1	protein_coding	ankyrin repeat domain 61	1.34	0.444	0.366	1.595	1.078	2.213	1.015	0.371	1.354	2.694	1.612	1.333	1.043	0.332	1.225	0.428	1.506	1.554	0.509	0.851	1.798	4.359	1.311	1.398	6.927	0.584	0.314	4.538	1.011	0.677	1.307	0.508	0	0.851	1.173	5.754	0.456	1.705	0.818	0.771	1.927	1.671	0.533	3.471	1.429
ANKRD63	ENSSSCG00000035682	1:131034252-131035406:+1	protein_coding	ankyrin repeat domain 63	0	0	0	3.485	0	0	0.293	1.252	0	0	0.205	0	0.492	0.974	0	0	0	0.079	0	0	0.405	0	0	0.937	0.636	0	0.313	0	0	0	0	2.177	1.142	0.17	0	0	0	2.135	0.268	0	0	0.981	0.439	0	0.448
ANKRD65	ENSSSCG00000003346	6:63680993-63682758:-1	protein_coding	ankyrin repeat domain 65	0.197	0	0	5.051	0	0.135	0	1.658	0	0.607	0	0	6.236	0	0	7.436	0	0.242	0.853	0	0.411	0	0	0.764	0	0	1.864	0	0.131	0.113	0	1.147	0	1.106	0	0	0	0.105	0	0	0.12	0.556	2.725	0	0
ANKRD66	ENSSSCG00000032691	7:41546878-41562366:+1	protein_coding	ankyrin repeat domain 66	5.498	3.112	3.077	6.336	1.346	0.225	3.262	3.823	3.8	7.147	1.408	4.113	7.302	1.78	3.672	3.203	2.988	0.987	20.917	0.588	2.959	3.031	2.039	0.69	0.331	1.812	2.236	0.483	0.159	0.253	1.765	6.049	3.177	2.661	4.566	0.528	0.26	1.92	0.788	0.523	0.198	8.968	3.18	1.328	4.502
ANKRD9	ENSSSCG00000039713	AEMK02000452.1:1261378-1262338:-1	protein_coding	ankyrin repeat domain 9	0.814	0	0.472	0.808	3.538	11.846	0.486	2.257	3.526	0.366	13.778	0.784	0.449	1.032	5.229	0.759	1.642	4.52	9.117	0	0	4.644	2.969	3.67	4.924	2.916	0.982	0.42	10.72	6.126	1.021	0	0	0.221	0	4.665	0	2.591	16.829	21.319	9.059	5.073	1.316	19.521	0.647
ANKS1A	ENSSSCG00000001534	7:30812920-30995360:+1	protein_coding	ankyrin repeat and sterile alpha motif domain containing 1A	18.873	6.871	7.496	7.517	15.376	3.494	8.177	4.725	12.56	17.494	22.871	7.542	5.69	7.367	139.046	9.142	7.487	8.901	24.461	0.422	27.109	7.889	16.898	13.146	4.993	9.363	3.217	0.111	2.148	11.612	10.758	4.735	3.048	10.052	8.742	17.626	0.998	17.453	97.723	3.215	2.965	26.637	4.153	7.776	9.05
ANKS3	ENSSSCG00000007939	3:37640448-37691738:+1	protein_coding	ankyrin repeat and sterile alpha motif domain containing 3	6.305	2.256	3.638	5.617	15.191	5.389	8.301	3.636	3.363	11.055	3.841	3.641	5.331	6.198	12.963	4.798	2.678	7.635	17.114	0.044	8.018	29.983	13.462	8.804	5.034	7.022	3.686	0.601	2.371	3.691	2.487	3.759	2.088	5.834	2.731	3.346	0	17.372	20.346	4.932	3.062	7.455	3.264	22.869	3.745
ANKS4B	ENSSSCG00000007850	3:24841386-24852813:-1	protein_coding	ankyrin repeat and sterile alpha motif domain containing 4B	0	0.34	0	0.146	0	0	0.263	0	118.92	3.09	0.629	138.716	0.286	0	100.954	0	73.956	0	11.345	0	12.387	0	0	0.122	0	11.989	0	0	0	0	0	0	1.609	0.111	124.732	0.122	0.085	0.248	56.71	40.629	0	0.124	0	0	0
ANKS6	ENSSSCG00000005378	1:240527611-240584918:-1	protein_coding	ankyrin repeat and sterile alpha motif domain containing 6	0.719	2.195	0.129	1.231	0.911	0.573	1.353	1.007	1.682	0.178	0.777	1.265	1.487	0.583	7.066	1.227	0.888	0.801	1.312	0.503	3.621	6.397	1.713	1.224	7.822	0.8	0.736	0	0.319	1.054	1.494	0.434	1.285	0.819	1.422	1.835	0	2.824	8.674	0.061	0.632	1.935	0.914	3.581	0.894
ANKUB1	ENSSSCG00000011706	13:89977723-90013824:-1	protein_coding	ankyrin repeat and ubiquitin domain containing 1	1.852	0.464	1.612	4.27	0.302	0.103	1.355	1.881	3.107	6.153	0.41	3.08	4.837	0.726	4.309	2.168	3.152	0.325	0.417	0.118	4.055	0.415	0.148	0.155	0	0.396	0.903	0.11	0	0.101	2.203	2.801	2.615	0.302	5.902	0	0.326	0.239	0.211	0	0.108	0.326	3.455	0.349	3.664
ANLN	ENSSSCG00000016658	18:37645004-37708565:-1	protein_coding	anillin actin binding protein	20.132	4.307	14.316	111.642	1.406	0.69	9.33	138.571	17.686	55.76	3.774	17.462	299.441	9.265	3.913	189.088	11.208	19.4	5.971	21.883	6.495	10.682	3.128	21.901	87.526	91.145	55.588	19.463	0.611	2.515	2.947	51.273	5.713	65.715	23.81	44.44	83.287	5.518	3.224	0.651	1.013	7.261	288.34	23.226	19.375
ANO1	ENSSSCG00000024158	2:3200477-3356630:-1	protein_coding	anoctamin 1	10.393	4.614	0.907	1.725	3.598	5.035	1.353	1.251	2.516	3.426	1.683	2.259	1.525	0.701	2.767	1.221	2.072	12.653	6.115	1.137	18.449	0.43	3.331	8.664	3.671	3.72	1.571	1.822	3.481	1.242	1.312	1.717	1.157	1.511	2.593	0.345	0.31	6.923	1.853	10.318	4.103	8.806	1.33	1.291	3.619
ANO10	ENSSSCG00000011296	13:26734100-27006540:-1	protein_coding	anoctamin 10	23.15	24.937	22.066	22.812	31.582	8.346	21.988	25.932	17.787	15.083	20.578	12.324	19.293	22.697	10.259	29.896	30.233	33.238	30.629	8.995	33.88	38.443	36.091	6.575	88.424	20.212	11.278	21.059	4.519	6.252	9.281	12.98	8.271	22.105	23.897	16.076	43.055	34.371	13.551	5.788	7.002	30.295	29.552	35.895	13.906
ANO3	ENSSSCG00000013339	2:33618288-33905069:-1	protein_coding	anoctamin 3	1.101	3.835	0.533	86.013	1.971	0.08	12.912	45.384	1.6	2.577	6.548	0.698	20.69	10.125	5.749	7.661	0.361	3.169	0.243	0	16.143	0	3.972	0.581	0	1.125	25.186	0	0.029	0.335	0.651	174.201	2.432	4.276	1.335	0.275	0	0.46	1.568	0.143	0.061	0.184	40.256	0	1.726
ANO4	ENSSSCG00000000873	5:83048948-83489395:-1	protein_coding	anoctamin 4	1.462	2.534	0.484	29.059	0.104	0.087	33.567	21.91	0.575	27.274	1.236	0.477	32.53	20.176	0.87	35.622	3.176	0.638	7.438	0.052	6.809	0.483	0.222	0.13	1.143	2.104	12.501	0.025	0	0.109	0.625	9.752	7.413	9.953	1.238	0.181	0.086	9.757	0.111	0.024	0.048	0.735	24.564	1.091	0.651
ANO5	ENSSSCG00000013344	2:37171401-37255489:-1	protein_coding	anoctamin 5	9.221	1.658	0.165	15.231	0	17.591	42.942	50.238	0.131	29.281	0	0	21.704	34.687	0.146	15.803	0.3	0.503	0.51	3.684	0.658	0	0.104	1.017	0.058	12.747	8.431	4.049	38.967	0.031	0	8.611	24.988	14.314	0.95	5.856	0	45.26	0.053	0.045	32.621	0.385	22.695	0	2.144
ANO6	ENSSSCG00000000804	5:76238923-76334021:+1	protein_coding	anoctamin 6	13.676	50.404	29.696	11.871	17.665	11.946	14.269	11.307	25.858	10.808	25.56	20.156	13.858	10.098	66.735	8.047	39.473	24.774	43.963	3.895	38.147	40.768	41.853	26.6	93.517	31.302	8.457	4.446	14.524	9.085	11.053	8.447	4.056	9.584	52.732	20.201	14.869	70.339	37.624	3.899	14.568	74.883	10.593	31.73	39.269
ANO8	ENSSSCG00000039330	2:60357473-60369956:+1	protein_coding	anoctamin 8	3.131	4.182	6.323	6.543	13.374	7.066	6.823	5.619	3.286	11.274	7.896	3.149	5.43	3.592	4.551	7.514	2.291	7.009	7.878	0.607	2.42	25.367	13.236	13.309	7.614	1.251	4.27	1.277	7.475	6.158	3.611	3.812	2.068	8.319	2.612	5.575	0.226	21.892	9.379	2.213	5.137	9.605	6.527	27.74	3.83
ANO9	ENSSSCG00000024569	2:217904-250946:-1	protein_coding	anoctamin 9	2.57	0.231	3.871	0.186	0.527	0.056	0.373	0	54.445	0.216	6.513	57.923	0.187	0	4.562	0.169	46.039	11.788	9.287	0	16.209	0.11	0.965	7.3	0	0.116	0	0.241	0.057	0.1	0.264	0.086	0.14	0.371	35.471	1.126	0	0.652	3.856	0.135	0.058	2.03	0.344	0.095	5.804
ANPEP	ENSSSCG00000001849	7:55351083-55373894:-1	protein_coding	alanyl aminopeptidase, membrane	6.031	25.502	5.361	0.745	67.422	1.952	3.152	0.513	3.264	0.556	29.868	4.025	0.558	0.58	230.608	0.744	577.091	45.747	37.639	0.868	4.772	40.918	57.595	4.055	34.501	2.036	0.367	0.606	3.433	0.606	0.1	0.508	0.244	2.225	573.629	1.763	0	23.773	346.218	40.214	1.315	17.108	1.006	30.294	6.279
ANTXR1	ENSSSCG00000008340	3:73157747-73398740:-1	protein_coding	ANTXR cell adhesion molecule 1	50.179	32.256	0	13.515	32.27	9.353	20.048	15.713	21.084	18.042	20.18	16.729	13.652	13.746	14.672	12.839	18.038	63.895	50.757	1.759	26.808	356.296	79.162	10.597	135.079	28.903	12.951	6.535	3.785	7.654	8.172	11.885	12.339	25.339	18.561	20.447	0	123.793	17.139	2.481	6.07	44.269	14.546	232.126	21.668
ANTXR2	ENSSSCG00000009256	8:137611222-137879187:+1	protein_coding	ANTXR cell adhesion molecule 2	36.404	62.348	26.706	9.634	50.561	12.725	22.228	11.382	57.132	5.345	17.842	52.307	9.787	24.173	10.458	4.839	31.374	21.939	59.573	0	21.466	225.625	66.958	57.479	106.713	53.221	3.842	0	10.095	26.506	33.663	4.584	18.549	10.353	44.532	30.563	0	52.228	14.578	20.683	12.039	84.355	7.907	204.262	74.504
ANXA1	ENSSSCG00000005267	1:226413516-226431961:+1	protein_coding	annexin A1	212.432	472.412	1392.56	31.034	382.143	36.603	25.714	76.406	72.175	19.581	164.697	114.284	56.998	25.112	35.595	21.725	37.473	304.818	96.41	334.443	253.341	164.122	478.933	136.472	825.39	58.87	32.148	66.713	24.042	38.939	25.201	39.699	17.27	51.587	44.301	173.738	214.207	576.39	52.224	20.601	26.227	630.725	36.295	277.113	49.968
ANXA10	ENSSSCG00000030058	14:21249054-21315131:-1	protein_coding	annexin A10	0.088	0	0	0	0	0	0	0	0	0	0	0	0	0	0	0	22.988	0	0.414	0	0	0	0	0	0	0.758	0	0	0	0	0	0.329	0	0	0	0	0	0	0.073	0	0	0	0	0	0
ANXA11	ENSSSCG00000010331	14:81835194-81879565:+1	protein_coding	annexin A11	106.088	54.607	61.159	16.142	87.909	48.003	6.467	38.02	63.204	7.191	108.122	61.747	18.957	11.406	100.52	7.53	48.698	84.63	172.329	18.484	50.863	117.255	96.494	101.294	85.784	22.034	11.552	22.641	75.922	70.805	44.805	15.953	4.586	38.1	69.238	27.105	10.865	78.248	141.981	31.177	44.419	132.547	29.376	95.268	46.112
ANXA13	ENSSSCG00000005979	4:15707607-15768069:+1	protein_coding	annexin A13	3.534	3.474	2.207	4.036	0.545	0.407	2.3	2.498	12.184	4.859	2.342	10.508	3.345	0.868	19.312	2.793	83.422	0.672	2.359	0.561	6.369	0.701	0.733	0.418	0.754	1.425	2.283	0.154	0.057	0.579	1.946	2.937	2.477	1.169	38.11	0.326	0.505	9.828	14.05	2.194	0.236	5.642	2.782	0.69	4.145
ANXA4	ENSSSCG00000008336	3:72620712-72694552:-1	protein_coding	annexin A4	109.849	27.518	251.341	9.508	149.542	10.858	7.727	18.661	167.944	5.744	68.165	230.98	13.358	8.398	66.649	11.53	155.743	86.811	419.391	8.056	90.024	70.762	186.423	19.777	81.113	26.254	4.787	29.741	16.427	9.702	8.795	6.139	6.596	15.843	306.638	22.741	97.182	359.948	91.703	28.283	9.88	97.744	25.465	64.139	22.374
ANXA5	ENSSSCG00000009097	8:102387828-102421352:+1	protein_coding	annexin A5	431.541	603.119	732.869	96.115	776.778	79.625	92.544	154.882	86.191	86.81	301.705	122.248	72.754	60.64	59.116	72.182	110.568	211.434	267.743	18.732	102.746	468.345	795.741	88.992	1140.47	154.271	31.592	12.772	52.735	125.69	70.74	57.498	40.177	198.268	82.376	100.882	66.26	366.859	114.739	57.338	66.73	675.775	160.969	607.216	118.557
ANXA6	ENSSSCG00000017089	16:71867413-71913379:+1	protein_coding	annexin A6	166.917	50.508	17.039	70.428	132.459	164.136	55.033	152.897	62.258	27.308	100.193	57.94	65.178	48.718	21.432	87.998	49.001	112.996	97.995	49.005	123.74	357.765	152.801	128.681	411.902	205.716	52.276	61.708	117.19	97.661	78.582	41.641	18.087	117.239	56.166	150.806	120.715	237.633	61.481	50.473	119.242	203.827	210.736	537.798	77.616
ANXA7	ENSSSCG00000010299	14:76205195-76234645:-1	protein_coding	annexin A7	58.343	40.03	172.71	67.627	68.456	31.708	41.1	71.136	133.861	48.781	79.34	131.745	55.225	64.996	110.123	67.14	83.349	100.176	88.317	117.983	182.445	110.786	102.408	91.184	253.845	76.85	32.111	108.751	172.583	36.315	42.083	45.996	21.256	65.941	67.544	75.553	54.741	140.125	89.214	53.625	80.167	85.969	49.444	105.122	67.233
ANXA9	ENSSSCG00000006643	4:98221851-98242243:-1	protein_coding	annexin A9	20.917	25.477	13.579	26.242	6.27	2.686	14.129	13.368	25.933	40.062	9.004	27.881	28.054	6.765	33.079	22.409	19.236	36.6	14.461	1.825	104.878	4.421	5.539	4.039	2.702	9.302	14.228	1.882	0.565	2.776	14.974	19.296	14.748	4.175	27.91	2.3	1.821	8.129	8.06	1.643	1.61	7.023	18.023	3.875	27.053
AOAH	ENSSSCG00000016657	18:37377924-37599931:+1	protein_coding	acyloxyacyl hydrolase	2.417	2.331	466.505	2.996	1.601	0.245	2.585	2.202	11.484	6.363	0.725	8.691	3.718	3.116	3.24	2.443	9.896	3.311	3.592	0.581	1.859	0.201	2.035	358.285	0.086	0.325	1.767	0.139	0.368	0.79	0.748	1.073	0.987	1.283	19.496	0.254	0.144	0.343	2.799	2.016	0.389	62.784	1.68	0.091	19.764
AOC1	ENSSSCG00000016442	18:6306835-6319646:-1	protein_coding	amine oxidase, copper containing 1	2.265	1.426	1.53	2.8	0.231	0.063	1.705	1.608	84.136	4.815	0.395	48.687	2.833	0.573	431.666	1.533	82.982	0.417	0.94	0.3	2.181	0.344	0.427	1.27	0.17	1.932	1.813	0.15	0	0.159	1.644	1.892	2.533	0.232	87.014	0.105	0.115	0.323	453.661	0.088	0.069	0.821	2.121	0.369	4.269
AOC2	ENSSSCG00000017384	12:20022429-20027248:-1	protein_coding	amine oxidase, copper containing 2	0	0.285	0	0.491	0.902	0.165	0.144	0	0.192	0	0.104	0	0.136	0	0.649	0.224	0.354	0.181	0.498	0	0	0.131	0.542	0.438	0	0.169	0	0	0.15	0.2	0	0	0.202	0.674	0.389	0.141	0	1.357	0.68	1.295	0.13	0.212	0.079	0.119	0.298
AOX1	ENSSSCG00000029606	15:104157527-104238400:+1	protein_coding	aldehyde oxidase 1	5.085	42.713	2.214	5.405	43.179	2.11	3.328	2.912	7.955	9.36	7.271	8.026	5.789	1.35	49.11	5.187	4.581	2.417	4.349	2.642	5.835	36.216	60.24	3.291	15.419	6.247	2.914	0.754	0.891	0.686	3.914	3.98	3.229	2.627	7.285	13.98	0.633	117.729	21.28	150.618	1.288	3.754	4.128	23.156	11.008
AP1B1	ENSSSCG00000009978	14:46469457-46520135:-1	protein_coding	adaptor related protein complex 1 subunit beta 1	9.728	7.62	15.748	22.941	16.618	26.305	29.407	29.854	24.97	23.336	25.605	19.371	24.319	17.043	31.407	33.217	22.052	31.954	219.467	11.376	17.366	30.749	26.305	46.367	29.033	17.708	18.386	16.151	17.03	13.045	8.016	12.179	4.805	46.701	17.644	25.684	28.03	41.749	55.26	14.12	13.422	40.467	41.526	30.799	22.319
AP1G1	ENSSSCG00000002740	6:14719953-14809756:-1	protein_coding	adaptor related protein complex 1 subunit gamma 1	19.237	22.773	30.048	40.4	16.141	13.602	69.216	55.366	46.375	42.276	31.116	39.352	45.138	49.448	54.619	45.364	40.584	28.848	62.941	14.301	42.306	41.526	34.928	37.855	52.349	39.785	30.896	13.407	9.334	9.618	10.881	25.609	27.98	41.145	37.767	41.913	21.373	53.269	44.747	12.9	10.299	41.136	50.427	31.835	36.57
AP1G2	ENSSSCG00000002015	7:75530033-75549488:+1	protein_coding	adaptor related protein complex 1 subunit gamma 2	11.859	6.716	10.606	5.269	9.389	1.848	6.029	3.234	8.869	6.057	14.473	7.125	4.659	4.219	8.02	3.174	9.434	15.816	30.816	23.427	9.209	19.396	9.598	20.893	7.055	10.296	2.926	14.188	0.691	2.141	1.394	5.15	3.105	6.546	9.665	16.013	31.051	14.24	13.988	1.594	1.306	19.909	3.279	20.222	13.062
AP1M1	ENSSSCG00000013856	2:61355130-61386208:-1	protein_coding	adaptor related protein complex 1 subunit mu 1	36.022	18.503	25.26	19.287	34.105	18.018	44.511	25.814	11.296	14.775	24.947	6.24	22.547	27.468	51.927	22.778	19.724	39.51	42.113	7.793	19.222	70.366	41.269	84.617	70.405	28.657	16.106	7.083	24.736	14.797	8.723	12.055	11.584	38.543	19.519	50.473	5.81	41.241	68.926	31.693	13.156	58.468	26.196	86.772	26.497
AP1M2	ENSSSCG00000025838	2:69340077-69354013:-1	protein_coding	adaptor related protein complex 1 subunit mu 2	8.727	0.201	0	0	0	0	0.13	0.073	19.598	0.207	37.462	19.962	0.258	0.155	8.184	0	21.216	16.461	58.354	41.271	36.738	0	0	5.455	0	1.801	0.248	58.478	0.052	0	0	0	0.595	0.378	13.353	0.341	78.259	17.331	16.013	0.19	0	13.743	0.22	0	0.239
AP1S1	ENSSSCG00000021145	3:8881038-8888532:+1	protein_coding	adaptor related protein complex 1 subunit sigma 1	14.734	8.999	17.75	50.211	22.511	6.969	27.127	42.178	30.788	18.942	28.592	35.564	34.637	27.538	27.543	50.701	24.743	31.123	41.128	0.865	11.606	45.352	21.712	52.767	41.895	16.528	34.873	6.481	7.386	10.402	4.521	56.51	7.709	58.491	18.979	22.359	6.817	23.711	46.69	13.863	5.116	38.328	27.592	48.508	13.703
AP1S2	ENSSSCG00000036074	X:12372231-12398496:-1	protein_coding	adaptor related protein complex 1 subunit sigma 2	15.752	8.692	28.202	38.564	3.561	1.275	29.201	39.852	16.697	83.885	7.674	14.713	54.325	18.876	13.565	41.347	11.995	10.201	22.193	32.569	17.64	8.367	6.038	12.695	12.216	40.336	19.443	22.414	0.746	4.708	7.587	18.666	59.882	35.845	21.708	65.207	11.33	5.625	6.311	1.278	1.754	8.716	55.077	7.532	39.014
AP1S3	ENSSSCG00000040847	15:125561513-125636436:-1	protein_coding	adaptor related protein complex 1 subunit sigma 3	1.462	0.76	6.917	3.469	0.991	0.334	18.309	3.757	42.662	1.004	13.139	44.712	2.461	4.76	6.948	1.769	16.887	3.91	14.379	0	139.554	2.212	2.538	7.998	1.986	2.951	2.442	0.077	0	0.562	0.469	1.053	2.075	3.587	24.303	2.598	0.077	25.69	7.605	1.646	0.316	15.917	4.169	9.719	14.875
AP2A1	ENSSSCG00000003199	6:54786699-54823541:+1	protein_coding	adaptor related protein complex 2 subunit alpha 1	26.649	11.406	16.84	29.533	36.615	36.291	76.01	49.032	15.436	33.315	86.956	9.24	37.669	42.567	15.323	48.029	13.679	53.286	68.358	0.362	17.145	160.992	47.054	61.453	57.466	37.238	33.163	1.308	29.523	25.261	12.855	16.617	9.256	49.007	10.223	90.696	7.648	86.109	34.786	27.649	26.045	54.831	43.024	171.673	13.044
AP2A2	ENSSSCG00000012836	2:580191-632663:+1	protein_coding	adaptor related protein complex 2 subunit alpha 2	17.578	13.408	10.717	8.553	26.098	8.829	22.088	12.252	6.763	13.037	12.977	4.496	10.071	18.684	19.422	11.805	4.247	15.726	29.318	0.426	7.641	44.659	27.575	21.91	18.542	13.122	7.704	0.397	6.736	7.851	4.422	5.186	7.309	15.126	2.76	13.215	0.62	37.776	33.745	6.727	6.076	28.164	9.285	44.949	7.165
AP2B1	ENSSSCG00000017712	12:39800965-39940780:-1	protein_coding	adaptor related protein complex 2 subunit beta 1	30.711	17.096	35.948	100.191	35.223	15.393	145.377	158.953	43.883	93.013	69.755	40.424	109.495	135.865	66.328	115.819	41.249	34.829	93.167	26.773	83.678	105.384	51.887	79.466	102.274	70.44	69.557	51.334	36.32	31.804	29.267	67.326	51.757	136.686	39.421	71.759	49.606	111.385	66.64	12.667	25.79	55.7	99.301	96.808	39.221
AP2M1	ENSSSCG00000024437	13:122094379-122104029:+1	protein_coding	adaptor related protein complex 2 subunit mu 1	422.619	137.417	84.718	254.563	152.461	166.637	316.115	559.999	120.558	196.014	380.434	87.788	223.715	378.759	182.014	370.72	110.93	235.099	290.557	452.281	122.616	456.299	172.475	268.289	353.962	334.589	181.558	621.88	149.892	178.769	67.884	125.564	132.255	616.185	80.475	313.695	776.979	608.314	331.523	153.366	121.353	267.668	334.142	445.739	68.705
AP2S1	ENSSSCG00000003106	6:52693394-52703366:-1	protein_coding	adaptor related protein complex 2 subunit sigma 1	20.556	11.742	48.268	72.96	89.291	46.704	63.143	74.152	69.397	41.325	71.285	64.526	80.13	40.918	51.411	100.517	43.615	113.38	104.464	45.217	38.939	94.767	59.143	104.139	91.376	28.621	59.737	51.083	62.985	44.522	26.322	41.035	19.592	95.235	45.671	71.659	113.275	100.23	71.919	48.896	46.014	102.633	83.888	143.519	42.831
AP3B1	ENSSSCG00000014101	2:86875445-87142784:-1	protein_coding	adaptor related protein complex 3 subunit beta 1	41.228	28.706	60.694	27.05	15.102	6.548	22.415	29.16	62.346	16.162	26.475	54.936	44.064	16.62	158.04	32.339	46.081	28.213	32.919	24.266	49.427	40.71	29.495	57.778	90.479	93.19	16.644	28.464	5.891	5.545	13.125	16.201	9.863	20.366	60.529	41.426	38.277	46.418	89.308	10.547	7.457	41.061	31.222	35.214	75.502
AP3B2	ENSSSCG00000001807	7:52256569-52296717:+1	protein_coding	adaptor related protein complex 3 subunit beta 2	2.196	3.577	1.74	12.496	0.76	0.13	36.06	19.398	1.592	16.105	0.295	1.77	14.757	13.066	1.314	15.911	1.391	0.586	1.375	0.084	1.458	0.139	1.41	0.437	0.162	0.998	14.801	0.1	0.026	0.136	0.894	7.66	6.548	24.553	2.237	0.307	0.09	2.084	0.39	0.062	0.11	0.486	19.683	0.125	2.035
AP3D1	ENSSSCG00000040157	2:76428364-76474672:+1	protein_coding	adaptor related protein complex 3 subunit delta 1	36.191	18.339	14.427	13.979	20.906	10.626	30.685	15.221	13.567	16.136	30.642	10.606	15.662	18.916	24.057	18.495	11.018	20.746	40.339	10.141	17.509	47.504	25.989	42.655	37.394	13.605	12.292	12.228	13.251	10.141	8.277	10.223	6.331	31.102	10.014	33.332	12.801	48.198	33.099	8.138	10.283	28.491	14.694	45.325	12.57
AP3M1	ENSSSCG00000010314	14:76809471-76835678:-1	protein_coding	adaptor related protein complex 3 subunit mu 1	21.383	13.679	43.317	38.254	36.639	27.342	122.506	40.725	53.926	35.156	42.91	42.357	41.435	43.484	45.507	38.55	40.982	51.87	59.549	61.286	54.047	55.528	72.341	88.419	96.421	57.802	24.191	60.526	13.228	17.986	18.4	21.736	20.236	39.948	42.312	68.153	46.921	58.602	40.218	11.542	13.429	46.464	49.741	35.941	49.096
AP3M2	ENSSSCG00000007033	17:11167118-11193018:+1	protein_coding	adaptor related protein complex 3 subunit mu 2	4.263	7.932	2.226	27.029	2.795	0.557	14.18	20.22	2.866	24.902	0.746	3.856	22.084	12.416	2.7	30.997	2.824	1.303	3.386	0.397	4.142	2.122	2.58	1.856	1.38	4.907	19.091	0.27	0.428	0.333	1.827	19.003	4.419	42.007	3.107	5.644	0.256	8.623	1.139	0.208	0.473	1.807	22.57	1.55	4.132
AP3S2	ENSSSCG00000030174	7:55391912-55462823:-1	protein_coding	adaptor-related protein complex 3, sigma 2 subunit	14.568	10.733	30.866	33.825	25.124	22.96	21.739	31.413	16.58	21.238	20.328	14.82	24.913	24.329	59.539	36.684	30.038	29.83	41.335	78.815	29.19	32.22	33.035	48.591	29.081	43.581	17.427	124.309	27.737	21.48	18.638	14.367	8.931	57.65	28.416	34.796	45.919	46.376	71.221	24.37	14.721	44.35	29.477	27.465	23.747
AP4B1	ENSSSCG00000006762	4:106655892-106668587:+1	protein_coding	adaptor related protein complex 4 subunit beta 1	6.063	8.38	5.722	9.756	5.071	6.892	7.774	5.959	6.425	10.517	4.085	8.513	8.085	4.798	5.871	10.376	12.252	5.467	6.289	0.086	11.132	8.457	5.841	11.631	5.317	5.144	3.696	1.242	9.445	4.437	5.053	6.126	3.094	8.773	9.52	4.606	4.771	7.435	6.485	3.117	9.304	8.386	8.183	7.478	8.561
AP4E1	ENSSSCG00000004634	1:120807328-120946698:-1	protein_coding	adaptor related protein complex 4 subunit epsilon 1	5.798	12.284	9.057	10.073	2.278	4.863	12.21	13.671	10.851	17.896	3.547	9.056	10.742	12.762	15.87	9.13	7.698	3.434	5.288	3.267	9.589	8.512	7.576	10.971	14.069	15.622	4.972	3.678	6.274	3.543	8.146	6.218	3.546	4.44	11.078	6.863	1.206	8.795	8.085	1.895	5.715	5.909	9.488	4.335	15.026
AP4M1	ENSSSCG00000034288	3:8013002-8020184:+1	protein_coding	adaptor related protein complex 4 subunit mu 1	20.687	4.179	4.637	4.259	11.938	5.344	5.536	3.014	5.46	3.955	3.414	7.019	4.1	5.494	4.899	4.287	6.446	14.847	12.435	8.399	9.511	23.915	7.802	17.887	7.04	9.59	1.416	4.719	5.309	6.452	3.599	3.675	2.778	8.195	5.383	5.083	4.667	15.705	10.878	3.108	3.409	10.58	3.452	29.562	3.559
AP4S1	ENSSSCG00000001972	7:68426259-68447491:-1	protein_coding	adaptor related protein complex 4 subunit sigma 1	36.099	40.917	18.168	51.323	9.095	10.482	31.562	57.231	29.814	75.92	28.861	27.47	48.807	40.137	55.257	36.878	25.256	9.551	19.523	19.245	37.618	11.006	18.554	18.042	21.584	37.089	43.174	8.352	19.145	13.747	29.145	38.499	20.362	32.599	47.675	14.591	15.26	25.263	33.597	6.492	14.498	24.868	46.993	4.622	37.758
AP5B1	ENSSSCG00000012978	2:6538246-6551209:+1	protein_coding	adaptor related protein complex 5 subunit beta 1	1.655	1.819	2.373	1.111	4.53	1.746	1.199	0.702	2.74	2.061	5.573	1.891	0.533	0.74	4.155	2.191	1.67	7.555	9.164	0	1.404	11.758	2.489	5.327	1.65	0.306	0.298	0	8.604	1.346	0.773	0.417	0.246	0.753	1.658	0.652	0	6.665	5.906	1.907	1.643	8.455	0.764	9.908	1.003
AP5M1	ENSSSCG00000005065	1:186430248-186459932:+1	protein_coding	adaptor related protein complex 5 subunit mu 1	10.317	14.657	16.239	18.526	6.616	4.782	26.326	26.361	35.955	35.997	12.109	26.889	27.757	20.356	48.747	25.559	19.333	8.078	19.915	23.962	35.893	16.195	13.289	28.254	21.948	25.348	15.552	26.738	5.761	4.891	10.626	18.46	8.001	15.588	30.627	13.526	20.719	22.103	21.62	4.412	5.677	18.399	26.685	7.683	31.186
AP5S1	ENSSSCG00000033297	17:31895812-31900457:-1	protein_coding	adaptor related protein complex 5 subunit sigma 1	7.628	14.9	8.673	11.118	9.462	6.8	3.399	6.328	13.807	17.752	11.115	19.678	5.998	0.892	11.531	15.087	18.604	8.718	14.881	0.522	19.308	22.961	10.928	19.003	4.752	0.736	5.687	1.957	5.417	7.537	12.254	8.174	4.181	10.041	21.908	2.423	0.598	28.694	16.616	2.235	4.46	20.741	9.847	18.638	13.875
AP5Z1	ENSSSCG00000007577	3:3622684-3642412:+1	protein_coding	adaptor related protein complex 5 subunit zeta 1	2.134	1.117	3.662	3.263	14.918	5.297	2.076	1.921	3.008	5.625	5.914	2.157	3.127	2.341	4.378	3.366	2.225	7.873	12.272	0.298	2.413	37.655	12.899	25.345	5.54	1.308	2.56	0.47	13.186	3.967	1.848	1.567	0.453	4.03	2.084	3.068	0.136	14.468	8.564	3.94	4.333	11.021	2.181	30.181	3.784
APAF1	ENSSSCG00000000884	5:85166460-85258707:-1	protein_coding	apoptotic peptidase activating factor 1	11.887	10.508	22.491	17.072	5.591	2.084	45.705	12.672	23.844	11.686	3.482	21.653	13.87	29.963	10.644	23.752	25.051	6.807	12.756	4.138	13.964	36.84	18.748	39.556	20.522	43.914	6.622	6.957	1.912	1.987	5.578	11.886	12.813	16.758	32.654	22.222	1.571	9.49	6.091	1.9	1.62	10.503	11.512	17.623	33.358
APBA1	ENSSSCG00000005250	1:222758442-222990017:-1	protein_coding	amyloid beta precursor protein binding family A member 1	2.394	2.072	0.275	17.272	1.126	0.318	51.601	32.644	0.503	15.09	0.221	0.542	20.853	30.442	0.756	38.134	0.421	2.505	3.374	0.743	0.582	1.742	1.708	0.492	0.894	0.816	18.288	0.151	0.209	0.335	0.427	7.935	11.162	40.404	0.472	0.151	0	5.417	0.892	0.101	0.226	4.03	28.993	0.979	1.095
APBA2	ENSSSCG00000004849	1:144071538-144315152:+1	protein_coding	amyloid beta precursor protein binding family A member 2	8.262	0.16	0	23.793	0	0.038	67.397	48.846	0	33.915	0.059	0	23.967	33.619	1.001	33.158	0	0.323	0.796	0.091	8.186	0	0.051	0.499	0.064	14.327	18.142	0.968	0	0	0	9.228	17.34	35.817	0	9.433	0	3.85	1.124	0	0	0.014	38.629	0.139	0
APBA3	ENSSSCG00000013492	2:74929342-74945290:+1	protein_coding	amyloid beta precursor protein binding family A member 3	7.186	3.755	4.051	6.67	11.111	6.437	3.088	2.844	6.924	8.398	12.923	8.395	6.283	1.31	6.141	5.016	6.913	5.993	10.691	3.226	6.826	11.252	8.899	14.525	7.793	1.874	2.506	1.726	6.349	5.332	4.356	3.52	3.526	4.925	7.225	4.407	3.995	11.184	8.302	4.152	5.374	9.47	3.68	10.274	6.515
APBB1	ENSSSCG00000014628	9:3302458-3327917:+1	protein_coding	amyloid beta precursor protein binding family B member 1	17.42	1.378	0.231	36.497	8.583	5.786	46.593	50.341	1.272	56.805	9.01	0.821	48.078	32.986	4.515	57.216	0.531	11.513	22.15	0	1.91	31.135	7.785	12.463	13.634	4.144	35.411	0.037	4.651	9.315	2.542	14.303	12.874	68	0.921	14.22	0	51.815	17.979	0.705	3.714	15.493	47.375	32.911	1.603
APBB1IP	ENSSSCG00000030156	10:49124642-49304347:-1	protein_coding	amyloid beta precursor protein binding family B member 1 interacting protein	3.256	8.046	21.282	9.993	5.987	0.853	3.581	10.37	10.154	9.406	4.916	10.117	11.835	1.524	6.803	14.257	8.311	2.984	6.384	0.221	5.467	8.963	14.231	114.994	0.359	1.229	6.507	1.048	0.72	1.994	2.783	7.445	0.961	20.891	19.199	2.486	0.308	2.073	2.678	4.928	1.044	44.365	9.818	15.413	44.59
APBB2	ENSSSCG00000022168	8:31921427-32301983:-1	protein_coding	amyloid beta precursor protein binding family B member 2	30.923	23.913	0.142	37.094	22.878	15.524	43.229	43.463	8.032	33.93	17.156	7.574	53.492	29.154	128.742	53.507	4.715	25.691	23.544	14.243	13.599	156.532	30.292	13.237	22.796	32.877	23.035	44.284	18.212	13.587	19.474	19.575	13.416	34.726	5.092	11.41	0.101	81.559	59.53	3.733	29.548	47.918	57.232	180.955	11.211
APBB3	ENSSSCG00000014366	2:142314076-142323475:-1	protein_coding	amyloid beta precursor protein binding family B member 3	2.769	2.434	1.638	7.873	4.899	1.945	7.231	6.417	1.89	12.196	1.415	1.881	6.18	4.354	4.99	9.65	1.879	0.975	3.907	0.357	2.958	2.589	4.483	4.954	0.827	0.595	6.275	0.266	2.173	2.231	2.887	4.24	2.172	6.077	2.67	0.554	0.443	6.126	2.822	1.007	1.93	1.577	7.658	1.875	3.601
APC	ENSSSCG00000014207	2:116912626-117097925:-1	protein_coding	APC, WNT signaling pathway regulator	22.37	39.848	33.144	109.177	7.303	4.745	505.479	257.188	28.274	123.791	6.907	21.075	202.161	248.448	34.238	169.078	19.142	8.857	12.729	10.663	19.155	13.885	17.65	16.309	68.668	32.676	202.015	10.04	3.104	4.694	13.696	100.591	96.401	45.79	28.598	18.27	1.528	20.9	15.448	4.195	6.156	19.027	166.876	9.464	40.054
APC2	ENSSSCG00000023329	2:77002288-77037976:-1	protein_coding	APC2, WNT signaling pathway regulator	0.717	0.579	0.138	13.881	0.796	0.197	15.469	16.18	0.946	13.087	0.273	1.222	11.857	16.444	0.838	13.566	1.084	0.612	0.395	0.456	0.919	1.22	1.061	0.617	0.329	3.131	10.95	0.021	0.044	0.422	0.906	7.104	4.242	16.042	1.041	3.936	0.022	2.73	1.168	0.054	0.179	0.549	17.688	1.555	1.201
APCDD1	ENSSSCG00000039797	6:97992233-98027373:-1	protein_coding	APC down-regulated 1	283.653	17.122	8.469	22.953	97.568	4.797	40.725	19.182	4.458	20.265	84.313	3.193	13.496	29.817	2.039	22.723	3.388	127.697	71.21	0	35.943	0.985	64.804	4.918	0.118	40.61	10.968	0.826	2.948	2.327	1.967	10.087	14.048	34.666	1.887	5.638	0	134.187	32.702	4.203	3.053	28.479	14.25	1.826	2.446
APCDD1L	ENSSSCG00000007515	17:58659214-58671415:-1	protein_coding	APC down-regulated 1 like	0.298	0.919	0.259	0	0	0	0	0	0.309	0.161	0	0.161	0	0	0.174	0	0	0.119	0	0	0.281	0	0	0	0	0	0	0	0	0	0.119	0	0	0	0	0	0	6.447	1.597	0	0	0.15	0	0	0.147
APCS	ENSSSCG00000037268	4:90898689-90901920:-1	protein_coding	amyloid P component, serum	5.424	7.566	1.787	3.943	0.488	0.177	2.469	1.475	3.098	5.251	0.601	3.123	4.135	0.727	6.493	2.253	2.863	0.704	2.581	1.179	3.368	0.478	0.494	0.763	0.304	2.916	3.099	0.559	0.118	0.194	2.02	3.162	1.63	2.09	3.876	0.177	0.229	0.671	0.787	651.801	0.138	0.562	2.562	0.286	7.435
APEH	ENSSSCG00000011385	13:32205709-32214522:+1	protein_coding	acylaminoacyl-peptide hydrolase	32.963	22.24	9.486	13.208	36.614	25.236	10.989	11.676	28.517	13.598	12.118	25.242	11.067	10.897	34.423	16.481	25.221	22.638	34.247	14.284	19.365	46.94	27.996	39.367	22.744	30.417	7.767	10.69	27.534	19.646	14.698	8.207	4.845	23.386	19.928	41.413	11.747	57.954	43.316	14.103	15.202	32.433	9.624	45.329	11.413
APH1A	ENSSSCG00000028297	4:98817586-98821254:+1	protein_coding	aph-1 homolog A, gamma-secretase subunit	16.789	7.506	77.346	38.66	61.333	26.713	20.373	30.355	72.349	29.513	120.007	105.517	31.964	19.114	72.481	36.052	74.426	69.043	126.217	37.099	116.554	126.477	46.781	96.566	45.893	24.84	13.488	46.286	21.888	27.735	23.547	19.574	6.413	53.354	68.326	24.295	67.512	108.697	105.778	49.056	15.293	118.838	30.867	133.085	36.038
API5	ENSSSCG00000013285	2:18962271-18994240:-1	protein_coding	apoptosis inhibitor 5	71.206	36.453	63.62	53.919	29.823	21.389	80.8	60.291	60.523	64.11	18.395	52.601	61.845	60.357	58.239	49.145	59.903	58.86	64.788	68.161	54.094	101.881	50.389	135.524	136.023	84.476	34.309	81.966	22.77	17.037	19.107	37.738	29.827	59.949	70.92	111.447	66.21	61.693	56.355	34.104	19.368	58.481	50.601	76.254	74.083
APIP	ENSSSCG00000013299	2:26099594-26115269:+1	protein_coding	APAF1 interacting protein	99.697	111.405	102.882	39.233	192.195	73.876	33.275	49.406	63.246	41.989	48.709	60.384	38.478	60.99	290.175	44.373	67.549	39.894	79.838	202.695	25.641	52.742	188.977	91.599	87.943	147.401	19.404	342.952	94.851	40.479	49.626	23.52	19.865	65.716	72.112	98.603	61.105	73.921	156.027	110.154	105.598	124.538	35.772	61.631	74.764
APLF	ENSSSCG00000008346	3:73754738-73831550:-1	protein_coding	aprataxin and PNKP like factor	186.832	108.044	10.08	30.043	27.816	11.196	45.467	46.962	41.425	29.115	7.909	37.963	39.185	50.95	36.089	28.962	29.618	19.533	23.529	7.743	38.643	41.346	46.566	32.478	23.219	118.459	20.137	8.14	13.735	14.006	18.153	20.477	23.373	26.109	43.142	38.93	2.865	25.719	27.744	20.592	11.637	34.139	26.488	27.229	60.583
APLN	ENSSSCG00000030843	X:106240035-106244929:-1	protein_coding	apelin	46.385	0	0	58.892	32.156	35.162	3.236	51.791	0	20.403	91.02	0	65.864	12.238	8.034	80.1	0	62.321	14.864	0	0	11.172	33.227	8.203	31.126	0	27.451	0	3.977	85.629	14.039	5.077	12.324	16.779	0	14.328	0	23.08	29.397	0	9.968	163.935	51.834	21.609	3.713
APLNR	ENSSSCG00000038869	AEMK02000423.1:68318-72029:+1	protein_coding	apelin receptor	11.323	4.769	0	2.801	18.925	3.069	5.959	13.159	1.687	5.798	28.88	1.986	9.5	2.782	2.1	1.053	1.696	24.281	30.153	0	0.537	0	15.66	3.668	0	5.725	2.815	1.577	1.524	8.731	1.979	1.895	2.12	24.672	1.845	0	0	11.252	14.023	1.784	4.284	44.899	15.13	0	1.507
APLP1	ENSSSCG00000002916	6:45285234-45296717:+1	protein_coding	amyloid beta precursor like protein 1	112.04	3.32	11.668	375.661	1.979	1.523	189.549	299.263	2.163	131.822	7.978	1.891	509.145	244.606	1.895	444.739	1.557	8.023	5.173	3.131	2.372	6.78	4.576	1.215	2.265	45.258	209.711	3.148	1.361	1.714	1.11	191.148	97.984	530.027	2.057	33.499	1.216	25.123	2.65	0.255	1.15	4.719	404.227	4.703	2.842
APLP2	ENSSSCG00000015244	9:56798723-56872071:+1	protein_coding	amyloid beta precursor like protein 2	84.081	356.917	95.81	154.57	244.699	48.008	199.845	203.162	243.583	369.183	218.269	316.586	125.687	146.051	853.735	154.889	198.17	152.573	906.706	27.609	124.89	250.941	318.719	41.577	173.855	85.821	101.701	34.648	58.164	58.41	50.511	81.305	58.521	175.463	113.694	154.686	23.042	198.645	826.417	64.312	54.248	276.014	232.324	228.738	89.718
APMAP	ENSSSCG00000036286	17:30768489-30795556:-1	protein_coding	adipocyte plasma membrane associated protein	11.492	11.912	26.066	38.451	54.303	21.72	15.544	38.18	18.759	57.582	21.768	22.105	24.418	24.003	29.021	35.26	26.646	38.545	57.87	2.77	45.769	52.864	44.987	73.245	32.593	21.621	13.361	6.496	20.367	16.489	13.252	16.091	5.764	91.303	29.209	16.2	2.788	61.812	48.264	46.031	13.584	50.776	45.654	52.838	29.521
APOA1	ENSSSCG00000030921	9:44214596-44218978:-1	protein_coding	apolipoprotein A1	154.043	175.322	2.707	88.553	250.301	41.049	71.48	67.969	12.066	55.143	36.741	10.397	62.987	61.229	28.336	87.853	1645.59	116.963	321.905	62.166	70.827	1.859	126.832	28.411	1.167	765.455	40.656	4.204	18.438	30.607	12.512	57.66	42.395	156.86	299.82	25.844	498.847	9458.09	83.701	5711.35	20.038	40.502	63.436	1.442	15.509
APOA2	ENSSSCG00000006355	4:89237514-89239126:+1	protein_coding	apolipoprotein A2	0	0	2.426	1.933	0	0	0	0	0	0	0	0	0	0	0	0	0	0	108.328	29.274	0	1.967	0.746	0	0	807.749	0	0	1.017	0	0	0	0	1.426	0	0	777.283	0	0	2750.14	0	0	0	0.765	0.829
APOA4	ENSSSCG00000040689	9:44199957-44204687:-1	protein_coding	apolipoprotein A4	2.709	4.558	1.586	4.005	0.431	0.185	1.986	2.404	2.509	5.162	0.699	4.434	4.131	1.357	4.512	3.546	402.791	0.603	1.239	1.058	4.527	0.392	0.334	2.471	0.22	1.407	2.063	0.299	0.632	0.206	1.676	2.704	2.391	1.424	45.092	0.287	1.21	0.444	0.844	2188.87	0.182	0.619	2.093	0.371	4.007
APOA5	ENSSSCG00000015067	9:44167425-44180885:-1	protein_coding	apolipoprotein A5	0.122	0.178	0.172	0.135	0.319	0.084	0.099	0.066	0.101	0.064	0	0.239	0.138	0.122	1.259	0.251	0.188	0.052	0.092	0.058	0	0.083	0.277	0.224	0.063	0.41	0	0.09	0.214	0.039	0.047	0.165	0.887	0.841	0.094	0.129	0	0.032	0.419	193.195	0.046	0.176	0.116	0	0.121
APOB	ENSSSCG00000008595	3:117250096-117319868:+1	protein_coding	apolipoprotein B	0.918	2.366	1.006	1.935	0.154	0.051	1.252	0.737	1.589	3.553	0.259	2.421	1.999	0.372	2.106	1.747	227.362	0.239	18.033	0.222	2.257	0.138	0.408	0.221	0.096	170.179	1.363	0.074	0.101	0.1	1.183	1.201	2.071	0.617	124.239	0.111	0.154	0.2	0.315	403.546	0.078	0.245	1.51	0.058	2.385
APOBEC1	ENSSSCG00000000668	5:62812291-62820663:-1	protein_coding	apolipoprotein B mRNA editing enzyme catalytic subunit 1	0.91	0	0	0	0	0	0	0	39.756	0	0.415	41.118	0	0	0	0	21.431	0	1.96	0	0	0	0	1.861	0	0	0	0	0	0	0	0	0	0	12.719	0	0	0.116	0	0	0	1.973	0	0	0
APOBEC2	ENSSSCG00000036018	7:36364300-36378736:+1	protein_coding	apolipoprotein B mRNA editing enzyme catalytic subunit 2	6.372	9.109	3.831	7.442	0.717	248.797	8.032	3.33	6.336	12.823	0.802	6.926	8.051	1.545	5.644	6.223	4.855	1.003	1.691	1.169	5.715	0.589	0.796	0.876	0.395	4.479	5.187	2.152	345.73	55.068	51.494	6.01	4.465	0.687	8.254	0.683	0.454	0.688	0.5	0.112	178.041	0.662	5.315	0.391	8.285
APOBEC3B	ENSSSCG00000000091	5:9094803-9116450:-1	protein_coding	apolipoprotein B mRNA editing enzyme catalytic subunit 3B	16.853	10.336	47.45	10.881	9.105	3.19	5.511	5.107	17.115	14.061	8.315	18.529	11.402	2.997	8.167	10.807	25.281	8.335	17.424	5.323	9.981	18.002	11.554	59.922	10.62	6.669	5.768	3.236	0.762	3.894	5.347	6.527	6.488	10.56	28.829	5.969	6.227	9.52	9.401	3.619	1.807	32.839	8.064	17.526	32.941
APOBEC4	ENSSSCG00000015561	9:124859099-124860199:-1	protein_coding	apolipoprotein B mRNA editing enzyme catalytic polypeptide like 4	1.446	4.371	0	2.242	0	0	1.9	1.084	0	0.682	0.235	0	0.945	0.383	0.663	0.597	0	0.265	5.771	0	0	0	0	0	0	0	2.91	0	0	0	0	2.205	0.462	0.36	0	0	0	0	0	0	0	7.731	0.832	0	0
APOC2	ENSSSCG00000003086	6:51404280-51406445:+1	protein_coding	apolipoprotein C2	0	0	0	0	0	0	0	0	0	0	0	0	0	0	0	0	0	0	98.981	4.243	0	0	0.755	0.084	0	227.488	0	0.574	0	0	0	0	0	0.813	0	0	89.084	0	0.964	2303.18	0	0	0	0	0
APOC3	ENSSSCG00000015069	9:44211164-44213733:+1	protein_coding	apolipoprotein C3	0	0	0	0	0	0	0	0	0	0	0.397	0	0	0	114.744	0	121.32	0.586	86.084	0	0	0	0.993	10.311	0	24.197	0	0	6.681	0	0	0	0	9.871	15.777	0	953.484	0	90.395	15729.7	0	0	0	0	0
APOC4	ENSSSCG00000031646	6:51400900-51406445:+1	protein_coding	apolipoprotein C4	4.104	8.258	2.24	4.208	0.407	0.244	1.999	2.216	3.436	5.73	0.843	3.718	3.964	0.738	6.612	3.855	2.344	0.767	1.907	0.602	4.381	0.624	0.651	0.323	0.107	5.242	2.226	0.312	0	0.252	2.354	2.832	3.015	0.695	4.526	0.182	0.891	0.316	0.785	211.591	0.168	0.563	3.519	0.267	4.621
APOD	ENSSSCG00000011831	13:132514026-132557866:-1	protein_coding	apolipoprotein D	14.634	48.006	4.465	367.27	380.462	61.978	11.912	506.284	9.814	188.296	17.816	8.855	772.744	7.523	12.979	542.16	15.325	127.724	1901.9	1.862	37.814	8.51	252.025	16.256	0.559	10.418	155.961	1.007	184.248	39.341	25.603	179.04	35.22	368.361	10.129	2.109	1.008	1800.96	12.755	0.614	50.814	18.387	1333.5	1.878	17.862
APOE	ENSSSCG00000003088	6:51372241-51375617:+1	protein_coding	apolipoprotein E	144.893	1790.6	1454.71	505.717	3241.91	70.991	230.858	723.983	111.149	317.38	308.392	165.361	350.345	199.94	9.156	460.578	44.418	193.443	542.548	38.274	22.134	89.273	1524.05	235.951	1.15	360.223	236.122	24.295	41.135	7.679	2.706	278.206	62.823	798.817	104.833	22.706	26.123	194.601	24.456	9601.62	25.645	584.255	333.98	63.408	202.531
APOF	ENSSSCG00000000398	5:21759475-21760815:-1	protein_coding	apolipoprotein F	5.009	0	1.802	0.475	0.902	0.26	0.599	0.193	2.026	1.327	3.957	3.074	0	0.405	1.51	0	3.886	8.633	2.731	0.491	2.287	0.771	0.679	8.512	1.561	11.117	0.225	3.033	0	0.541	0.018	0.338	1.011	0.93	5.201	9.608	5.005	2.535	1.529	609.636	0.288	1.773	0.708	1.852	6.426
APOH	ENSSSCG00000040910	12:12826786-12839175:-1	protein_coding	apolipoprotein H	3.932	3.561	0.366	1.587	0.123	0.166	0.573	0.637	0.986	0.85	0.355	1.401	1.931	0	4.233	0.571	0.386	0.2	5.378	0.318	3.511	0.267	3.875	0.401	0.236	185.293	1.352	0.159	0.984	0.125	0.645	2.374	7.436	2.645	0.936	0.158	0.785	0	0.563	6301.56	0.183	0.224	0.98	0.2	1.273
APOLD1	ENSSSCG00000036787	5:59667585-59673649:-1	protein_coding	apolipoprotein L domain containing 1	3.739	3.109	0.238	13.321	45.725	7.95	7.784	13.784	2.35	11.768	7.575	2.903	11.846	6.047	2.282	12.96	0.903	3.649	6.845	0.33	3.914	0.461	11.87	1.554	0.217	2.633	7.086	0.039	6.66	3.122	5.526	7.627	1.882	9.73	2.752	1.075	0.157	14.75	2.094	0.332	3.129	1.695	9.537	0.385	3.936
APOM	ENSSSCG00000001411	7:23770896-23774428:+1	protein_coding	apolipoprotein M	4.132	1.813	5.846	7.068	6.733	4.604	2.858	4.598	7.552	8.141	7.227	16.963	6.6	1.299	55.462	6.302	11.629	10.515	18.761	0.115	8.074	10.241	5.969	12.509	6.569	29.993	3.139	2.429	2.707	4.765	3.32	3.218	1.597	6.857	13.071	4.284	4.514	10.223	51.752	148.396	2.421	10.197	5.252	10.19	5.509
APOO	ENSSSCG00000012174	X:19952008-20017816:-1	protein_coding	apolipoprotein O	14.127	14.537	11.708	29.59	14.444	39.706	19.136	41.193	11.014	18.953	11.239	26.786	22.138	22.014	35.169	29.506	17.753	13.978	19.662	74.214	10.572	15.255	16.747	24.664	13.317	24.448	24.989	67.671	23.349	40.145	33.877	21.078	8.411	35.857	22.819	19.557	92.484	33.149	38.978	7.64	20.365	9.793	42.25	11.37	11.762
APP	ENSSSCG00000012022	13:189432066-189715911:-1	protein_coding	amyloid beta precursor protein	599.074	188.253	197.835	330.81	426.102	55.543	641.541	544.323	161.723	187.279	406.96	153.806	419.524	491.862	355.934	539.64	125.044	298.778	263.469	17.335	130.52	402.862	473.126	106.499	863.724	176.499	356.885	55.114	41.68	273.337	114.066	236.591	133.811	784.925	81.779	224.916	0.281	1577.46	737.629	26.939	50.126	566.48	515.483	293.091	85.04
APPBP2	ENSSSCG00000017678	12:37613770-37678712:+1	protein_coding	amyloid beta precursor protein binding protein 2	15.495	17.701	22.849	69.067	16.52	7.848	86.653	113.283	41.467	91.884	24.746	42.69	70.058	92.138	42.607	86.234	24.843	22.832	31.161	14.623	39.45	31.922	26.716	29.948	29.114	96.017	42.817	12.321	6.147	7.003	14.253	36.573	29.264	46.744	25.103	37.351	10.728	51.662	27.084	7.836	8.275	22.187	95.025	21.567	34.597
APPL1	ENSSSCG00000032357	13:39088704-39129433:+1	protein_coding	adaptor protein, phosphotyrosine interacting with PH domain and leucine zipper 1	25.603	63.551	29.366	69.08	17.56	10.274	153.99	116.262	25.286	89.897	16.867	20.808	81.686	106.684	45.013	62.117	17.674	20.35	19.362	12.038	44.536	36.235	42.934	34.993	50.457	51.501	42.65	10.475	15.193	10.911	24.75	46.913	38.626	41.201	26.322	19.537	5.147	32.44	28.096	6.16	15.169	34.628	73.625	17.01	52.129
APPL2	ENSSSCG00000000841	5:79356067-79412235:+1	protein_coding	adaptor protein, phosphotyrosine interacting with PH domain and leucine zipper 2	23.62	12.87	41.279	29.491	16.114	8.084	47.98	28.772	74.761	41.04	34.007	64.755	35.395	33.417	38.166	31.347	34.687	25.058	43.408	6.608	22.804	54.253	28.333	25.112	38.885	44.404	13.871	22.748	6.866	14.275	25.765	18.058	16.196	34.633	37.324	18.811	16.29	45.129	23.127	5.327	7.668	44.102	24.979	28.657	29.448
APRT	ENSSSCG00000002650	6:890903-893277:+1	protein_coding	adenine phosphoribosyltransferase	22.981	8.277	22.339	19.078	37.382	21.755	11.621	12.07	16.533	25.89	62.829	16.582	21.353	12.312	36.244	19.256	20.854	47.254	35.378	110.146	7.24	85.679	23.829	53.795	30.094	15.761	11.053	98.192	23.928	24.366	12.136	15.358	2.093	23.054	12.133	16.375	83.971	100.844	50.23	44.14	9.772	44.494	10.422	112.164	15.48
APTX	ENSSSCG00000011001	10:33445148-33495583:+1	protein_coding	aprataxin	20.906	8.368	13.98	16.744	9.664	2.976	11.762	11.628	17.755	16.734	7.832	19.739	18.714	7.189	20.345	15.31	19.218	6.965	11.507	39.32	19.639	8.084	8.383	14.701	10.662	16.018	7.743	28.98	3.111	3.106	4.712	13.09	2.622	6.941	20.22	19.105	28.827	9.137	9.343	9.178	3.33	9.89	11.829	8.327	14.743
AQP10	ENSSSCG00000006551	4:95450150-95453256:-1	protein_coding	aquaporin 10	0	0	0	0.283	0.421	0.162	0.416	0	0.412	0.886	0	0	0	0.367	0	0.514	1.178	0.229	0.364	0	0.458	0	0.435	0	0	0	0	0	0.173	0.136	0	0.538	0	0.595	0.218	0	0	0	0	0	0	0.101	0.206	0.251	0
AQP11	ENSSSCG00000014880	9:12065186-12077338:+1	protein_coding	aquaporin 11	6.505	9.505	2.43	14.508	13.863	1.265	8.27	13.881	4.799	13.357	1.024	4.2	14.378	3.702	20.363	12.16	18.411	2.334	21.535	93.171	4.977	3.8	5.617	11.053	1.106	5.53	7.039	63.663	1.836	0.79	1.783	6.421	2.178	52.822	9.769	2.964	33.931	18.179	48.882	5.62	1.915	6.561	17.122	5.604	4.415
AQP2	ENSSSCG00000021193	5:15863303-15868565:+1	protein_coding	aquaporin 2	0	0	0	0	0	0	0	0	0	0	0	0	0	0	71.363	0	0	0	0	0	0	0	0	0	0	0	0	0	0	0	0	0	0	0	0	0	0	0	176.955	0	0	0.216	0	0	0
AQP3	ENSSSCG00000040513	10:33045247-33053995:+1	protein_coding	aquaporin 3 (Gill blood group)	3.451	6.12	2.779	2.447	35.591	1.844	0.794	1.305	3.812	1.648	39.554	3.908	2.001	0.447	18.16	3.846	9.317	279.408	20.979	2.307	1.605	0.114	56.119	56.797	0.52	0.314	1.208	3.02	4.038	0.713	1.458	0.56	0.895	7.806	9.807	0.196	332.975	0.41	25.936	0.827	2.189	29.265	1.093	0.099	11.176
AQP4	ENSSSCG00000035965	6:111406381-111422174:-1	protein_coding	aquaporin 4	17.071	0.334	0	493.5	0	15.483	245.389	719.851	0	309.927	0.046	0.119	653.114	140.957	0.284	454.309	0.475	0.106	0.146	0	0.244	0	0	0.789	0	0.204	242.22	2.263	1.638	0	0.257	416.84	38.809	680.411	0.752	0	0	4.865	0.057	0	9.143	15.466	574.427	0	0.262
AQP5	ENSSSCG00000000211	5:15876401-15881332:+1	protein_coding	aquaporin 5	2.532	5.246	0.253	1.218	0.22	0.137	0.988	1.568	0.811	1.772	28.027	0.909	0.906	0.373	1.259	1.651	25.883	8.271	3.351	0.407	1.516	1.187	0.206	0.241	0.2	0.637	0.782	0.189	0.056	0.158	0.418	1.216	0.17	0.779	0.967	0.173	0.114	4.841	0.471	0.059	0.1	52.899	1.096	0.495	0.589
AQP6	ENSSSCG00000000212	5:15887947-15892148:+1	protein_coding	aquaporin 6	0.187	0.995	0.712	0.668	0.12	0	0.577	0.476	1.262	2.224	0.261	1.071	1.122	0.147	33.608	0.875	1.22	0.19	0.671	0	1.325	0.108	0.158	0.238	0.092	0.496	0.384	0	0	0.099	0.549	1.21	0.307	0.416	1.862	0	0.176	3.188	42.251	0	0	0.216	0.57	0	1.84
AQP8	ENSSSCG00000031865	3:21483281-21504014:-1	protein_coding	aquaporin 8	5.676	2.856	2.992	5.233	0.752	0.27	2.883	2.844	23.868	10.096	1.034	201.037	6.217	1.06	8.35	4.557	50.587	1.078	66.432	0.663	6.471	0.708	0.922	0.793	0.51	1.606	2.808	0.859	0.04	0.331	2.287	3.831	2.89	1.219	108.618	0.357	0.477	1.196	1.197	0.354	0.278	0.964	4.378	0.329	6.477
AQP9	ENSSSCG00000004597	1:113794040-113848808:-1	protein_coding	aquaporin 9	3.348	4.733	4.029	2.901	0.965	0.237	3.669	2.342	3.073	6.75	5.766	3.126	4.614	0.987	4.02	2.639	2.27	4.891	1.19	0.205	74.243	0.171	0.665	0.647	0.16	13.529	1.691	0.06	0.129	0.16	1.891	2.715	3.754	0.674	2.743	0.154	0.256	0.262	0.262	107.871	0.229	7.085	2.209	0.049	4.715
AQR	ENSSSCG00000004802	1:136121111-136236356:+1	protein_coding	aquarius intron-binding spliceosomal factor	12.795	21.238	23.452	31.207	6.529	4.212	102.924	41.26	30.32	44.397	8.056	21.392	36.845	44.435	33.17	31.392	21.987	11.37	14.333	17.959	33.782	17.644	16.851	28.189	27.721	47.914	26.8	22.565	2.163	4.465	14.511	26.529	20.354	13.873	31.342	21.574	7.967	23.4	14.763	2.899	4.007	13.902	31.504	10.892	46.623
AR	ENSSSCG00000012371	X:53609176-53802951:+1	protein_coding	androgen receptor	2.535	10.159	1.051	6.217	1.13	0.118	3.192	4.854	2.852	8.528	0.612	2.493	5.547	1.167	27.116	7.608	1.567	1.835	17.161	0.885	64.26	0.707	5.424	0.226	6.048	0.462	2.592	0.651	0.537	0.171	1.566	3.695	28.064	3.835	2.652	0.263	0.125	0.684	7.452	1.602	0.682	0.863	6.327	0.697	3.536
ARAF	ENSSSCG00000012275	X:42078019-42090252:+1	protein_coding	A-Raf proto-oncogene, serine/threonine kinase	24.676	8.696	11.053	7.793	38.539	96.369	7.132	3.104	10.326	7.854	137.199	8.498	5.8	2.63	17.364	7.795	16.292	32.578	68.963	8.793	65.609	57.004	39.874	56.99	38.396	7.163	3.501	17.524	77.063	52.949	15.227	3.358	2.136	17.01	11.931	26.689	39.376	60.806	57.489	26.383	93.013	74.63	4.32	64.574	10.83
ARAP1	ENSSSCG00000014817	9:7233911-7278248:-1	protein_coding	ArfGAP with RhoGAP domain, ankyrin repeat and PH domain 1	15.07	11.022	40.424	7.372	25.54	6.769	3.423	5.264	10.133	3.686	23.463	6.812	6.145	5.22	8.786	7.978	9.848	17.555	32.974	0.455	7.102	61.522	29.031	37.048	21.834	8.076	3.131	1.571	6.39	7.606	5.001	3.424	0.933	13.629	8.307	6.572	0.595	42.963	23.837	7.577	5.165	63.308	4.533	41.52	14.647
ARAP2	ENSSSCG00000008768	8:27771337-28100520:-1	protein_coding	ArfGAP with RhoGAP domain, ankyrin repeat and PH domain 2	4.408	1.465	56.116	82.54	0.404	0.315	40.027	78.282	52.763	56.317	3.385	36.84	144.915	31.1	3.222	108.537	29.085	7.476	5.395	0.1	2.944	0	1.69	50.636	1.521	5.555	50.454	0.443	0.318	0.436	1.825	36.132	6.192	24.125	44.086	0.419	0.025	26.766	1.462	0.567	0.205	22.794	79.957	0	67.728
ARAP3	ENSSSCG00000014391	2:143304075-143325905:-1	protein_coding	ArfGAP with RhoGAP domain, ankyrin repeat and PH domain 3	4.657	12.453	1.445	3.514	45.651	9.742	1.012	1.588	2.973	1.141	9.383	2.134	2.402	1.317	2.991	2.894	2.003	10.243	14.541	0.29	3.065	3.085	30.831	5.766	1.905	2.727	1.248	0.091	6.025	13.141	6.286	1.238	0.153	7.377	3.98	0.767	0	27.176	11.644	3.575	6.395	36.018	1.794	3.977	7.818
ARC	ENSSSCG00000038965	4:1517981-1521403:+1	protein_coding	activity regulated cytoskeleton associated protein	0.408	0	0.052	1.817	0.182	0.251	1.421	3.543	0	0.218	0.285	0	15.332	1.463	0.077	0.294	0	0.325	0	0	0.131	1.854	0.246	0.201	0.285	0	19.225	0	0.048	0.081	0	4.667	0.274	0.583	0	0.163	0	3.385	0.353	0	0.166	0.109	0.194	0.314	0
ARCN1	ENSSSCG00000030053	9:45862080-45898254:+1	protein_coding	archain 1	91.999	91.446	99.297	89.757	81.272	43.818	136.903	118.729	140.48	91.767	76.617	114.941	96.512	128.257	108.636	102.138	166.509	102.434	134.559	87.009	167.72	246.175	131.899	151.498	267.371	187.803	58.378	105.049	44.657	30.23	39.188	58.778	58.333	80.532	107.581	149.67	49.599	167.945	90.125	65.394	39.821	93.79	103.748	214.194	103.336
AREG	ENSSSCG00000008963	8:70417919-70429494:+1	protein_coding	amphiregulin	9.042	8.293	4.445	7.162	1.01	0.609	5.392	4.614	31.528	13.774	11.052	31.824	5.84	1.715	5.2	5.669	6.866	5.517	4.493	1.043	9.634	126.821	0.875	5.851	23.25	2.106	4.073	1.224	0.051	0.463	3.162	6.2	12.254	1.762	11.626	0.411	0.345	0.762	0.72	0.299	0.421	1.144	5.221	227.635	7.27
AREL1	ENSSSCG00000002370	7:97892568-97940908:-1	protein_coding	apoptosis resistant E3 ubiquitin protein ligase 1	11.359	6.536	6.417	18.2	6.001	3.959	40.07	23.694	13.298	18.756	6.161	12.971	22.681	17.454	27.624	24.743	19.694	8.876	19.665	1.336	14.826	18.281	10.009	26.035	17.406	7.365	22.515	2.414	3.897	4.411	3.595	16.553	9.296	22.576	21.355	15.444	10.686	28.136	30.234	13.075	3.607	19.101	18.906	15.425	16.288
ARF4	ENSSSCG00000031791	13:39407182-39430254:-1	protein_coding	ADP ribosylation factor 4	68.431	24.84	69.017	66.796	63.285	28.888	90.739	69.593	84.031	65.819	82.873	87.693	67.689	73.561	75.937	56.386	136.407	96.301	118.305	233.814	86.623	214.571	91.565	90.871	217.94	111.539	39.877	242.87	19.478	18.258	21.92	42.125	40.076	77.697	79.694	101.627	165.749	106.347	63.5	78.147	18.656	54.351	66.722	202.752	59.185
ARF5	ENSSSCG00000016593	18:20694359-20699110:-1	protein_coding	ADP ribosylation factor 5	13.817	1.582	4.01	20.794	14.959	9.64	30.851	19.724	4.336	20.216	22.757	4.473	15.358	12.892	17.058	22.556	5.363	25.657	38.171	15.134	9.737	18.701	11.078	23.667	8.773	9.362	10.809	41.51	14.709	11.214	5.935	13.703	3.88	22.928	5.476	13.859	12.075	22.151	29.722	8.514	9.293	16.393	22.468	19.43	3.966
ARF6	ENSSSCG00000005012	1:179712932-179734451:+1	protein_coding	ADP ribosylation factor 6	65.592	18.797	87.528	27.861	58.938	25.114	57.391	29.318	127.19	42.763	112.661	118.132	30.466	43.658	43.293	32.184	78.677	91.653	107.883	27.749	58.442	127.174	55.785	147.32	141.281	59.387	19.865	19.13	15.337	36.029	19.524	15.92	15.76	26.439	109.862	55.351	51.568	70.764	79.896	41.004	21.674	91.257	30.636	104.096	103.577
ARFGAP1	ENSSSCG00000032235	17:62380066-62394499:+1	protein_coding	ADP ribosylation factor GTPase activating protein 1	10.108	6.108	4.968	6.624	20.319	11.514	8.642	6.142	4.354	4.559	13.627	3.331	6.091	7.051	6.646	7.401	5.422	18.671	23.567	0.075	5.71	44.035	13.678	18.957	23.098	7.408	4.68	0.184	13.34	9.705	3.398	2.954	1.825	11.403	2.737	10.543	0.115	22.039	14.833	8.886	11.348	14.094	3.771	54.162	3.645
ARFGAP2	ENSSSCG00000013245	2:15390427-15401228:+1	protein_coding	ADP ribosylation factor GTPase activating protein 2	18.338	17.176	16.035	28.071	41.045	43.528	24.04	20.252	20.931	34.114	32.549	22.237	22.351	19.401	45.243	29.114	29.454	33.977	49.893	16.6	27.47	50.375	35.45	74.819	28.852	31.739	13.325	22.079	52.171	23.487	15.76	14.529	7.318	42.32	27.058	36.051	9.828	57.476	57.391	19.721	38.488	52.753	22.226	50.879	24.75
ARFGAP3	ENSSSCG00000000037	5:5993808-6050539:+1	protein_coding	ADP ribosylation factor GTPase activating protein 3	21.606	14.873	26.074	12.563	46.321	12.915	24.308	7.856	39.828	16.78	32.567	33.548	11.925	8.513	34.103	12.222	62.925	39.782	146.924	17.445	44.548	70.437	66.466	79.988	113.023	11.142	9.204	24.418	14.838	16.748	9.018	7.858	3.875	23.716	41.421	22.825	5.372	30.569	70.091	60.099	11.691	43.824	12.515	88.51	33.099
ARFGEF1	ENSSSCG00000006201	4:67465517-67613622:+1	protein_coding	ADP ribosylation factor guanine nucleotide exchange factor 1	15.237	25.286	41.501	34.19	14.343	6.594	91.765	50.926	54.562	52.144	22.271	42.625	46.55	41.986	98.363	41.389	49.66	17.533	59.156	9.453	42.341	20.419	30.378	39.196	25.708	41.351	28.693	6.494	7.04	11.445	25.09	23.729	16.987	26.51	43.734	23.31	12.975	33.676	48.908	8.513	8.469	30.03	45.708	10.417	55.387
ARFGEF2	ENSSSCG00000007460	17:50631850-50732243:+1	protein_coding	ADP ribosylation factor guanine nucleotide exchange factor 2	4.92	12.058	21.708	17.413	7.8	3.133	19.755	17.393	17.011	22.363	14.182	13.384	22.801	11.014	25.05	22.852	15.097	7.362	14.283	5.394	17.628	19.267	11.54	16.817	13.889	7.55	15.5	2.232	4.216	5.668	13.068	8.611	3.712	15.402	14.196	7.543	10.002	17.1	17.902	6.577	3.858	14.351	17.724	9.174	16.945
ARFGEF3	ENSSSCG00000022968	1:26077096-26255298:-1	protein_coding	ARFGEF family member 3	0.916	2.532	0	25.439	0.173	0.059	17.419	20.552	6.04	94.816	0.16	3.055	22.459	12.109	2.2	27.41	9.139	0.508	1.336	1.091	1.815	0	0.359	0.218	0.038	1.128	19.636	0.582	0.048	0.697	5.521	15.021	3.549	10.292	3.107	1.064	0	8.678	0.472	0	0.093	2.878	17.857	0	1.483
ARFIP1	ENSSSCG00000009010	8:76168434-76270787:-1	protein_coding	ADP ribosylation factor interacting protein 1	30.61	14.714	33.717	31.891	21.068	9.23	39.696	31.349	70.203	33.444	44.563	55.2	32.555	50.968	70.362	24.516	65.439	46.351	85.837	21.957	72.63	53.795	40.417	77.379	81.104	74.189	13.231	35.197	9.397	10.725	16.793	17.733	12.71	29.678	52.617	34.575	40.317	102.015	47.614	15.643	9.959	40.589	27.424	34.175	52.764
ARFIP2	ENSSSCG00000014624	9:3249995-3256735:+1	protein_coding	ADP ribosylation factor interacting protein 2	12.538	8.267	3.819	8.921	13.028	5.204	9.477	8.817	9.822	7.703	11.159	7.193	8.595	8.964	16.047	10.535	12.745	16.033	23.574	20.532	6.89	30.207	12.865	14.596	17.076	6.901	6.072	16.014	2.428	3.324	1.506	4.831	1.381	13.594	6.88	17.391	7.51	22.993	21.61	4.277	2.183	10.8	8.684	33.565	3.539
ARFRP1	ENSSSCG00000035304	17:62636588-62642451:-1	protein_coding	ADP ribosylation factor related protein 1	15.903	7.876	7.523	10.628	43.781	26.966	7.408	8.18	11.527	11.443	17.513	14.668	8.297	9.855	22.386	10.347	12.577	21.391	35.223	0.77	17.261	72.395	26.514	44.768	25.105	19.069	7.173	1.202	26.215	21.255	6.786	6.137	5.352	19.823	9.593	15.69	0	64.488	48.407	20.353	12.037	27.268	7.397	75.06	8.342
ARG1	ENSSSCG00000004195	1:32006042-32051376:-1	protein_coding	arginase 1	2.038	0.532	467.177	0.141	0.156	0.237	1.672	0.505	1.124	0.9	2.271	1.271	0.434	1.038	0.672	0	1.23	0.465	0.355	0	0.775	34.423	0.22	2.046	0	98.169	0.427	0	0.125	1.115	0.325	0.354	1.613	2.994	0.77	0	85.315	1.234	0.683	913.489	0.263	18.747	0.359	3.938	0.337
ARG2	ENSSSCG00000002294	7:91343988-91385910:+1	protein_coding	arginase 2	41.026	5.056	38.996	26.814	2.613	33.664	120.796	29.504	9.989	30.81	5.53	11.981	21.593	64.893	30.344	25.875	8.942	7.851	19.256	100.816	24.545	20.533	4.349	13.44	6.101	54.8	13.739	212.585	0.837	6.297	12.225	18.238	30.001	23.683	11.416	95.954	110.643	21.254	93.198	44.296	17.875	9.292	23.202	29.066	7.979
ARGLU1	ENSSSCG00000009536	11:74239414-74267421:-1	protein_coding	arginine and glutamate rich 1	229.315	39.675	39.984	74.227	63.823	37.574	203.116	74.209	54.725	103.783	28.659	68.625	77.483	91.762	86.408	62.346	48.048	60.073	44.5	41.394	87.364	78.265	80.679	129.353	50.923	134.713	49.991	59.329	21.953	28.585	32.161	53.077	52.23	60.407	65.25	61.666	25.689	80.667	80.587	20.314	30.17	68.202	51.737	52.605	82.041
ARHGAP1	ENSSSCG00000013256	2:15834270-15857543:+1	protein_coding	Rho GTPase activating protein 1	13.544	12.647	11.036	13.855	50.12	15.811	16.607	8.128	14.869	8.913	54.388	12.026	19.019	5.92	17.45	16.406	16.403	83.042	287.098	12.492	15.341	75.303	71.669	44.022	52.274	2.892	9.309	12.022	13.692	16.125	5.146	10.056	2.292	47.893	14.433	17.045	31.336	87.5	51.253	32.275	11.423	69.062	10.542	86.861	17.321
ARHGAP10	ENSSSCG00000009029	8:80675001-81024501:-1	protein_coding	Rho GTPase activating protein 10	24.108	40.263	18.299	6.383	15.007	18.59	1.708	4.711	12.443	67.473	17.934	11.589	4.399	2.229	40.414	3.656	14.816	22.94	19.948	0.609	18.456	10.943	17.402	7.594	22.987	12.874	5.238	0.051	8.829	14.987	20.812	5.488	1.47	2.735	15.502	14.852	0	6.468	24.461	2.852	19.692	13.556	3.083	11.652	10.326
ARHGAP12	ENSSSCG00000011026	10:42458052-42577350:-1	protein_coding	Rho GTPase activating protein 12	14.377	48.372	15.323	48.877	15.097	3.982	49.547	72.054	56.243	40.349	13.349	44.423	39.224	46.541	44.829	49.028	31.379	8.727	26.307	8.133	75.832	20.762	34.914	14.758	20.192	35.294	20.176	12.369	2.746	4.024	12.937	24.647	20.726	36.625	26.42	18.825	2.715	30.239	18.829	6.185	2.588	15.259	73.538	10.414	38.301
ARHGAP15	ENSSSCG00000015671	15:8192607-8812049:-1	protein_coding	Rho GTPase activating protein 15	1.632	3.841	65.953	9.661	2.787	0.338	4.563	4.451	29.587	10.748	1.738	32.308	10.351	2.359	7.35	9.211	32.124	1.984	3.555	0.471	9.524	0.129	3.309	137.068	0.275	1.651	4.435	0.312	0.624	1.393	5.205	6.478	1.052	4.792	56.359	0.211	0	4.377	3.043	5.103	0.607	31.677	8.725	0.108	152.379
ARHGAP17	ENSSSCG00000031488	AEMK02000510.1:357435-465583:+1	protein_coding	Rho GTPase activating protein 17	17.859	8.54	11.289	6.689	20.456	12.46	4.509	4.113	18.582	9.593	13.918	17.511	8.5	1.91	9.664	7.15	11.092	22.981	32.77	6.653	7.706	33.843	30.401	29.192	25.207	3.35	3.32	4.043	13.412	8.768	3.838	4.58	1.086	10.379	20.883	30.397	2.794	30.445	17.364	7.923	11.858	45.661	5.37	35.783	24.008
ARHGAP18	ENSSSCG00000004205	1:33527735-33717965:+1	protein_coding	Rho GTPase activating protein 18	14.763	107.694	105.113	15.803	57.787	12.14	50.038	17.637	37.615	22.113	27.952	44.37	20.221	16.638	69.937	14.24	51.881	17.776	34.948	9.736	127.963	6.152	80.311	20.049	10.396	25.562	7.083	15.173	9.246	9.977	9.345	8.072	5.446	18.791	52.048	22.478	128.547	17.686	78.864	4.331	13.981	58.024	20.797	6.002	44.977
ARHGAP20	ENSSSCG00000015015	9:38473328-38583148:-1	protein_coding	Rho GTPase activating protein 20	1.652	10.28	0.703	24.479	1.458	0.261	32.868	25.251	4.904	13.569	0.128	5.294	17.964	28.535	1.439	13.827	2.898	1.485	2.584	0	1.539	0	3.36	0.667	0.087	2.004	13.214	0.192	0.172	0.494	1.3	22.618	11.853	11.407	2.85	0.469	0	5.942	0.751	0.081	0.39	9.949	14.89	0.081	1.615
ARHGAP21	ENSSSCG00000011074	10:50540160-50680154:+1	protein_coding	Rho GTPase activating protein 21	15.729	45.718	21.643	48.975	22.421	8.528	98.306	53.068	36.255	78.185	18.628	21.482	94.919	68.912	17.476	60.32	23.418	20.333	33.679	5.988	19.697	17.066	46.744	9.502	88.782	25.857	46.307	4.026	6.488	16.693	13.217	34.62	40.894	48.382	18.261	44.409	1.93	62.977	21.29	7.856	11.315	56.102	59.536	23.661	16.022
ARHGAP22	ENSSSCG00000010381	14:89113776-89331268:-1	protein_coding	Rho GTPase activating protein 22	10.848	23.131	2.245	3.568	23.069	1.538	12.955	4.666	5.087	0.954	2.172	4.501	5.374	4.289	0.942	5.279	2.7	3.286	13.373	0.927	0.743	40.32	17.982	5.996	18	3.262	1.518	0.377	1.673	1.484	1.442	1.285	3.239	5.118	3.605	1.856	0	2.758	2.082	0.981	1.669	8.93	4.015	21.883	5.006
ARHGAP23	ENSSSCG00000018058	12:23582305-23678926:-1	protein_coding	Rho GTPase activating protein 23	7.394	3.108	0.257	17.952	6.155	5.309	14.791	8.402	0.619	8.58	6.953	0.338	24.228	8.582	0.77	21.291	0.419	11.185	8.93	0.043	1.962	17.682	10.504	3.493	26.443	2.609	11.913	0.079	1.847	5.579	2.372	7.382	3.186	26.026	0.545	5.617	0	29.707	4.648	0.343	2.292	12.45	13.96	23.05	2.689
ARHGAP24	ENSSSCG00000009229	8:132761713-133242014:-1	protein_coding	Rho GTPase activating protein 24	29.402	26.412	3.099	13.013	9.033	12.599	5.627	18.64	5.701	6.512	12.918	3.994	9.926	4.184	89.105	14.46	5.008	5.388	8.967	0	8.751	8	12.681	4.544	2.024	6.732	3.78	0.096	5.304	8.208	12.24	4.66	1.68	13.477	7.093	5.045	0	23.581	75.467	1.807	8.045	15.761	18.736	10.268	17.863
ARHGAP25	ENSSSCG00000008344	3:73556565-73650078:-1	protein_coding	Rho GTPase activating protein 25	5.42	14.049	26.938	14.212	15.894	1.713	4.534	7.924	20.998	4.17	9.731	15.152	10.644	3.414	3.984	10.249	20.18	8.694	13.457	0	8.835	2.943	16.216	42.922	0.131	6.53	6.577	0	2.606	5.016	4.839	6.595	1.067	13.986	42.32	0.176	0	5.775	5.346	4.049	2.216	55.16	9.053	0.413	80.016
ARHGAP26	ENSSSCG00000014399	2:144301192-144778086:+1	protein_coding	Rho GTPase activating protein 26	6.875	9.113	13.382	16.324	2.807	1.848	25.04	16.016	12.887	54.918	1.431	9.583	18.356	14.66	2.605	11.462	11.392	1.433	3.789	0.166	2.982	0.221	4.835	4.48	0.198	3.311	13.778	0.395	0.741	3.218	4.732	10.076	3.825	19.058	14.854	1.525	0	2.252	2.266	0.834	1.557	6.426	11.117	0.155	8.359
ARHGAP27	ENSSSCG00000017328	12:18037007-18069994:+1	protein_coding	Rho GTPase activating protein 27	1.723	1.019	7.603	5.054	13.15	3.91	0.695	2.158	29.331	2.408	17.476	22.278	3.623	0.953	5.496	6.486	13.598	12.71	25.534	0.807	5.178	0.563	10.023	73.536	0.886	2.199	1.455	2.254	3.997	4.965	2.898	2.407	0.105	7.284	17.413	3.154	0.357	6.537	13.265	2.133	2.995	52.736	3.064	0.434	16.787
ARHGAP28	ENSSSCG00000021612	6:100498314-100655583:-1	protein_coding	Rho GTPase activating protein 28	13.126	13.155	0.105	4.587	2.648	1.08	10.92	3.828	6.717	2.415	8.732	5.533	2.301	15.923	13.863	0.799	2.604	3.797	8.542	2.457	39.126	26.212	7.677	1.815	15.1	103.941	1.331	5.495	0.885	1.333	3.605	5.265	7.288	1.908	3.236	1.615	0	39.354	11.411	0.36	0.973	6.336	2.367	7.214	13.055
ARHGAP29	ENSSSCG00000006889	4:123073602-123158548:+1	protein_coding	Rho GTPase activating protein 29	12.832	34.753	0.947	9.185	32.206	9.412	21.191	14.551	9.235	15.685	26.654	5.406	14.246	17.508	39.931	10.455	7.365	24.873	31.209	2.316	35.185	15.267	58.045	10.055	95.352	31.378	7.696	0.064	5.59	13.388	15.748	6.059	5.819	10.276	7.572	13.594	2.904	32.685	46.005	12.798	8.249	68.591	8.013	17.272	27.151
ARHGAP30	ENSSSCG00000006372	4:89375481-89395285:+1	protein_coding	Rho GTPase activating protein 30	2.23	4.1	87.955	2.747	7.991	0.456	0.774	1.267	16.762	1.49	3.006	22.51	2.083	0.273	2.401	2.235	18.482	3.33	5.252	0	7.04	0	9.716	189.181	0.076	0.477	0.364	0	0.601	2.414	1.177	1.726	0.826	6.737	39.976	0.059	0	1.506	4.106	3.509	0.882	59.351	2.013	0	65.878
ARHGAP31	ENSSSCG00000026224	13:140838661-140948410:-1	protein_coding	Rho GTPase activating protein 31	7.52	24.784	22.703	5.671	26.292	6.51	4.125	4.405	9.206	10.342	10.773	8.905	5.638	3.255	5.301	5.15	10.263	7.914	11.75	0	13.853	20.669	43.532	12.73	53.299	5.822	3.944	0	3.064	9.886	10.621	3.394	2.258	8.107	8.497	1.546	0	25.516	10.359	1.017	5.46	39.395	4.181	14.911	21.594
ARHGAP32	ENSSSCG00000015238	9:55903990-56177990:-1	protein_coding	Rho GTPase activating protein 32	5.456	3.149	2.119	22.393	2.099	1.232	28.254	20.602	10.494	9.711	3.74	6.875	38.021	18.098	17.581	20.559	7.528	10.851	11.679	1.079	10.693	5.793	5.561	1.319	3.083	4.199	34.676	5.277	0.259	0.404	0.874	18.992	5.97	13.12	5.487	9.013	0.752	10.261	7.987	0.418	0.659	9.098	16.772	2.481	4.76
ARHGAP33	ENSSSCG00000039135	6:45199456-45213653:+1	protein_coding	Rho GTPase activating protein 33	0.825	0.138	0.139	3.33	1.167	0.647	8.843	1.605	0.155	1.925	0.636	0.086	3.923	3.326	0.199	3.258	0.418	1.951	1.486	0	0.499	2.359	1.533	13.875	1.042	0.573	2.843	0.112	0.233	0.502	0.172	4.1	2.493	8	0.282	9.711	0	2.234	1.289	0.134	0.31	1.182	1.619	3.947	0.254
ARHGAP35	ENSSSCG00000003107	6:52704367-52841807:+1	protein_coding	Rho GTPase activating protein 35	33.989	56.5	24.549	61.627	23.165	19.968	210.546	108.091	55.323	53.742	12.165	29.748	67.836	88.84	53.819	76.934	26.251	23.546	31.943	8.288	46.184	53.376	37.894	24.529	43.668	42.91	56.167	6.793	27.478	17.66	28.056	37.836	34.481	61.886	28.486	38.402	9.941	55.105	42.647	10.278	28.129	43.817	86.059	42.373	30.853
ARHGAP36	ENSSSCG00000012669	X:107369493-107537826:+1	protein_coding	Rho GTPase activating protein 36	11.129	0.763	0.141	15.074	0.232	33.227	2.329	5.013	0.305	1.539	0.183	0	2.248	2.07	0.89	2.643	0.137	0.153	2.398	0.475	0.838	0.104	0.534	1.778	0.189	2.741	0.908	3.323	1.169	2.283	1.983	1.06	1.732	104.568	0.338	6.283	0.207	0.262	0.695	0.069	1.261	0.303	5.934	0.175	0.61
ARHGAP39	ENSSSCG00000005894	4:241979-273642:+1	protein_coding	Rho GTPase activating protein 39	6.707	0.89	0.589	2.292	3.829	1.393	5.013	2.165	1.427	4.664	9.446	0.838	3.311	3.644	2.259	3.43	0.603	3.767	11.751	0.115	1.52	7.13	4.907	5.526	3.867	2.747	3.457	0	0.351	1.096	0.298	1.871	1.489	4.848	0.865	7.595	0	20.376	7.229	0.811	0.857	8.178	2.769	6.472	0.81
ARHGAP4	ENSSSCG00000012790	X:124641224-124655311:-1	protein_coding	Rho GTPase activating protein 4	0.774	0.555	5.644	2.286	4.369	0.834	0.638	1.151	4.204	0.557	1.677	4.086	1.852	1.187	0.424	1.932	4.548	1.267	4.59	0	0.941	0.145	4.318	143.584	0	0.643	0.641	0	1.095	1.761	0.637	1.004	0.168	4.387	8.161	0.058	0	2.469	2.557	2.25	1.096	25.701	1.198	0.092	19.865
ARHGAP42	ENSSSCG00000014976	9:31721350-31997616:+1	protein_coding	Rho GTPase activating protein 42	21.23	10.564	0	11.62	2.571	0.769	14.931	14.815	32.41	8.725	3.365	26.884	11.607	10.101	30.163	11.177	13.89	7.684	3.269	0.684	5.648	12.5	6.479	4.343	37.89	24.503	7.822	1.923	0.693	1.507	3.737	7.971	4.421	7.745	14.966	5.357	1.193	18.691	14.174	2.797	0.706	7.316	13.797	8.165	14.529
ARHGAP44	ENSSSCG00000018019	12:57050264-57205847:+1	protein_coding	Rho GTPase activating protein 44	3.665	0.279	0	17.09	1.45	0.42	7.386	21.797	0.178	26.125	22.147	0	21.162	14.648	0.216	23.637	0.157	2.583	3.595	0	0.185	2.134	1.684	2.278	0.294	3.721	25.1	0	0.453	6.064	3.199	10.524	2.633	28.035	0.285	0.466	0	17.949	1.888	0.086	0.364	36.337	21.202	1.426	0.302
ARHGAP45	ENSSSCG00000027565	2:77342155-77355724:-1	protein_coding	Rho GTPase activating protein 45	5.226	3.383	34.285	3.189	8.995	0.942	0.636	2.35	10.654	1.181	5.052	9.94	3.132	1.278	2.384	4.151	9.4	3.385	11.194	0.1	2.397	0.367	11.004	237.768	0.057	1.764	1.18	2.667	1.748	4.762	2.316	1.809	0.366	7.526	15.583	2.098	0	6.894	7.086	4.08	1.399	69.119	2.587	1.145	34.405
ARHGAP5	ENSSSCG00000001966	7:67493997-67631449:-1	protein_coding	Rho GTPase activating protein 5	32.954	33.663	26.942	97.946	9.77	5.34	203.083	172.681	81.959	129.354	17.762	55.78	122.852	153.153	126.959	102.496	54.233	22.693	47.314	23.041	76.906	33.859	25.021	13.173	86.492	136.285	82.947	22.557	2.92	8.583	30.963	85.4	39.298	48.992	57.867	38.086	17.807	90.96	49.208	8.874	6.25	23.06	118.148	17.565	34.601
ARHGAP6	ENSSSCG00000012112	X:7910855-8003526:-1	protein_coding	Rho GTPase activating protein 6	14.388	16.327	4.506	16.986	8.389	5.013	2.638	7.539	7.854	2.944	4.422	5.107	6.991	4.771	4	8.815	4.645	9.975	15.177	0	7.005	45.564	15.896	4.671	23.91	2.578	3.722	0	3.274	3.081	3.062	8.579	2.129	20.743	6.07	0.796	0	6.889	7.973	1.236	4.679	22.296	9.021	30.251	5.535
ARHGAP9	ENSSSCG00000000437	5:22744637-22756137:-1	protein_coding	Rho GTPase activating protein 9	0.931	0.791	15.757	0.647	2.704	0.368	0.416	0.56	4.663	2.519	0.535	4.178	0.726	0.566	0.486	0.769	3.746	0.924	2.811	2.64	0.616	0.739	3.425	55.626	1.173	1.944	0.563	1.319	0.38	0.954	0.532	0.256	0.33	1.188	8.936	3.998	0	2.013	1.699	1.321	0.543	16.179	0.912	1.371	14.264
ARHGDIA	ENSSSCG00000034058	12:1093195-1121126:+1	protein_coding	Rho GDP dissociation inhibitor alpha	70.408	23.784	41.513	21.55	82.717	35.824	40.128	17.712	24.671	10.827	82.374	21.876	22.311	20.788	14.318	20.422	27.224	126.149	123.693	12.505	15.583	175.156	66.298	148.981	142.026	25.08	19.589	8.702	28.459	30.456	7.372	15.821	7.91	51.473	19.617	57.371	10.533	96.382	60.746	38.464	20.113	181.121	15.546	246.716	22.353
ARHGDIB	ENSSSCG00000033337	5:57576778-57600668:+1	protein_coding	Rho GDP dissociation inhibitor beta	16.706	14.789	77.003	10.132	37.442	4.057	48.288	6.636	31.698	11.697	49.596	38.982	20.284	10.744	9.769	9.932	30.758	20.398	36.08	0.141	53.66	0.497	31.077	499.735	1.51	3.454	16.33	0.202	5.61	10.977	5.539	7.773	11.192	15.086	58.769	0.203	0.068	16.336	16.522	12.119	4.788	173.937	8.835	0.093	124.633
ARHGDIG	ENSSSCG00000038979	3:41397527-41400086:-1	protein_coding	Rho GDP dissociation inhibitor gamma	1.232	0	0	26.076	0	0	34.337	35.094	0.374	7.352	0	0.491	27.976	55.054	0	47.657	0	0	0	0	0	0	0	0	0.243	0.705	26.157	0	0	0.439	0	6.938	6.504	34.598	0	1.136	0	0.401	0	0	0	0	12.386	0	0
ARHGEF1	ENSSSCG00000003040	6:49975876-49995140:-1	protein_coding	Rho guanine nucleotide exchange factor 1	15.325	9.693	17.272	3.558	25.767	7.698	2.908	1.961	4.494	3.877	14.314	3.889	4.697	1.096	5.698	4.747	4.073	25.328	26.766	0.823	3.182	40.621	22.037	179.84	21.02	2.298	1.544	0.174	7.254	8.334	2.259	2.134	0.231	7.475	6.172	11.787	0	23.853	18.023	5.403	5.751	48.901	3.063	38.524	9.944
ARHGEF10	ENSSSCG00000023419	15:33393467-33464606:+1	protein_coding	Rho guanine nucleotide exchange factor 10	15.494	27.476	0.411	14.57	23.014	3.963	5.531	11.997	4.209	10.97	4.237	2.834	24.16	6.554	11.934	18.574	3.924	10.972	8.861	0.123	15.23	25.072	28.44	5.745	20.62	18.013	8.263	0.837	1.914	5.147	7.146	7.104	1.349	10.277	2.709	11.956	0	25.189	14.067	0.373	3.114	16.931	16.424	25.862	6.003
ARHGEF10L	ENSSSCG00000003486	6:76064142-76230107:+1	protein_coding	Rho guanine nucleotide exchange factor 10 like	7.104	7.056	31.123	11.396	12.929	15.431	9.279	10.005	10.11	32.733	13.533	10.35	11.195	7.908	32.526	11.264	5.106	20.037	16.642	0.553	5.192	13.626	7.136	7.616	15.421	6.987	8.26	0.296	18.603	11.746	10.123	4.895	3.26	14.493	6.041	4.344	0.035	36.163	43.126	9.49	17.232	14.38	12.334	24.335	6.545
ARHGEF11	ENSSSCG00000006461	4:93045852-93160098:+1	protein_coding	Rho guanine nucleotide exchange factor 11	13.492	14.28	31.471	15.892	13.643	3.671	15.101	18.538	15.628	24.959	5.723	13.868	17.221	11.894	9.676	20.029	11.592	10.713	21.382	2.909	16.528	43.329	14.739	17.377	15.934	9.167	14.665	2.698	3.051	4.621	5.919	8.022	7.372	17.404	12.027	10.623	0	23.448	10.996	1.444	4.091	18.421	18.025	25.441	10.401
ARHGEF12	ENSSSCG00000015129	9:47475134-47621287:+1	protein_coding	Rho guanine nucleotide exchange factor 12	22.613	66.825	3.155	70.685	17.111	9.076	151.414	94.17	34.473	43.889	24.155	31.669	71.944	115.841	76.188	68.881	23.535	36.476	58.787	3.841	43.006	60.984	26.054	7.907	37.162	49.899	60.327	0.824	6.523	16.423	36.596	47.772	54.474	42.199	24.505	21.626	2.925	66.089	49.899	9.826	8.897	58.855	55.269	28.645	34.843
ARHGEF15	ENSSSCG00000028048	12:53497759-53504842:+1	protein_coding	Rho guanine nucleotide exchange factor 15	1.368	2.501	0	0.095	21.656	9.22	0.251	0.261	0.349	0.527	10.12	0.337	0.205	0.162	0.397	0.539	0	10.592	12.253	0	0.494	0	19.306	2.504	0	0.678	0.127	0	3.942	11.128	1.164	0.183	0.501	2.746	0.322	0.062	0	13.638	8.806	1.488	6.016	31.692	0.481	0	1.12
ARHGEF16	ENSSSCG00000024223	6:65026276-65048542:+1	protein_coding	Rho guanine nucleotide exchange factor 16	4.367	0.201	0.526	0.713	0.52	0.144	0	0.376	17.152	0.151	10.931	14.659	1.131	0	22.38	0.591	15.169	9.42	52.308	0.143	3.159	0	0.523	16.65	0	0.712	0.107	2.875	0.08	0.139	0	0.248	0.098	0.836	12.084	0	0.229	23.825	46.291	0.584	0.127	7.629	0.89	0	2.294
ARHGEF17	ENSSSCG00000014822	9:7767128-7825035:+1	protein_coding	Rho guanine nucleotide exchange factor 17	9.38	5.959	0	7.715	12.221	6.946	8.299	6.673	2.145	6.082	12.294	0.902	7.078	6.313	4.447	8.44	0.792	8.961	18.568	0	5.702	36.113	15.773	4.154	15.869	7.216	6.763	0	2.603	7.087	6.384	5.889	0.998	11.923	1.213	8.694	0	32.941	14.818	1.427	3.272	20.751	7.686	34.547	2.501
ARHGEF19	ENSSSCG00000003472	6:75313822-75335270:-1	protein_coding	Rho guanine nucleotide exchange factor 19	18.32	7.568	2.752	6.756	1.857	0.718	4.046	4.239	8.013	8.883	1.781	8.638	5.893	1.488	5.677	5.169	6.311	18.369	5.931	0.765	5.84	3.195	1.996	2.556	26.241	2.766	3.518	1.69	0.198	0.581	3.644	4.61	12.556	1.849	9.22	0.76	0.691	13.478	1.97	0.296	0.456	4.117	4.28	3.872	6.157
ARHGEF2	ENSSSCG00000006502	4:94026386-94082206:+1	protein_coding	Rho/Rac guanine nucleotide exchange factor 2	23.014	16.658	45.488	52.25	44.087	14.883	40.406	39.756	29.729	48.831	45.198	23.554	68.031	41.614	13.609	58.996	29.374	20.625	69.56	2.408	15.738	78.511	63.627	51.458	220.33	30.708	29.143	9.724	4.978	19.786	29.818	36.141	10.978	40.663	33.796	23.486	0	50.979	27.579	4.433	10.5	108.029	46.455	61.026	45.699
ARHGEF25	ENSSSCG00000000435	5:22873334-22881570:+1	protein_coding	Rho guanine nucleotide exchange factor 25	54.49	11.063	0.327	11.414	15.777	4.62	9.664	17.076	4.432	16.864	3.8	2.943	10.797	11.979	2.174	12.591	1.014	22.726	25.488	0	12.408	16.26	17.897	4.005	11.27	17.363	10.574	0.053	3.597	5.682	5.415	2.933	8.969	26.067	2.847	30.501	0	33.939	6.255	1.082	3.485	13.204	10.918	23.739	5.923
ARHGEF26	ENSSSCG00000024205	13:94155824-94291797:+1	protein_coding	Rho guanine nucleotide exchange factor 26	3.005	5.612	0	20.923	6.736	1.117	11.094	21.197	5.926	7.203	8.259	4.553	15.682	14.705	1.6	18.692	3.19	3.182	5.219	3.928	21.004	5.028	8.242	1.637	0.472	6.228	14.337	6.018	0.591	0.917	1.238	14.354	2.425	14.947	5.036	4.235	1.38	17.045	1.359	3.773	0.913	33.498	14.385	10.331	1.814
ARHGEF28	ENSSSCG00000028317	2:82761521-83102121:+1	protein_coding	Rho guanine nucleotide exchange factor 28	14.695	6.031	0	14.106	4.683	1.953	17.202	9.697	13.441	3.488	29.908	11.814	11.728	7.827	59.269	11.278	14.844	6.147	46.53	0	4.233	4.637	5.154	1.769	5.228	3.981	10.916	0.35	1.847	9.108	18.529	7.678	2.649	12.038	4.594	4.873	0	4.395	44.278	0.291	1.33	14.856	9.895	2.626	0.559
ARHGEF3	ENSSSCG00000030359	13:38582620-38925531:-1	protein_coding	Rho guanine nucleotide exchange factor 3	16.133	32.889	4.746	25.608	20.306	4.349	22.254	64.253	16.553	11.474	9.936	11.079	47.026	15.035	38.183	20.405	9.693	15.087	31.912	0	13.953	6.874	32.789	48.133	0.487	6.773	46.432	0	5.309	5.996	8.661	19.548	2.667	14.66	17.216	0.267	0	5.933	38.924	2.053	4.4	30.964	28.213	3.262	36.722
ARHGEF33	ENSSSCG00000040621	3:101375322-101414450:-1	protein_coding	Rho guanine nucleotide exchange factor 33	1.308	0.58	0.358	0.885	1.103	0.794	1.152	1.466	0.417	43.947	0.513	0.235	1.734	1.183	1.855	1.407	0.863	0.715	2.38	0.847	1.933	1.935	1.44	3.511	0.128	0.834	0.554	1.421	1.055	0.628	0.711	0.774	0.21	1.65	0.359	0.735	0	1.527	3.034	0.501	0.717	1.83	0.798	1.635	0.469
ARHGEF37	ENSSSCG00000014436	2:150678941-150738081:+1	protein_coding	Rho guanine nucleotide exchange factor 37	4.421	2.121	0	8.071	2.78	2.242	3.398	4.533	4.91	15.677	1.604	8.969	8.85	2.219	2.646	9.883	8.292	7.864	25.649	0.238	3.022	1.44	2.32	1.93	0.464	1.49	2.924	0	1.219	1.5	2.407	3.397	0.93	10.038	3.38	0.845	0	23.942	4.488	1.543	1.199	3.613	8.953	0.356	0.661
ARHGEF38	ENSSSCG00000021764	8:116063745-116199330:-1	protein_coding	Rho guanine nucleotide exchange factor 38	0.441	0.936	0.222	3.434	0.27	0.091	6.09	3.64	21.348	5.961	0.295	18.555	4.042	2.386	5.292	3.399	10.317	0.481	6.759	0	8.555	0.249	0.63	0.365	0.074	2.297	2.884	0	0	0.117	0.992	3.663	1.47	0.669	7.9	0.095	0.251	1.249	1.63	0.137	0.109	2.013	3.631	0.072	2.514
ARHGEF39	ENSSSCG00000005314	1:236383925-236387667:-1	protein_coding	Rho guanine nucleotide exchange factor 39	9.435	5.191	3.486	1.932	2.805	1.84	3.632	1.289	11.739	3.679	0.857	9.456	2.312	1.392	3.975	2.844	13.399	10.004	5.193	12.482	18.022	2.149	3.989	58.882	2.551	12.06	1.431	28.844	0.111	1.743	2.745	2.531	1.429	1.281	16.08	25.287	0.737	0.945	3.726	0.748	1.042	6.978	1.398	9.235	13.539
ARHGEF4	ENSSSCG00000035828	15:57115591-57375245:+1	protein_coding	Rho guanine nucleotide exchange factor 4	1.034	0.358	2.808	26.317	1.294	0.258	35.851	28.948	0.789	8.499	0.355	0.546	21.726	15.93	0.531	38.222	0.402	16.632	4.405	0	2.338	1.912	2.105	1.504	5.285	0.98	27.06	0	0.389	0.147	0.157	17.263	8.087	54.997	0.567	2.183	0	0.658	0.366	0.11	0.25	3.994	31.368	2.29	1.094
ARHGEF40	ENSSSCG00000023857	7:78044687-78064864:-1	protein_coding	Rho guanine nucleotide exchange factor 40	42.175	36.941	0.674	9.732	33.186	15.107	6.746	6.188	4.463	7.811	11.322	2.945	6.709	7.376	7.123	9.397	3.237	16.904	21.44	0	9.743	197.063	43.519	8.49	18.268	24.588	3.349	0.213	16.314	9.034	5.771	4.592	3.114	15.117	3.588	8.944	0	86.455	18.923	2.392	10.819	26.338	8.157	116.05	7.211
ARHGEF5	ENSSSCG00000022525	9:113365597-113394436:-1	protein_coding	Rho guanine nucleotide exchange factor 5	6.038	1.048	0.172	0.721	0.067	0.031	0.621	0.605	21.03	1.28	12.937	21.677	0.629	0.146	7.143	0.317	15.94	13.64	21.981	0.59	8.41	0.041	0.082	2.331	0.071	0.608	0.403	0.07	0	0.037	0.279	0.479	0.532	0.193	11.257	0.06	0.07	3.463	11.404	2.388	0.021	5.611	0.823	0.035	0.674
ARHGEF6	ENSSSCG00000030460	X:111796496-111917185:-1	protein_coding	Rac/Cdc42 guanine nucleotide exchange factor 6	7.288	33.861	36.971	26.632	25.594	43.146	9.202	19.071	20.476	14.929	6.586	18.348	20.336	9.925	10.573	23.487	20.622	17.134	17.758	0.263	17.269	11.79	43.106	95.743	38.414	22.758	9.276	0.477	38.486	31.302	28.849	30.562	5.259	20.068	38.575	8.891	0.133	53.659	10.228	3.526	36.135	45.602	37.571	11.769	68.221
ARHGEF7	ENSSSCG00000009551	11:77427022-77532331:+1	protein_coding	Rho guanine nucleotide exchange factor 7	21.688	32.445	10.723	30.816	28.164	22.384	73.103	31.925	16.15	28.856	16.826	9.558	35.863	45.598	33.68	30.802	8.231	25.837	33.256	2.326	12.284	50.679	37.221	54.525	31.414	32.242	24.655	3.349	24.964	12.797	11.04	16.576	18.769	31.84	12.053	19.002	1.098	30.418	47.794	13.769	19.529	46.046	26.423	50.622	17.686
ARHGEF9	ENSSSCG00000012362	X:50159539-50336202:-1	protein_coding	Cdc42 guanine nucleotide exchange factor 9	30.593	16.506	0.575	83.98	5.553	1.989	94.027	182.307	2.284	77.066	1.702	1.202	74.619	72.918	2.929	77.789	1.479	5.994	5.698	0.847	3.672	0.588	7.815	2.119	0.209	13.592	82.976	2.499	1.074	1.666	2.222	73.307	33.689	106.661	1.673	1.372	0	43.23	1.852	0.234	1.665	5.328	70.25	0.358	4.024
ARID1A	ENSSSCG00000003559	6:84049087-84127790:+1	protein_coding	AT-rich interaction domain 1A	39.274	13.046	18.262	15.271	13.526	10.598	42.579	16.473	17.445	16.042	21.746	10.367	21.235	20.865	15.698	19.608	14.652	23.508	56.081	19.781	15.799	37.943	37.225	103.553	23.058	30.089	12.654	16.667	11.625	12.406	7.558	12.833	15.951	29.074	15.995	46.55	17.35	47.678	30.926	5.815	11.015	46.421	16.224	21.948	31.589
ARID1B	ENSSSCG00000004064	1:9791634-10227947:-1	protein_coding	AT-rich interaction domain 1B	22.626	14.513	11.665	14.502	10.703	5.796	17.866	13.619	12.128	31.222	8.928	10.591	17.248	11.701	16.843	16.14	12.383	16.88	24.734	13.113	15.439	21.17	21.749	27.779	26.681	9.605	11.634	8.344	6.484	7.426	9.3	11.836	13.926	14.347	15.517	16.557	1.698	20.071	18.044	2.95	7.387	22.463	11.325	14.38	21.924
ARID2	ENSSSCG00000030685	5:76634700-76799691:+1	protein_coding	AT-rich interaction domain 2	18.063	19.277	15.816	18.059	4.833	3.833	62.617	21.609	24.336	34.396	9.643	13.951	25.449	25.507	26.621	17.526	16.967	13.906	15.712	7.103	29.517	12.892	12.369	47.355	15.072	44.759	14.248	9.631	3.371	3.889	9.547	13.509	13.017	9.569	21.338	24.559	1.914	30.478	13.545	2.269	3.879	15.619	20.26	5.58	33.301
ARID3A	ENSSSCG00000037642	2:77431089-77465009:-1	protein_coding	AT-rich interaction domain 3A	3.978	1.059	8.378	2.372	1.714	0.917	1.659	1.96	8.138	5.668	36.519	7.646	2.492	2.925	5.461	2.013	10.827	5.567	12.719	4.57	3.794	8.173	3.209	15.854	1.641	55.758	1.802	3.859	1.567	1.057	1.116	2.25	1.348	2.068	5.481	23.757	1.432	4.844	11.038	2.052	1.022	20.653	1.762	6.845	7.213
ARID3B	ENSSSCG00000001905	7:58934780-58995973:-1	protein_coding	AT-rich interaction domain 3B	4.917	3.2	5.466	3.565	2.819	1.411	8.664	1.903	5.945	46.866	8.551	3.422	3.635	2.172	4.767	1.778	6.073	2.11	8.306	5.008	4.433	3.06	4.369	10.452	2.06	11.503	3.446	12.766	5.015	1.15	2.245	2.011	1.649	2.172	5.357	24.288	4.054	4.388	4.28	0.89	1.826	7.538	1.448	2.341	7.271
ARID3C	ENSSSCG00000010971	10:32173070-32179603:+1	protein_coding	AT-rich interaction domain 3C	0	0.589	0	0.402	0.67	0.188	0.265	0	0.366	0.466	0.597	0.385	0.22	0	0.409	0	1.769	0.311	0.831	0.91	2.31	0	0.979	0.63	0.179	0.287	0.265	0	0	0.222	0	0.318	0.351	0.611	0.335	1.562	0	1.82	0.916	0.152	0.108	0.394	0.356	0.41	0.177
ARID4A	ENSSSCG00000005073	1:187385395-187452537:+1	protein_coding	AT-rich interaction domain 4A	32.248	28.174	28.834	36.728	7.824	1.87	148.216	55.279	42.152	53.496	14.499	27.086	44.308	67.402	19.361	32.852	22.309	16.741	21.465	8.638	28.953	9.324	16.819	38.167	27.128	23.279	34.248	5.277	3.412	4.348	7.534	27.501	29.845	16.594	29.65	15.418	2.848	14.501	14.17	3.584	4.121	23.126	38.213	3.946	50.272
ARID4B	ENSSSCG00000010156	14:55924357-56108138:+1	protein_coding	RNA binding motif protein 34	243.191	129.004	62.718	84.711	34.244	18.625	161.746	94.829	75.511	104.759	41.239	60.559	88.254	108.322	88.349	76.569	60.036	44.233	69.594	73.641	96.675	66.583	61.757	132.073	78.575	128.956	47.577	121.114	23.004	21.875	33.888	55.429	49.661	50.933	77.14	80.845	73.222	89.777	58.05	27.03	23.242	70.913	79.076	31.388	114.003
ARID5A	ENSSSCG00000008123	3:46701632-46714113:-1	protein_coding	AT-rich interaction domain 5A	5.43	2.446	18.876	5.006	10.26	4.533	1.769	1.5	9.112	0.682	17.729	8.085	2.422	1.509	2.824	4.199	8.462	10.707	104.647	0	1.696	1.746	7.539	27.794	1.918	3.275	1.532	0	3.819	8.002	3.03	3.012	0.596	4.945	9.007	2.172	0	7.171	7.603	3.544	3.731	26.268	1.96	4.037	17.607
ARID5B	ENSSSCG00000010219	14:65408598-65598485:+1	protein_coding	AT-rich interaction domain 5B	17.42	12.385	31.304	11.997	20.846	3.727	23.361	12.457	16.05	7.565	14.419	12.33	21.654	9.79	28.707	21.789	19.119	19.112	66.728	0.282	18.998	80.856	16.356	18.929	140.466	14.403	8.926	0.91	5.612	4.802	8.438	7.468	6.05	11.53	16.552	4.11	0.086	22.901	20.627	3.805	6.154	18.512	14.138	37.517	30.791
ARIH1	ENSSSCG00000023188	7:60707489-60824123:-1	protein_coding	ariadne RBR E3 ubiquitin protein ligase 1	24.04	17.282	26.974	42.788	16.233	14.602	77.184	60.675	30.986	54.997	21.089	26.147	48.052	62.846	39.421	46.692	24.311	27.458	35.162	8.758	43.007	27.63	26.453	43.223	50.764	53.458	34.129	6.936	20.665	14.506	19.56	32.427	28.276	26.227	29.658	45.01	5.229	32.884	27.073	12.78	17.325	27.859	46.557	19.227	38.476
ARIH2	ENSSSCG00000011367	13:31570078-31624929:+1	protein_coding	ariadne RBR E3 ubiquitin protein ligase 2	48.409	38.862	30.98	42.396	37.432	60.495	61.183	45.881	40.238	54.911	31.367	30.216	45.434	49.089	45.415	44.311	33.769	30.331	49.519	24.96	44.066	77.884	49.95	75.99	81.781	74.258	25.502	44.747	205.242	43.191	48.701	27.071	18.317	42.765	33.128	74.035	18.019	63.615	48.363	24.75	87.193	47.793	39.972	67.305	40.653
ARL1	ENSSSCG00000000870	5:82795620-82814112:+1	protein_coding	ADP ribosylation factor like GTPase 1	61.723	37.449	34.436	121.564	52.194	24.986	163.898	163.315	63.81	99.793	38.586	56.324	112.587	119.347	92.813	131.32	75.706	61.454	97.352	37.849	127.661	99.894	78.934	29.508	146.735	80.191	75.893	30.327	30.86	23.832	36.676	66.367	55.442	109.657	50.025	68.54	96.597	117.179	62.034	43.903	23.74	46.475	167.169	91.494	44.808
ARL10	ENSSSCG00000029985	2:81496833-81506480:-1	protein_coding	ADP ribosylation factor like GTPase 10	6.64	3.641	0.85	22.331	7.537	5.602	42.03	22.334	3.398	19.299	3.335	3.637	28.709	26.3	11.151	19.205	4.914	10.582	12.687	2.797	9.168	17.726	11.614	22.065	8.98	10.917	21.657	1.999	4.291	4.668	4.676	12.243	10.081	47.473	5.893	11.155	0	16.215	11.584	3.715	2.994	9.788	20.591	22.378	5.831
ARL11	ENSSSCG00000036810	11:18067499-18100413:-1	protein_coding	ADP ribosylation factor like GTPase 11	5.531	8.912	5.144	6.985	1.047	0.373	4.212	3.438	5.823	10.087	1.294	5.541	7.259	1.295	6.876	6.161	4.74	1.008	3.162	0.567	6.761	0.229	1.024	1.769	0.48	1.812	4.178	0.42	0.158	0.41	3.412	5.666	12.845	2.043	7.18	0.292	0.501	1	1.058	0.462	0.39	3.711	5.001	0.19	9.037
ARL13B	ENSSSCG00000027571	13:165828077-165910937:-1	protein_coding	ADP ribosylation factor like GTPase 13B	54.26	61.27	5.429	20.937	8.05	1.915	98.784	28.124	16.504	30.032	10.347	12.346	29.076	59.096	30.016	22.204	9.369	13.312	17.227	10.274	26.822	22.124	22.052	8.606	32.09	46.727	17.38	15.824	1.435	4.474	11.858	22.063	19.443	10.888	12.232	41.888	3.362	23.161	14.97	3.227	2.299	15.916	17.392	11.203	33.717
ARL14	ENSSSCG00000011734	13:100349625-100350203:+1	protein_coding	ADP ribosylation factor like GTPase 14	2.576	0	0	0	0	0	0	0	202.853	0	0	197.219	0	0	1.533	0	5.432	0	0	0	0	0	0	1.128	0	4.338	0	0	1.242	0	0	0.653	0.912	0	32.003	0	0	0	0.97	0	0	0	0.616	0	0
ARL14EP	ENSSSCG00000039889	2:30295066-30311535:-1	protein_coding	ADP ribosylation factor like GTPase 14 effector protein	22.863	24.331	29.839	54.05	6.342	7.062	80.24	59.252	36.158	71.823	9.357	29.339	61.487	57.546	54.157	55.729	30.536	11.409	14.269	27.116	48.854	11.743	22.354	22.797	25.268	73.366	42.116	21.988	3.709	8.809	29.173	47.248	21.906	19.942	35.974	22.734	11.217	23.293	19.394	3.884	9.45	19.629	54.157	8.283	57.776
ARL14EPL	ENSSSCG00000014222	2:120211916-120216171:+1	protein_coding	ADP ribosylation factor like GTPase 14 effector protein like	0	0	5.075	0	0	0	0	0	0	0	22.382	0	0	0	0	0	0	0	0.792	0	0	0	2.451	0	0	0	0	0	0	0	0	0	0	0	0	0	27.441	0	0	0	0	1.013	0	0	0
ARL15	ENSSSCG00000016894	16:33208136-33565599:-1	protein_coding	ADP ribosylation factor like GTPase 15	13.413	37.558	13.835	27.105	10.546	2.982	53.68	16.4	12.1	11.58	13.915	16.672	15.782	24.286	29.565	18.966	27.416	14.955	37.827	9.68	60.699	8.224	16.751	10.771	102.146	24.921	13.132	9.099	4.335	5.711	17.027	31.598	26.207	11.03	62.027	10.841	47.058	30.495	15.045	1.644	4.012	17.443	10.585	7.187	28.469
ARL16	ENSSSCG00000038161	12:1219923-1225521:+1	protein_coding	ADP ribosylation factor like GTPase 16	11.624	10.229	8.371	13.007	17.207	6.264	18.561	12.897	9.941	19.886	7.215	8.664	15.931	11.594	13.665	16.688	9.283	10.515	18.81	5.093	10.597	27.223	19.047	20.987	10.778	7.949	13.295	1.978	3.693	7.416	6.645	12.106	5.969	17.045	10.069	6.467	2.008	24.547	20.246	3.272	4.166	16.658	13.088	22.251	10.427
ARL2BP	ENSSSCG00000002819	6:19207008-19215025:+1	protein_coding	ADP ribosylation factor like GTPase 2 binding protein	97.607	36.407	14.47	49.927	40.58	9.727	31.74	43.105	8.44	37.278	9.399	9.788	46.708	43.329	19.946	38.297	10.34	31.443	42.481	33.229	23.854	55.792	29.737	67.564	40.201	50.591	34.371	53.45	39.266	10.043	4.783	35.916	22.347	82.092	13.006	58.946	20.892	71.957	28.076	17.878	12.307	28.763	47.68	54.305	17.3
ARL3	ENSSSCG00000031782	14:113665272-113708313:-1	protein_coding	ADP ribosylation factor like GTPase 3	104.68	4.826	0.856	64.896	10.756	4.306	276.377	62.672	6.89	61.119	4.631	4.839	57.505	96.936	37.901	55.069	4.058	12.308	18.179	111.874	31.001	19.987	18.479	7.314	55.51	82.613	53.268	138.239	1.475	4.374	3.48	65.808	31.148	76.738	2.373	209.085	0.2	52.366	32.514	8.217	2.988	12.323	47.497	24.288	4.454
ARL4A	ENSSSCG00000032709	9:82225272-82230694:+1	protein_coding	ADP ribosylation factor like GTPase 4A	25.958	32.312	57.716	16.931	34.929	2.425	27.731	13.726	16.794	13.583	8.224	20.032	13.117	17.618	6.062	11.794	19.527	23.717	23.166	52.087	21.135	0.74	41.862	8.364	0.892	28.875	11.266	51.142	1.102	2.455	3.365	7.971	7.351	9.161	23.73	36.682	34.286	15.613	5.102	13.724	1.639	20.036	7.794	0.462	23.033
ARL4C	ENSSSCG00000034293	15:134618493-134622211:-1	protein_coding	ADP ribosylation factor like GTPase 4C	16.222	3.859	10.902	10.971	3.99	1.204	37.562	11.083	18.647	5.538	29.186	21.096	13.227	17.739	2.666	23.311	13.528	10.915	26.903	10.221	4.528	166.782	3.662	61.225	20.317	10.365	15.242	12.218	0.389	2.79	1.102	6.35	10.385	33.584	18.163	24.084	5.848	14.596	9.218	3.109	1.097	20.025	11.913	77.034	27.684
ARL4D	ENSSSCG00000017380	12:19648207-19651273:-1	protein_coding	ADP ribosylation factor like GTPase 4D	5.203	1.27	0	4.51	3.258	1.503	5.419	2.521	0.897	1.17	1.505	0.354	5.721	7.238	15.536	1.661	0.425	20.238	0.927	5.049	3.546	0.363	3.181	1.504	0.647	2.572	4.421	16.886	0.896	4.033	2.052	6.114	0.882	1.2	0.4	3.98	7.23	27.82	24.775	0.591	0.766	2.046	0.919	0.715	5.353
ARL5A	ENSSSCG00000031541	15:467941-498964:+1	protein_coding	ADP ribosylation factor like GTPase 5A	26.782	20.771	37.899	64.357	23.732	9.954	96.156	84.099	37.675	76.763	27.043	37.396	86.409	58.623	51.034	73.395	43.767	37.648	41.58	6.104	37.915	38.828	51.058	153.115	37.619	42.295	55.482	7.767	11.047	12.256	24.088	45.707	21.075	68.695	45.482	23.221	21.974	64.868	34.69	23.587	12.87	37.21	64.856	25.201	77.976
ARL5B	ENSSSCG00000031456	10:55675138-55700324:-1	protein_coding	ADP ribosylation factor like GTPase 5B	9.946	4.287	19.842	19.45	5.861	5.909	51.423	26.263	46.451	25.662	16.818	46.57	18.471	46.677	19.5	15.292	31.127	8.862	13.154	7.655	19.061	10.526	10.983	25.642	12.349	101.227	12.494	5.753	2.221	3.501	8.4	14.328	17.867	11.656	42.769	30.355	14.766	12.644	10.352	9.43	4.481	14.719	19.844	5.322	41.472
ARL6	ENSSSCG00000027278	13:162504022-162556089:-1	protein_coding	ADP ribosylation factor like GTPase 6	56.855	27.71	17.153	66.427	6.133	2.213	145.151	52.86	33.107	88.072	4.141	28.73	73.648	48.75	69.727	53.671	18.339	9.737	107.409	8.064	43.655	10.294	9.607	8.115	10.391	26.967	47.183	7.828	2.33	3.051	24.48	55.895	58.677	29.601	23.839	10.019	3.04	24.389	22.599	3.108	2.626	9.127	53.04	6.916	40.017
ARL6IP4	ENSSSCG00000009782	14:29886276-29887980:-1	protein_coding	ADP ribosylation factor like GTPase 6 interacting protein 4	76.577	20.55	12.739	10.543	28.122	20.163	13.542	16.642	13.294	11.497	24.778	14.5	8.242	23.757	12.762	16.993	12.299	22.272	19.635	33.108	15.73	22.151	36.455	66.71	23.194	56.623	8.373	38.556	12.945	18.546	10.238	5.468	9.654	27.917	15.617	89.283	13.836	36.934	30.349	15.512	13.409	28.047	12.28	35.159	18.421
ARL6IP5	ENSSSCG00000033154	13:50509470-50538966:+1	protein_coding	ADP ribosylation factor like GTPase 6 interacting protein 5	42.857	41.618	34.02	86.554	66.966	63.884	138.036	91.535	29.789	77.315	32.903	35.968	80.937	84.313	43.493	139.29	16.047	61.602	52.373	17.241	62.735	213.125	64.154	76.266	181.547	22.414	61.521	22.82	34.322	60.162	53.516	63.411	50.693	128.727	25.445	36.604	28.244	160.619	53.296	10.677	47.948	26.484	85.911	160.193	39.414
ARL6IP6	ENSSSCG00000015868	15:60439588-60472987:+1	protein_coding	ADP ribosylation factor like GTPase 6 interacting protein 6	23.671	9.459	37.797	13.147	21.526	7.636	12.273	9.915	17.511	14.045	15.324	25.578	14.182	9.562	15.715	13.867	22.713	26.118	23.877	84.024	15.719	30.826	18.837	72.58	41.927	23.536	7.167	76.28	7.581	7.621	7.04	11.383	5.031	12.746	34.569	33.584	64.834	55.548	21.468	8.848	6.796	30.326	12.305	37.477	28.296
ARL8A	ENSSSCG00000036967	10:24314932-24324228:-1	protein_coding	ADP ribosylation factor like GTPase 8A	17.981	6.448	15.018	80.944	27.846	11.697	133.336	88.654	8.756	48.863	35.743	10.735	84.891	70.17	6.111	106.309	8.844	29.812	35.673	0.382	11.118	37.406	28.239	37.753	39.373	9.098	53.544	0.126	31.54	19.356	5.491	50.081	36.795	124.365	9.395	20.35	0	48.278	27.448	8.946	10.434	47.748	104.645	44.664	11.104
ARL8B	ENSSSCG00000011535	13:61640577-61694526:+1	protein_coding	ADP ribosylation factor like GTPase 8B	100.113	69.029	199.981	179.156	136.97	67.119	233.421	216.849	128.222	123.259	201.638	112.455	178.943	137.668	139.884	214.155	71.915	107.594	126.822	56.063	122.281	157.793	206.68	189.753	216.543	62.382	170.507	59.36	149.886	63.338	39.702	116.158	23.696	222.185	111.722	99.518	308.302	188.904	162.434	65.673	78.108	149.316	214.494	103.499	119.603
ARMC1	ENSSSCG00000006220	4:68983012-69016081:+1	protein_coding	armadillo repeat containing 1	19.553	9.762	19.092	50.93	17.497	10.413	49.31	64.624	22.386	45.542	11.777	21.434	56.336	54.914	25.278	53.636	18.888	19.68	21.566	47.21	24.971	30.671	20.368	39.994	42.759	59.043	33.591	43.995	8.874	8.275	15.316	29.27	17.031	37.847	27.244	61.748	104.035	28.537	15.094	13.216	8.477	17.154	50.22	21.406	34.359
ARMC10	ENSSSCG00000028444	9:103179452-103292109:+1	protein_coding	armadillo repeat containing 10	56.261	66.298	55.368	44.351	68.201	14.39	99.401	74.47	37.953	29.372	63.538	36.836	63.989	95.768	56.15	56.155	31.645	61.905	68.828	26.975	75.614	74.627	75.681	70.853	69.408	81.514	38.326	37.967	12.984	17.201	13.942	32.426	26.398	76.889	36.017	68.321	22.507	90.002	60.806	15.213	12.44	65.863	39.431	63.163	45.719
ARMC3	ENSSSCG00000011078	10:51955000-52050127:-1	protein_coding	armadillo repeat containing 3	3.832	3.91	2.708	7.43	0.718	0.39	4.325	5.367	5.084	11.607	0.644	5.534	7.477	1.352	7.342	5.324	4.051	0.722	4.464	0.946	5.242	1.017	0.544	0.972	0.37	0.93	3.282	0.526	0.047	0.305	3.412	6.566	5.855	2.385	6.546	0.307	0.492	0.73	0.738	0.199	0.26	6.191	5.068	0.593	6.758
ARMC4	ENSSSCG00000011069	10:39275649-39462881:-1	protein_coding	armadillo repeat containing 4	3.351	1.325	0.043	11.882	0.166	0.058	24.112	15.539	0.57	2.739	1.003	0.173	14.012	12.718	2.154	3.178	0.082	0.474	13.74	1.693	4.16	0	1.275	0.377	0	1.011	9.511	0.46	0.119	0	0	11.233	5.264	11.831	0.086	0.384	0	1.913	1.529	0.037	0	12.898	3.907	0	1.451
ARMC5	ENSSSCG00000025245	3:17100897-17108981:-1	protein_coding	armadillo repeat containing 5	2.664	0.529	0.563	0.878	1.627	1.303	1.518	0.873	0.218	0.75	1.335	0.369	0.736	1.174	0.687	0.657	0.598	2.506	3.407	0.122	0.35	5.987	1.644	4.598	1.891	1.794	0.368	0	0.879	0.859	0.435	0.579	0.469	1.245	0.289	2.409	0	3.771	2.769	1.061	0.944	3.594	0.717	7.682	0.612
ARMC6	ENSSSCG00000013927	2:58753361-58828510:-1	protein_coding	armadillo repeat containing 6	9.089	3.771	4.178	20.277	12.798	35.593	18.901	15.525	10.237	17.662	4.667	10.076	18.165	10.567	15.629	19.817	9.516	11.689	19.616	8.542	9.37	14.453	14.286	46.613	13.52	8.611	11.667	5.502	41.066	7.758	4.129	10.505	5.148	29.226	12.704	11.353	8.92	22.222	24.048	17.347	13.699	11.794	16.245	18.652	5.954
ARMC7	ENSSSCG00000017214	12:6164141-6183109:-1	protein_coding	armadillo repeat containing 7	2.177	1.922	1.798	3.281	5.622	2.271	2.285	2.064	9.524	4.164	3.729	5.739	3.315	1.825	9.432	3.35	5.981	4.78	7.028	0.667	7.394	8.705	8.752	17.686	3.397	3.412	2.003	3.938	1.268	1.527	1.81	1.716	1.039	4.681	6.117	4.964	0	10.257	11.83	2.463	1.533	8.249	2.598	8.29	8.797
ARMC8	ENSSSCG00000036610	13:78982605-79083809:+1	protein_coding	armadillo repeat containing 8	14.462	20.155	23.109	42.767	8.597	9.734	82.775	45.247	29.942	63.932	14.151	22.423	43.716	55.902	28.856	39.715	21.864	9.904	17.593	35.795	35.397	12.111	16.955	21.965	20.662	33.412	27.379	33.869	13.443	6.313	16.617	29.805	25.733	26.923	23.728	20.729	32.517	20.095	15.798	4.49	10.475	19.656	41.171	9.136	37.003
ARMC9	ENSSSCG00000023994	15:131928704-132103637:+1	protein_coding	armadillo repeat containing 9	5.09	5.793	1.295	5.909	3.284	1.303	6.984	4.255	3.539	6.664	1.937	4.07	5.361	5.106	5.551	4.674	3.165	3.992	7.221	5.039	6.704	10.057	3.607	5.718	5.874	3.717	3.217	1.573	0.328	0.87	2.399	4.653	7.352	6.75	3.684	12.153	0.434	8.131	5.723	0.656	0.678	3.869	5.537	10.277	4.222
ARMCX1	ENSSSCG00000038569	X:83132835-83137131:+1	protein_coding	armadillo repeat containing X-linked 1	23.458	5.842	0	34.219	16.211	3.624	50.66	29.222	2.454	28.246	3.66	2.822	23.564	30.648	17.538	39.448	3.449	4.247	7.713	5.887	6.621	11.205	20.17	3.339	8.061	21.746	19.039	6.58	2.25	2.989	3.799	16.257	25.573	40.302	3.944	7.447	0.176	11.814	29.009	2.922	1.905	8.382	28.802	15.033	9.266
ARMCX2	ENSSSCG00000012510	X:83213947-83223849:-1	protein_coding	armadillo repeat containing X-linked 2	46.439	3.912	0.143	54.418	3.099	2.835	99.931	42.24	1.841	29.558	6.546	2.709	46.199	38.575	7.657	67.114	1.824	6.324	8.07	14.478	11.945	1.15	5.057	3.883	0.766	16.544	34.11	17.412	0.612	1.84	1.198	30.632	20.369	63.736	2.892	17.398	0	42.961	16.042	1.884	1.58	10.383	38.69	1.645	4.161
ARMCX3	ENSSSCG00000040281	X:83187979-83196148:+1	protein_coding	armadillo repeat containing X-linked 3	13.768	8.952	6.009	52.554	12.228	21.029	37.81	49.41	10.525	37.654	5.019	11.426	39.771	29.457	13.448	44.426	20.188	12.625	9.694	3.84	70.161	22.676	15.772	18.109	17.51	16.498	24.531	5.426	11.126	13.139	15.513	37.941	11.072	39.549	10.861	12.265	0	29.461	18.249	5.583	17.877	21.064	39.62	16.415	14.807
ARMCX4	ENSSSCG00000034821	X:83092690-83103834:+1	protein_coding	armadillo repeat containing X-linked 4	4.913	1.272	0.135	14.984	1.066	2.418	14.75	6.431	0.543	8.699	1.89	0.464	10.907	8.106	2.751	11.425	0.656	0.818	0.94	1.03	0.7	2.572	1.76	1.268	0.542	7.875	6.11	0.497	0.197	1.52	1.885	7.736	2.577	11.328	0.714	5.955	0	5.298	4.569	0.259	0.587	3.606	7.098	2.755	0.916
ARMCX5	ENSSSCG00000012518	X:83765260-83773817:+1	protein_coding	armadillo repeat containing X-linked 5	40.703	10.527	5.579	50.138	8.949	7.31	103.698	69.738	8.784	66.716	11.593	8.986	49.073	70.713	26.274	55.854	9.775	14.627	12.811	6.295	18.739	16.326	16.523	31.525	7.038	39.287	38.775	6.467	3.708	5.788	7.079	31.135	24.609	65.852	16.804	24.125	0.223	55.292	18.9	9.806	4.337	12.077	50.696	12.196	16.831
ARMH1	ENSSSCG00000033259	6:166593581-166645018:-1	protein_coding	armadillo-like helical domain containing 1	1.381	0.931	0	4.997	0.673	0.102	1.214	2.181	0.663	3.651	0.297	1.867	3.651	1.742	3.698	1.757	2.081	0.283	1.535	0	0.935	0.204	0.707	1.886	0.166	1.486	1.026	0	0	0.101	0.136	1.853	1.712	3.396	1.229	1.477	0	2.941	2.594	0.802	0.097	3.276	3.207	0.344	1.526
ARMH2	ENSSSCG00000001096	7:19599099-19601900:-1	protein_coding	armadillo-like helical domain containing 2	1.382	0	0	0	0	0	0	0	0	0	0	0	0	0	0	0	0	0	0	0	0	0	0	0.423	0	0	2.845	0	0	0	0	0	0	0	0.492	0	0	0	0	0	0	0	0.509	0	1.084
ARMH3	ENSSSCG00000010571	14:112877308-113073591:-1	protein_coding	armadillo-like helical domain containing 3	16.222	16.519	12.782	29.944	10.17	7.59	26.611	18.606	25.348	40.347	10.266	21.432	27.941	10.2	28.56	28.049	17.75	8.426	15.644	3.136	23.166	14.031	12.427	18.74	8.329	8.298	19.486	3.396	9.319	5.82	12.228	18.975	9.483	18.302	24.485	8.027	0.357	18.11	13.668	4.439	7.423	13.424	25.266	10.053	29.07
ARMH4	ENSSSCG00000005071	1:187117623-187259258:-1	protein_coding	armadillo-like helical domain containing 4	65.593	3.546	0	25.139	1.35	1.106	123.147	47.007	0.867	38.166	0	0.656	30.431	51.421	1.122	21.436	0.285	3.215	12.428	0.487	2.278	18.188	2.616	0.962	7.304	74.633	35.727	7.499	0.201	0.488	0.501	14.43	29.407	26.431	0.46	38.732	0	22.609	3.312	0.052	0.47	8.767	31.463	9.385	0.625
ARMT1	ENSSSCG00000004088	1:14776607-14795458:-1	protein_coding	acidic residue methyltransferase 1	6.32	5.842	7.485	12.776	7.919	6.46	19.253	14.741	7.636	12.555	10.808	8.082	14.289	17.3	9.959	16.222	7.67	5.903	15.156	29.875	5.871	13.759	11.181	31.288	15.817	20.076	8.114	35.724	10.733	4.583	4.802	6.718	6.284	17.519	8.277	12.78	70.551	10.134	9.414	4.936	6.468	7.524	13.971	17.588	9.29
ARNT	ENSSSCG00000006646	4:98333459-98404961:+1	protein_coding	aryl hydrocarbon receptor nuclear translocator	71.794	44.391	44.494	21.523	100.757	19.011	30.899	14.105	38.661	38.374	39.359	31.815	26.351	11.004	52.658	20.576	30.942	78.383	66.377	5.674	60.107	319.084	111.674	59.346	294.402	32.658	11.388	9.252	16.169	18.774	21.378	14.441	6.923	19.086	33.821	40.966	3.728	108.814	50.044	11.42	16.961	57.22	16.497	229.532	61.503
ARNT2	ENSSSCG00000040288	7:49259597-49450461:+1	protein_coding	aryl hydrocarbon receptor nuclear translocator 2	5.94	1.764	0	44.981	0.597	0.466	76.438	61.41	0.596	22.401	0.068	0.857	51.688	46.727	19.38	40.165	1.032	0.509	7.719	0.03	41.812	6.155	2.758	0.43	28.381	13.153	49.627	0.91	0.048	0.436	0.293	18.173	32.733	94.784	0.83	9.25	0	57.693	63.699	0.03	0.152	3.803	39.578	9.347	0.433
ARNTL	ENSSSCG00000013397	2:45894366-46025116:-1	protein_coding	aryl hydrocarbon receptor nuclear translocator like	7.795	4.583	6.631	11.439	3.789	5.114	29.733	16.258	10.638	25.644	4.264	7.808	13.574	22.74	5.181	13.649	7.903	11.666	12.808	0.227	5.531	16.679	8.976	25.286	10.264	5.943	8.424	2.549	4.688	4.643	1.37	10.282	7.628	12.149	10.8	2.412	0.888	13.523	16.399	6.215	6.167	13.58	8.074	10.082	9.472
ARNTL2	ENSSSCG00000000551	5:46330522-46482280:-1	protein_coding	aryl hydrocarbon receptor nuclear translocator like 2	4.599	52.109	0	16.399	10.326	0.204	13.742	10.363	2.298	46.097	3.483	1.402	10.049	12.546	1.671	16.216	2.292	1.805	3.616	0.683	2.326	48.231	16.061	1.785	20.654	4.683	5.203	2.235	0.111	0.1	0.583	8.662	4.268	5.671	2.382	3.085	0	2.385	1.044	0	0.125	0.612	10.775	56.069	5.469
ARPC1B	ENSSSCG00000007625	3:6329806-6343879:+1	protein_coding	actin related protein 2/3 complex subunit 1B	15.182	8.377	267.162	14.557	87.096	20.088	4.031	6.148	87.436	4.715	83.585	130.788	10.748	4.688	12.459	10.953	75.31	67.089	109.153	1.774	64.77	267.254	67.387	257.326	88.47	15.225	5.965	0.91	15.649	26.509	9.166	10.434	2.677	28.595	112.791	13.325	33.5	42.327	43.558	35.138	14.565	292.075	9.508	312.884	134.622
ARPC2	ENSSSCG00000016185	15:120297084-120329068:+1	protein_coding	actin related protein 2/3 complex subunit 2	111.189	69.469	341.524	105.404	181.126	65.228	159.654	118.318	208.368	70.8	368.611	203.553	96.974	107.991	92.401	78.886	148.754	309.71	310.134	111.369	126.216	386.316	193.755	658.712	725.572	112.599	76.161	162.05	104.264	94.219	48.083	90.614	25.277	183.308	214.108	189.916	260.912	241.31	161.285	121.624	70.949	406.511	97.816	417.305	282.299
ARPC3	ENSSSCG00000009821	14:31813720-31826652:-1	protein_coding	actin related protein 2/3 complex subunit 3	442.514	147.93	646.346	227.087	193.79	53.658	306.885	290.235	342.477	148.586	176.163	461.351	219.103	209.828	176.904	197.6	352.863	173.941	231.097	166.97	167.691	184.142	178.202	589.988	230.504	281.086	141.677	173.866	67.001	53.124	44.603	175.221	144.995	231.646	453.474	178.16	293.101	244.138	167.97	122.339	43.088	272.957	202.691	224.263	348.93
ARPC4	ENSSSCG00000011552	13:66079815-66108968:+1	protein_coding	actin related protein 2/3 complex subunit 4	758.849	318.45	351.419	148.684	119.558	67.817	292.937	363.04	227.545	85.6	287.81	225.586	165.576	399.163	103.448	115.543	234.408	82.697	208.443	110.328	101.811	336.183	164.218	417.173	252.421	343.083	89.668	138.51	56.893	40.726	32.804	96.605	210.211	187.625	285.641	141.432	205.781	259.366	110.08	87.932	50.441	239.058	121.366	362.181	211.927
ARPC5	ENSSSCG00000015560	9:124837759-124848198:-1	protein_coding	actin related protein 2/3 complex subunit 5	93.544	56.388	790.107	65.153	96.003	20.849	324.184	107.149	225.828	42.157	158.452	263.42	75.006	194.986	69.759	58.493	164.855	135.55	205.78	68.729	61.956	231.989	117.562	325.075	340.875	113.023	46.024	54.547	13.932	24.901	15.636	47.483	76.78	79.459	245.901	79.259	171.943	325.899	86.06	48.919	14.412	232.511	56.497	273.12	221.564
ARPC5L	ENSSSCG00000005596	1:265642308-265654018:+1	protein_coding	actin related protein 2/3 complex subunit 5 like	30.044	7.346	23.005	38.622	22.55	16.215	25.374	38.035	33.425	27.996	35.793	25.041	32.051	38.876	19.189	42.998	25.608	42.386	55.748	81.501	59.436	41.61	16.162	87.422	33.791	58.825	21.005	76.716	24.849	17.922	9.851	30.209	12.173	38.505	43.268	39.157	64.748	47.818	28.442	18.694	16.903	36.917	31.66	49.325	61.082
ARPP21	ENSSSCG00000011238	13:20934846-21088632:+1	protein_coding	cAMP regulated phosphoprotein 21	2.179	2.305	0.048	93.104	0.162	29.2	226.829	52.937	0.243	139.143	0.227	0.118	59.636	95.188	0	29.868	4.744	0.48	0.396	0	0.139	0	0.184	150.621	0	1.961	65.577	0	22.628	0.124	0.44	163.123	20.783	27.111	0.751	0	2.456	0.434	0	0	21.032	6.109	37.288	0	0.142
ARR3	ENSSSCG00000012379	X:56297966-56310441:+1	protein_coding	arrestin 3	0	0	0	0.26	0	0	0	0	0	0.615	0	0.21	0	0	0.274	0	0.363	0	0.233	0	0.44	0	0	0	0	0	0	0	0	0	0	0.485	0.987	0	0.197	0.17	0	0	0	0	0	0	0	0	0
ARRB1	ENSSSCG00000014852	9:9511951-9597419:-1	protein_coding	arrestin beta 1	37.828	25.053	18.899	55.445	25.448	5.436	32.849	42.325	24.818	48.669	25.728	22.296	46.424	18.61	7.052	51.968	17.123	26.067	54.855	2.808	35.158	37.166	26.1	49.646	0.465	4.515	38.449	0.091	3.031	10.693	8.843	38.757	7.711	87.815	19.541	1.402	8.222	25.186	16.908	2.658	4.624	73.149	44.137	16.46	28.431
ARRB2	ENSSSCG00000017918	12:52160624-52170582:-1	protein_coding	arrestin beta 2	9.701	8.156	67.552	22.229	16.054	4.766	33.214	20.769	13.721	16.463	8.604	11.348	19.761	20.029	4.438	17.482	11.083	11.318	19.269	4.572	5.286	10.726	19.627	156.529	7.497	16.144	15.641	5.542	4.13	8.357	3.871	10.209	6.319	46.516	17.717	49.06	0	22.821	12.164	6.991	4.664	78.137	20.204	15.829	23.761
ARRDC1	ENSSSCG00000039824	AEMK02000682.1:390200-401852:-1	protein_coding	arrestin domain containing 1	8.661	5.304	5.479	4.247	11.268	2.392	7.268	3.23	9.98	5.732	10.054	7.15	4.307	4.951	7.348	4.946	6.262	11.558	24.729	0.037	12.318	13.289	12.266	16.384	6.117	4.357	2.719	0.038	4.273	3.631	2.456	2.831	1.435	7.133	5.706	2.418	0	21.739	14.794	2.65	2.504	19.114	2.94	13.9	6.153
ARRDC2	ENSSSCG00000013893	2:59771105-59778155:-1	protein_coding	arrestin domain containing 2	17.354	19.126	18.446	17.493	68.347	15.71	4.863	8.161	26.266	5.731	70.239	22.743	16.672	2.113	5.361	15.086	13.756	24.726	27.209	1.447	12.312	59.475	59.41	37.527	31.549	1.872	5.772	1.286	42.504	9.826	9.672	4.915	1.281	17.046	21.619	11.223	1.783	41.383	13.237	3.319	12.472	29.363	13.705	29.606	26.669
ARRDC3	ENSSSCG00000014156	2:98430457-98444661:-1	protein_coding	arrestin domain containing 3	51.138	56.515	83.667	60.806	69.468	28.438	107.131	60.438	77.363	70.512	67.957	73.84	85.742	70.061	95.484	71.69	60.899	36.734	98.549	5.291	90.551	437.436	129.942	59.619	60.816	171.684	27.739	14.716	14.739	8.189	24.257	35.828	33.42	36.507	70.455	7.852	3.054	48.415	89.211	38.542	28.886	59.859	70.685	108.839	105.605
ARRDC4	ENSSSCG00000002252	7:81656766-81669590:-1	protein_coding	arrestin domain containing 4	9.191	5.279	20.538	6.269	17.259	9.133	24.95	11.873	23.975	9.81	40.867	22.672	9.986	16.139	9.598	6.85	27.144	30.756	57.071	1.563	26.507	36.135	18.469	31.91	17.384	26.36	3.01	2.582	7.347	5.362	5.936	5.494	34.754	6.636	45.17	48.718	0.042	13.763	12.538	10.129	6.856	21.355	8.043	12.69	18.354
ARRDC5	ENSSSCG00000037183	2:73935530-73950980:+1	protein_coding	arrestin domain containing 5	1.594	6.217	1.066	1.442	0.256	0.096	0.971	0.887	2.71	4.15	0.789	3.356	0.758	0.225	2.61	1.775	2.006	0.511	0.585	0.099	3.824	0.357	0.248	3.942	0.15	0.556	1.361	0.104	0.095	0.178	1.696	0.505	0.965	0.294	2.673	0.208	0.201	0.356	0.264	0	0.097	0.394	0.857	0	4.107
ARSA	ENSSSCG00000032428	5:107098-112557:+1	protein_coding	arylsulfatase A	29.916	25.427	22.633	36.733	18.859	2.953	24.116	18.536	30.132	61.87	16.518	31.626	40.16	14.46	27.051	27.654	23.011	9.362	28.674	3.656	28.385	29.529	17.299	10.951	6.683	9.27	24.19	4.133	1.597	4.06	12.045	27.445	16.701	10.111	32.774	2.399	2.925	22.232	14.673	5.812	2.486	24.11	26.332	20.868	32.618
ARSB	ENSSSCG00000038535	2:87614963-87828552:-1	protein_coding	arylsulfatase B	5.126	4.612	13.067	33.637	4.973	2.811	11.326	18.235	8.807	10.075	30.765	5.954	46.105	10.37	123.481	39.433	4.358	7.599	11.622	0	4.34	66.863	10.123	7.26	13.595	10.657	13.726	0	1.494	2.506	2.112	13.694	2.645	42.704	3.667	3.32	0	27.687	104.01	4.132	2.441	13.863	34.925	46.499	10.023
ARSD	ENSSSCG00000020871	X:107994-125958:-1	protein_coding	arylsulfatase D	5.199	14.302	2.308	3.274	42.686	4.963	2.179	1.379	8.155	1.745	13.31	4.545	2.245	1.475	87.44	2.224	8.138	9.931	23.032	0	25.099	38.944	26.873	8.629	14.227	1.924	1.209	0	2.633	3.748	2.926	3.926	0.682	7.076	4.35	1.812	0	28.634	83.562	33.459	2.148	14.071	2.462	40.637	3.309
ARSE	ENSSSCG00000022129	X:131773-155841:-1	protein_coding	arylsulfatase E (chondrodysplasia punctata 1)	5.301	0.573	0	5.275	0.741	0.495	5.136	3.244	0.167	1.066	23.867	0	3.388	3.597	0.89	3.994	0.16	3.281	24.384	0	3.831	2.119	1.593	1.404	0.743	1.077	1.694	0	0.137	0.338	0.156	3.341	1.974	7.052	0.086	0.391	0	10.285	1.062	0.082	0.138	7.094	1.957	1.612	0.612
ARSG	ENSSSCG00000017261	12:11749971-11838504:-1	protein_coding	arylsulfatase G	2.999	5.577	15.634	2.58	3.002	0.825	1.673	1.904	1.309	1.11	0.423	1.542	1.804	1.222	4.828	2.67	2.023	1.561	8.336	0	6.052	1.254	3.883	30.181	1.45	1.541	0.94	0.099	0.808	1.221	2.081	2.192	0.607	5.062	2.051	2.479	0	13.086	7.304	14.428	0.638	2.796	3.047	1.889	1.788
ARSI	ENSSSCG00000014448	2:151315508-151320814:-1	protein_coding	arylsulfatase family member I	3.601	0	0	0	0.212	1.572	0.201	0.127	0	0	3.08	0	0.525	0	0	0	0.224	5.586	1.147	0	0	0.527	0.555	1.249	1.929	0.83	0	0	0.09	0.154	0.223	0	0	0.118	0	0.443	0	10.894	0.123	0	0.747	3.806	0.167	1.633	0
ARSJ	ENSSSCG00000009122	8:108726434-108805778:+1	protein_coding	arylsulfatase family member J	7.974	6.844	0	0.874	2.149	0.592	2.39	1.839	2.211	10.394	5.324	2.234	2.907	1.645	1.109	0.321	3.856	5.55	5.21	1.868	0.917	5.668	6.663	1.765	19.619	1.108	2.8	0.408	0.211	0.702	1.046	1.266	1.864	1.17	2.953	0.362	0.126	10.508	1.554	0.122	0.524	8.436	0.671	3.401	1.999
ARSK	ENSSSCG00000014139	2:102164091-102209755:+1	protein_coding	arylsulfatase family member K	9.665	6.946	2.734	12.063	17.207	2.324	6.029	18.952	5.57	18.063	6.834	4.806	20.249	9.235	28.454	20.826	5.349	4.508	9.984	1.711	15.294	9.904	22.786	3.055	36.517	13.111	8.548	6.666	1.844	3.808	7.39	8.213	9.785	14.394	3.233	5.949	0	13.177	14.064	5.105	3.292	5.063	18.123	5.2	9.831
ART1	ENSSSCG00000038255	9:6433177-6437424:-1	protein_coding	ADP-ribosyltransferase 1	0.752	0	0	0	0	50.588	0	0	0	0	0	0	0	0	0	0	0	0	0	0	0.509	0	0	0.251	0	0	0	0	125.885	0	0.21	0.181	0	0	0	0	0	0.145	0	0	47.098	0	0	0	0
ART3	ENSSSCG00000008976	8:71673799-71795343:+1	protein_coding	ADP-ribosyltransferase 3	1.751	0.532	0	1.013	0.142	336.699	0	0.577	0.394	5.943	1.093	0.72	0.443	0.376	0	0.92	0	1.368	0	0	1.294	0	0.173	4.87	0	0.245	0	0	108.424	158.293	100.209	0	1.503	0.217	0.4	0	3.372	0.813	0.297	0	100.244	1.118	1.283	0	0.222
ART4	ENSSSCG00000000607	5:57708644-57728635:+1	protein_coding	ADP-ribosyltransferase 4 (Dombrock blood group)	1.789	21.523	1.069	1.488	10.115	1.404	0.627	0.545	2.137	1.917	1.77	4.2	1.773	0.61	16.425	1.162	1.779	1.488	3.226	0.586	9.054	0.541	20.35	0.67	0.1	0.94	1.462	0.409	1.116	5.502	10.82	0.809	1.992	0.302	4.959	0.066	0.724	0.13	10.101	3.005	1.268	2.394	1.269	0.408	11.697
ART5	ENSSSCG00000014798	9:6445891-6449192:+1	protein_coding	ADP-ribosyltransferase 5	0	0	0	0	0	6.588	0	0	0	0.413	0	0	0	0	0	0.414	0	0	0	0	0	0.231	0.162	0.378	0	0	0	0.901	37.072	0.258	0.163	0	0	0	0.197	0.654	0	0	0	0	7.671	0	0	0.422	0
ARTN	ENSSSCG00000034778	6:167357662-167358408:-1	protein_coding	artemin	0	0	0	0	0	0	0	0	0	0	0	0	0.746	0	0	0	0	0.295	0	0	0	0.514	0	0	0	0	0	0	0	0	0	0	0	0	0	0.113	0	0	0	0	0	0	0	0	0
ARV1	ENSSSCG00000010179	14:59396959-59409028:-1	protein_coding	ARV1 homolog, fatty acid homeostasis modulator	15.421	15.473	46.017	120.668	27.493	6.166	66.827	122.773	29.304	67.169	16.696	30.194	112.142	101.595	55.33	146.07	31.486	17.304	38.226	11.154	42.112	24.727	30.084	21.737	44.052	23.715	88.834	12.313	10.167	7.731	7.411	88.018	22.691	211.977	22.288	19.375	10.297	52.228	30.288	18.45	8.404	29.639	119.51	18.859	25.128
ARVCF	ENSSSCG00000010133	14:51403852-51440058:-1	protein_coding	ARVCF, delta catenin family member	13.869	3.717	1.789	6.899	18.918	11.794	11.874	7.21	1.215	9.642	2.524	1.743	10.128	13.696	71.873	9.728	1.493	5.121	21.36	0.053	4.101	18.792	18.582	5.467	2.516	18.389	6.118	0.762	19.284	18.229	20.687	4.104	3.931	9.383	1.613	8.031	0	51.433	46.273	3.36	12.236	7.135	4.955	15.118	1.962
ARX	ENSSSCG00000020801	X:21068564-21079524:-1	protein_coding	aristaless related homeobox	0.061	0	3.671	1.045	0	4.03	7.938	2.711	0	0	0	0	2.108	7.126	0	0.315	0	0	0.354	0	0	0	0	0.12	0	0.722	2.105	0	4.242	0.209	0.214	1.865	4.746	0.294	0	0.164	0	0	0	0	5.178	0.922	0	0	0
AS3MT	ENSSSCG00000010592	14:113847984-113868268:+1	protein_coding	arsenite methyltransferase	13.577	19.856	2.765	20.819	14.492	6.039	17.606	15.431	11.057	27.561	36.398	14.4	19.548	6.901	66.502	17.928	57.272	5.113	12.411	1.438	13.345	5.012	10.988	3.892	3.86	6.136	11.474	3.127	1.288	5.134	10.206	13.976	5.625	20.763	50.174	4.425	2.133	9.767	38.7	43.32	2.199	4.088	16.892	4.36	9.582
ASAH1	ENSSSCG00000006995	17:5712056-5750784:-1	protein_coding	N-acylsphingosine amidohydrolase 1	63.682	35.284	545.427	32.763	60.529	4.403	35.439	42.738	81.335	19.92	170.373	130.792	38.027	37.657	95.89	49.161	104.433	46.788	2043.86	58.222	70.757	73.976	89.988	36.107	72.802	44.441	20.162	36.442	6.134	9.59	16.873	21.392	14.834	41.441	86.723	26.45	36.743	75.808	125.339	19.545	5.331	231.67	38.183	47.791	106.337
ASAP1	ENSSSCG00000028759	4:10103193-10451924:+1	protein_coding	ArfGAP with SH3 domain, ankyrin repeat and PH domain 1	23.654	13.514	12.024	13.816	18.885	5.598	14.851	14.439	11.798	6.621	9.707	9.928	20.668	11.181	5.868	11.26	7.007	16.799	16.837	4.085	8.475	44.901	24.519	46.283	32.615	15.19	23.473	1.587	2.71	5.41	3.648	12.03	3.751	15.817	9.658	19.068	7.075	21.873	12.359	4.094	4.091	29.087	14.113	40.82	26.807
ASAP2	ENSSSCG00000008642	3:126920974-127083615:-1	protein_coding	ArfGAP with SH3 domain, ankyrin repeat and PH domain 2	34.863	7.501	1.455	10.366	11.224	4.348	36.058	18.85	8.444	15.529	7.277	4.542	19.227	25.126	10.739	10.952	8.579	16.187	22.242	4.284	5.311	45.895	18.758	10.13	18.155	12.572	21.88	5.75	1.944	5.035	3.836	8.888	8.05	20.518	6.475	19.25	0.767	25.991	25.094	4.142	2.783	15.765	13.243	38.707	5.953
ASAP3	ENSSSCG00000028108	6:81309748-81360248:-1	protein_coding	ArfGAP with SH3 domain, ankyrin repeat and PH domain 3	17.406	20.447	3.389	10.807	21.435	5.349	4.943	8.97	4.676	7.317	8.728	4.088	9.97	4.923	15.964	11.95	1.797	24.919	14.47	4.006	10.185	27.97	34.076	12.539	16.293	17.747	4.018	3.006	3.504	3.269	3.062	5.457	1.502	19.765	3.129	9.688	0	44.669	17.405	1.963	2.93	10.466	9.632	37.573	7.625
ASB1	ENSSSCG00000016340	15:137932201-137952046:+1	protein_coding	ankyrin repeat and SOCS box containing 1	9.775	1.772	1.169	10.112	5.369	16.483	5.685	8.18	2.34	7.835	2.424	2.337	9.139	3.81	6.588	14.441	2.174	7.161	5.433	1.116	3.039	20.454	9.903	18.015	11.242	4.696	4.641	2.241	27.863	9.274	3.312	5.564	1.022	34.429	2.353	11.861	0.304	23.604	18.85	3.269	20.164	12.831	9.004	19.797	2.275
ASB10	ENSSSCG00000029241	18:6039425-6050334:+1	protein_coding	ankyrin repeat and SOCS box containing 10	0	0	0	0.138	0.127	19.492	0	0	0	0	0	0	0	0	0.28	0	0	0	0.183	0	0	0	0.129	1.647	0	0	0	0	20.616	12.481	11.453	0	0	0	0	0	0	0	0.124	0	14.795	0	0	0	0
ASB11	ENSSSCG00000012133	X:11842862-11868793:-1	protein_coding	ankyrin repeat and SOCS box containing 11	0.399	0.526	0.294	0	0.944	30.236	0	0.155	0.342	0	615.208	0.346	0.222	0	0.842	0.394	0	0.501	1.922	0	298.396	0.216	0.954	1.638	0	0.224	0.302	0	94.754	59.6	69.095	0	0.334	0.147	0.158	0.135	0	0	0.361	0.144	43.297	0.731	0.206	0	0.383
ASB12	ENSSSCG00000032889	X:50877166-50883720:-1	protein_coding	ankyrin repeat and SOCS box containing 12	0.107	0	0	0	0	31.398	0	0	0	0	0	0	0.214	0	0	0	0	0	1.858	0	0	0	0	0	0	0	0	0	15.171	4.566	4.283	0	0.28	0	0	0	0	0	0	0	28.947	0	0	0	0
ASB13	ENSSSCG00000011145	10:65275467-65303072:+1	protein_coding	ankyrin repeat and SOCS box containing 13	11.814	2.52	4.526	14.173	7.399	6.732	18.833	14.327	13.533	22.516	6.223	13.105	12.361	12.125	83.126	14.366	20.079	6.891	24.546	1.424	10.835	26.806	8.444	67.193	8.107	9.041	9.813	0.996	10.795	6.52	6.424	7.296	5.03	15.067	16.001	14.863	0.249	13.126	72.296	29.086	7.412	9.306	20.041	19.653	10.361
ASB14	ENSSSCG00000035320	13:39123650-39146914:-1	protein_coding	ankyrin repeat and SOCS box containing 14	0.196	1.244	0.632	2.069	0.177	0.643	2.03	1.234	0.396	1.923	0.07	0.084	2.611	0.481	0.879	0.403	0.3	0	0.45	0	1.182	0.107	0.672	0.16	0.1	0.695	0.344	0	5.338	1.804	12.233	3.276	0.593	0.529	0.985	0	0	0.22	0.192	0	6.868	0.715	0.682	0.09	1.114
ASB15	ENSSSCG00000016606	18:23825633-23881696:-1	protein_coding	ankyrin repeat and SOCS box containing 15	0.531	1.419	0.478	0.727	0.108	15.028	0.526	0.489	1.87	0.363	0.293	1.328	0.666	0.282	1.05	0.833	2.855	0.465	1.563	0	2.451	0.158	0.341	1.86	0.15	0.766	0.469	0	23.27	30.901	45.152	0.576	0.678	0.758	2.019	1.506	0	0.802	0.682	0.089	21.389	0.917	0.379	0.067	0.625
ASB16	ENSSSCG00000039673	12:19031413-19040434:-1	protein_coding	ankyrin repeat and SOCS box containing 16	8.378	14.107	6.297	9.699	1.268	12.545	4.083	6.234	8.188	18.107	1.725	11.434	10.656	2.17	12.202	11.207	7.411	1.114	4.709	1.722	9.304	1.119	1.155	1.004	0.639	2.532	5.213	0.975	54.111	6.105	9.646	6.469	8.058	2.047	10.485	0.328	0.923	1.453	3.538	0.263	20.751	1.106	7.711	0.824	10.824
ASB17	ENSSSCG00000031522	6:137383193-137400783:+1	protein_coding	ankyrin repeat and SOCS box containing 17	0	0	0	0	0	0	0	0	0	0	0	0	0	0	0	0	0	0	0	0	0	0	0	0	0	0	0	0	0	0	0	0	0.605	0	0	0	0	0	0	0	0	0	0	0	0.722
ASB18	ENSSSCG00000016318	15:136050804-136116017:-1	protein_coding	ankyrin repeat and SOCS box containing 18	0	0	0	1.333	0	3.093	0.538	0.967	0	0	0	0	1.168	0.691	0	0.397	0	0.129	0	0	0	0	0	0	0	0	1.077	0	4.359	6.443	3.499	1.11	0	1.474	0	0	0	0	0	0	3.06	0	0.868	0	0
ASB2	ENSSSCG00000002467	7:115208701-115258835:-1	protein_coding	ankyrin repeat and SOCS box containing 2	1.084	0.738	0.425	2.918	0.533	21.705	5.325	2.021	4.102	1.486	1.801	1.292	2.289	3.154	0.38	3.813	1.41	1.33	1.278	0.329	1.538	0	0.859	1.257	0.458	2.249	2.498	0.28	248.508	82.945	55.832	1.818	1.209	5.917	4.577	0.328	0.229	0.931	0.571	0.282	158.933	2.937	1.291	0.044	1.844
ASB4	ENSSSCG00000015333	9:75110379-75203446:+1	protein_coding	ankyrin repeat and SOCS box containing 4	0.089	0.431	3.227	1.125	0.422	9.131	0.605	0.32	0.153	0.234	3.592	0.161	1.487	0.277	0.485	1.389	0.389	0	0.625	0	0	0	0.223	0.08	0	3.025	0.291	0	22.877	11.385	28.698	0.789	0.714	0.994	0	0.079	0	0	0.074	0.911	14.919	0.076	0.565	0	0.263
ASB5	ENSSSCG00000030395	15:38708203-38790471:-1	protein_coding	ankyrin repeat and SOCS box containing 5	6.434	14.381	2.96	6.602	9.128	78.981	6.109	3.7	6.844	10.344	1.999	5.548	5.623	1.501	6.396	7.224	3.885	1.06	2.678	0.773	8.856	0.446	9.207	0.882	0.43	1.185	4.253	0.386	95.784	4.974	19.184	4.715	1.24	1.807	5.685	0.378	0.468	3.771	0.904	1.661	98.024	1.846	4.183	0.234	7.555
ASB6	ENSSSCG00000005679	1:269828286-269834278:-1	protein_coding	ankyrin repeat and SOCS box containing 6	4.108	2.709	2.945	6.096	9.369	10.022	7.397	4.348	4.169	5.609	8.067	4.099	6.92	5.865	7.041	7.88	3.119	10.245	12.85	1.4	4.085	30.287	7.248	14.316	18.986	5.943	3.626	2.32	7.276	7.803	5.368	3.128	1.051	5.667	3.754	4.08	0.737	13.688	11.713	4.69	4.031	12.248	5.819	33.704	3.674
ASB7	ENSSSCG00000004821	1:139191407-139240198:+1	protein_coding	ankyrin repeat and SOCS box containing 7	9.431	5.654	4.251	5.409	3.414	1.555	11.549	6.338	7.554	9.198	3.589	5.924	6.744	8.657	15.145	8.296	5.533	3.972	7.957	0.941	8.672	7.588	5.179	6.805	7.107	10.806	5.889	3.418	1.254	1.626	3.087	4.248	4.269	4.429	6.719	6.577	1.081	8.844	10.191	3.278	1.502	6.372	5.155	6.109	8.158
ASB8	ENSSSCG00000021024	5:78526107-78534815:-1	protein_coding	ankyrin repeat and SOCS box containing 8	4.808	6.926	6.159	15.866	13.454	32.129	16.845	17.455	8.131	15.635	4.387	6.7	16.176	11.296	11.611	17.307	6.784	11.796	12.063	0	8.879	8.796	13.74	18.953	9.813	7.531	11.343	0.903	45.311	16.533	17.293	9.693	5.185	19.078	8.361	3.214	3.595	19.649	13.252	5.568	18.098	12.039	20.593	8.623	9.987
ASB9	ENSSSCG00000012132	X:11800550-11827979:-1	protein_coding	ankyrin repeat and SOCS box containing 9	8.969	4.104	0.774	2.318	8.867	2.654	2.052	0.884	2.043	0.729	0.731	4.203	2.187	1.591	32.896	3.804	3.208	8.609	0.641	0	3.098	1.693	7.59	10.142	0	3.959	0.362	0	1.351	3.009	2.163	0.951	0.629	2.195	3.174	0	0	16.364	18.106	1.002	1.805	5.562	2.606	0.251	5.94
ASCC1	ENSSSCG00000023130	14:74975163-75158855:-1	protein_coding	activating signal cointegrator 1 complex subunit 1	44.257	38.578	23.194	31.755	39.63	14.737	45.203	39.827	20.613	21.298	18.326	17.776	27.826	49.78	19.606	25.802	21.765	27.004	31.854	29.65	27.457	60.686	38.819	58.792	70.453	59.824	14.834	34.576	15.267	14.566	12.056	23.377	31.377	53.395	27.542	38	4.594	35.583	24.688	17.641	14.547	34.606	28.37	59.809	37.16
ASCC2	ENSSSCG00000025186	14:46795413-46842631:-1	protein_coding	activating signal cointegrator 1 complex subunit 2	13.291	7.884	4.993	11.995	7.508	3.96	15.177	7.698	12.828	18.169	5.547	12.178	12.226	5.126	12.928	10.453	7.414	7.907	12.385	1.976	24.764	16.107	10.115	10.13	10.86	4.539	8.963	2.073	5.154	2.612	4.868	8.3	7.091	8.05	8.522	5.758	0.818	11.679	8.041	2.793	3.041	7.284	8.475	13.474	10.425
ASCC3	ENSSSCG00000004358	1:67331948-67657114:-1	protein_coding	activating signal cointegrator 1 complex subunit 3	14.175	15.293	25.27	20.283	4.571	4.191	75.967	28.946	55.358	30.456	9.013	37.03	21.629	48.031	24.293	21.549	40.043	12.71	11.535	10.327	100.551	26.127	12.701	22.384	53.073	47.709	13.82	11.222	3.719	3.224	11.542	16.981	15.342	10.874	33.334	24.423	6.557	18.19	10.146	3.746	4.303	10.88	17.515	16.265	36.883
ASCL1	ENSSSCG00000034557	5:81358969-81359673:-1	protein_coding	achaete-scute family bHLH transcription factor 1	0	0	0	2.266	0	0	3.372	2.423	0	4.698	0	0	1.218	7.994	0	3.157	0	0	0	0	0	0	0	5.187	0	8.376	2.118	0	0.246	0	0	3.814	3.843	3.89	0	6.489	0	0	0	0.615	0	0	2.467	0	0
ASCL2	ENSSSCG00000033507	2:1558459-1560112:-1	protein_coding	achaete-scute family bHLH transcription factor 2	0	0	0.405	0.6	0	0.067	0	0	1.204	0	0.936	1.193	0	0	0	0	1.675	2.885	0.245	0	0	0	0	0.451	0	0	0.364	0	0	0	0	0	0	0	0.282	0	0	0.238	0	0	0	0.581	0	0	0
ASCL3	ENSSSCG00000014572	9:518996-519535:+1	protein_coding	achaete-scute family bHLH transcription factor 3	0	0	0	3.113	0.399	0.393	0	0	1.172	1.803	0.672	0	0	0	0.73	0	0	0.246	0	0	0	0	0.498	0	0	0.88	0	0	0	0	0	2.279	2.081	0.555	0	0	0	0.309	0.571	0	0	0.678	1.287	0	0
ASCL4	ENSSSCG00000000159	5:12623691-12624209:-1	protein_coding	achaete-scute family bHLH transcription factor 4	2.506	0	0	0	0	0	0	0	0	0	0	0	0	0	0	0	0	0	0	0	1.331	0	0	0.545	0	1.035	0	0	0	0	0	0	0	0	0	0	0	0	0	0	0	0	0	0	0
ASF1A	ENSSSCG00000004247	1:43201715-43256158:-1	protein_coding	anti-silencing function 1A histone chaperone	91.83	20.643	12.322	32.811	10.985	10.182	32.496	42.323	22.441	34.055	15.769	19.445	28.078	53.612	23.684	30.25	21.218	19.133	21.005	57.645	30.639	16.932	16.064	56.003	28.03	123.046	15.881	78.755	7.626	11.249	12.486	18.07	26.529	18.196	37.401	56.008	33.843	36.798	22.875	10.361	10.422	23.429	29.392	13.571	43.437
ASF1B	ENSSSCG00000013772	2:65062899-65074302:+1	protein_coding	anti-silencing function 1B histone chaperone	13.586	2.51	3.653	1.526	0.982	0.764	2.185	1.594	7.034	2.584	0.374	6.281	2.182	1.54	2.116	1.825	5.415	20.112	3.906	90.955	2.392	3.016	0.607	97.042	4.257	21.139	0.87	123.075	0.226	0.902	0.98	1.346	1.602	0.701	14.808	37.397	84.576	0.218	1.764	0.797	0.544	10.646	1.714	13.635	16.426
ASGR1	ENSSSCG00000024926	12:52536738-52544706:-1	protein_coding	asialoglycoprotein receptor 1	0.127	0.337	0	0	0	0	0	0.219	0	0	0	0	0	0	0.274	0	0	0	0.131	0	0.234	0.148	0.207	0	0	31.468	0	0	0	0	0	0	0.622	0.541	0	0	0	0.508	0.117	196.893	0	0	0	0	0
ASGR2	ENSSSCG00000017932	12:52478895-52506574:-1	protein_coding	asialoglycoprotein receptor 2	0.05	0	0	0	0	0	0	0	1.364	0	7.885	1.741	0	0	0	0	0.308	1.67	1.734	0	0	0	0.083	0	0	18.381	0	0	0	0	0	0	1.299	0.196	0.718	0	0	1.225	0	146.948	0	2.099	0	0	0
ASH1L	ENSSSCG00000006508	4:94298139-94483792:+1	protein_coding	ASH1 like histone lysine methyltransferase	22.787	66.477	22.358	54.135	9.041	5.855	73.302	68.678	31.259	110.696	9.021	24.135	64.957	57.765	54.219	55.452	23.305	14.693	24.292	6.101	48.918	24.97	19.495	16.86	27.77	33.928	45.263	4.185	6.958	6.283	22.498	40.667	27.042	26.692	29.749	7.534	3.926	29.097	21.632	2.65	8.777	20.665	60.481	9.492	49.988
ASH2L	ENSSSCG00000021898	15:48385960-48417543:-1	protein_coding	ASH2 like, histone lysine methyltransferase complex subunit	30.815	13.355	6.414	16.151	12.851	12.536	18.38	15.582	10.197	16.604	12.511	8.388	13.291	10.572	9.728	19.836	9.267	18.924	19.302	58.778	10.491	12.796	15.393	40.697	21.258	12.058	8.504	66.498	13.794	11.58	7.351	10.106	5.815	30.03	11.125	46.852	18.935	28.615	16.308	2.859	10.112	19.644	17.228	21.872	14.409
ASIC1	ENSSSCG00000000216	5:15947382-15991876:+1	protein_coding	acid sensing ion channel subunit 1	0.412	1.583	0.164	14.972	0.34	0.122	16.926	7.117	0.58	11.478	0.705	0.751	6.966	9.011	2.213	9.097	0.898	0.248	1.213	0	0.646	2.602	0.742	0.227	1.54	0.551	5.669	0	0.59	0	0.252	10.994	3.559	25.396	0.737	0.369	0.122	1.58	0.404	0.095	0.193	0.135	10.405	2.567	0.775
ASIC2	ENSSSCG00000040177	12:41939892-42032212:+1	protein_coding	acid sensing ion channel subunit 2	3.676	0	0	18.823	0	0	61.41	18.264	0	10.161	0.991	0	20.194	34.526	0.412	16.954	0	0.575	1.235	0	3.15	0	0	0.318	0	1.276	16.184	0.999	0	0	0	3.361	14.158	40.212	0.411	0	0	0.729	0.237	0	0	0.491	12.689	0	0
ASIC3	ENSSSCG00000027024	18:6170445-6176613:-1	protein_coding	acid sensing ion channel subunit 3	0.308	1.053	0.171	0.655	0.326	0.168	0.191	0.148	0	1.987	0.067	0.67	0.773	0.092	0	0.476	0.246	0.504	0.092	0	1.172	0.082	0.888	0.34	0.061	0.108	0.352	0	0.078	0.13	0.258	0.335	0.136	0.777	0.989	0.21	0	0.13	0.064	0.04	0.048	0.161	0.468	0.276	2.631
ASIC4	ENSSSCG00000029968	15:121522569-121547917:+1	protein_coding	acid sensing ion channel subunit family member 4	0.158	0.282	0	3.305	0.34	0.106	1.45	2.223	0.136	0.863	0.083	0.57	1.342	1.678	0.227	1.565	0.832	0.409	1.16	0.191	1.755	0.285	0.47	1.117	0.144	2.309	1.008	0.057	0	0.192	0.111	2.961	0.409	1.487	0.261	0.499	0.072	0.382	0.307	0.299	0.105	0.21	1.487	0.247	0.386
ASIC5	ENSSSCG00000008869	8:44656148-44674645:-1	protein_coding	acid sensing ion channel subunit family member 5	0.14	0	0	0	0	0	0	0	0	0	0	0	0	0	0	0	1.202	0	0	0	0	0	0	0	0	0	0	0	0	0	0	0	0	0	0	0	0	0	0	0	0	0	0	0	0
ASIP	ENSSSCG00000007277	17:37634732-37718785:+1	protein_coding	agouti signaling protein	3.993	2.583	0.66	0	2.292	0.255	0	0.533	1.541	0.866	0.859	0	0.758	0.618	0.509	1.854	0.744	2.237	4.774	0	1.56	0	0.364	0.758	0	1.007	0.631	0	0	0.226	0	0.582	2.209	0.418	1.356	1.064	0	2.354	0.76	0	0	0.433	0.841	0	1.561
ASMTL	ENSSSCG00000037174	AEMK02000569.1:796022-820567:-1	protein_coding	acetylserotonin O-methyltransferase like	3.971	2.214	2.343	5.769	8.921	5.408	4.805	2.724	2.893	6.73	4.615	2.307	6.947	2.97	7.863	6.123	2.376	6.619	9.939	0.603	3.71	14.435	8.409	9.344	4.398	4.972	3.292	1.145	4.688	4.557	3.811	3.332	1.012	5.651	2.4	8.302	0.251	23.708	19.302	10.37	2.659	7.947	4.182	12.339	3.029
ASNA1	ENSSSCG00000038776	2:66247541-66261198:-1	protein_coding	arsA arsenite transporter, ATP-binding, homolog 1 (bacterial)	5.756	4.709	6.203	9.827	16.032	16.105	10.444	12.2	5.367	8.504	13.877	5.214	8.476	8.664	14.664	11.964	5.7	14.405	19.993	15.033	11.126	16.439	13.74	14.561	18.395	7.216	5.924	25.688	23.394	18.613	12.652	5.928	3.366	23.227	4.007	15.939	39.296	29.954	21.803	9.226	17.123	14.824	10.686	20.729	4.756
ASNS	ENSSSCG00000015340	9:77318341-77336290:-1	protein_coding	asparagine synthetase (glutamine-hydrolyzing)	23.567	9.916	28.159	48.201	26.38	51.372	56.336	59.263	18.1	26.399	5.121	16.509	38.557	38.381	12.998	66.416	48.927	42.758	16.872	184.687	3.706	60.605	23.812	109.189	619.498	43.208	25.293	362.021	7.46	8.919	7.328	27.744	15.11	57.876	25.57	223.009	86.051	24.215	15.639	5.418	27.412	15.006	51.688	117.203	19.285
ASPA	ENSSSCG00000017861	12:49610482-49639922:+1	protein_coding	aspartoacylase	1.017	21.675	0.744	31.043	18.057	1.506	3.523	38.187	10.695	12.43	1.365	9.982	53.418	4.091	206.881	37.645	4.924	8.237	3.015	0.147	12.664	1.887	20.713	4.134	0.475	1.082	15.915	0	7.324	0.583	0.786	14.418	2.872	19.788	7.76	0	0	1.591	129.83	2.155	2.687	3.924	40.729	3.601	7.882
ASPDH	ENSSSCG00000023211	6:55341343-55343552:-1	protein_coding	aspartate dehydrogenase domain containing	0	0	0	0.43	0	0	0	0.064	0	1.368	0	0	0.305	0	45.077	0.453	0.35	0	0.875	0	0	0	0	0	0	4.148	0.133	0	0	0	0	0.004	0	0.403	0	0	0	0.117	40.795	37.988	0	0	0	0	0
ASPG	ENSSSCG00000039553	AEMK02000452.1:2502439-2527263:+1	protein_coding	asparaginase	0.041	0.245	2.016	0	0.149	0.027	0	0	0.131	0	0.728	0.04	0	0	0.183	0	0.065	2.44	0.064	0	0.151	0.105	0.111	0.218	0	0	0	0	0	0.023	0	0	0	0.036	0.165	0.028	3.249	0.068	0.348	2.9	0	0.635	0	0.049	0.082
ASPH	ENSSSCG00000025087	4:71903359-72107045:+1	protein_coding	aspartate beta-hydroxylase	184.359	313.909	31.293	49.244	119.849	18.56	84.314	75.49	36.945	81.71	6.924	33.194	35.798	80.441	59.516	47.934	31.181	38.018	46.042	11.81	43.037	79.832	289.869	18.677	84.643	139.835	27.254	20.936	25.87	12.82	22.016	24.092	29.796	57.583	33.765	77.431	10.698	80.264	41.983	8.321	26.416	19.261	59.023	58.884	65.846
ASPHD2	ENSSSCG00000009959	14:44009810-44093239:+1	protein_coding	aspartate beta-hydroxylase domain containing 2	1.835	0.228	1.163	14.856	0.845	0.55	8.934	5.696	4.556	21.439	0.633	5.121	10.715	5.56	2.74	9.1	2.509	0.977	2.539	1.568	1.818	3.284	0.878	3.044	1.602	2.138	6.398	4.927	0.195	0.391	0.628	13.467	2.504	7.921	4.271	3.824	0.638	4.421	2.322	0.209	0.408	4.489	8.161	2.504	5.547
ASPM	ENSSSCG00000010896	10:19975321-20039493:-1	protein_coding	abnormal spindle microtubule assembly	13.855	2.375	4.984	3.03	0.425	0.214	6.368	2.912	11.945	4.611	0.553	9.491	3.238	6.095	2.864	2.699	8.268	8.014	2.418	7.953	2.203	2.442	0.525	25.563	6.107	46.322	1.542	7.723	0.107	0.378	1.394	2.86	4.002	0.438	15.135	35.76	4.869	0.241	1.447	0.184	0.249	3.603	2.66	3.816	15.879
ASPN	ENSSSCG00000008072	3:42163141-42192993:-1	protein_coding	asporin	31.497	28.361	2.921	14.09	26.699	11.744	8.77	10.14	14.774	22.881	0.729	13.83	22.177	4.534	9.607	11.332	8.73	44.755	16.494	1.242	11.507	460.496	29.17	7.338	792.518	4.063	7.545	0.227	4.276	14.491	34.907	8.194	4.715	1.604	12.705	3.656	0.07	6.256	3.179	1.155	6.486	3.41	10.84	197.261	21.91
ASPRV1	ENSSSCG00000033099	3:72381330-72494507:+1	protein_coding	aspartic peptidase retroviral like 1	1.152	2.216	1.258	5.637	1.552	0.368	1.522	2.122	2.442	2.028	0.095	2.845	3.946	1.912	5.187	3.532	1.939	252.983	0.729	0	6.383	0.262	2.075	10.814	0.219	1.81	1.346	0	0.352	0.35	1.178	2.411	1.049	2.543	3.018	0.498	0	1.691	1.403	0.666	0.504	1.334	2.238	0.221	3.981
ASPSCR1	ENSSSCG00000040727	12:995689-1031128:-1	protein_coding	ASPSCR1, UBX domain containing tether for SLC2A4	20.277	5.192	9.238	15.81	37.163	21.504	12.798	11.922	6.422	7.579	15.602	4.733	10.901	9.22	36.05	14.285	6.607	31.116	25.692	4.003	10.907	60.269	23.113	59.492	22.616	14.217	10.238	2.931	50.865	18.398	6.802	5.371	2.193	10.736	6.221	14.234	0.927	95.244	62.862	31.766	21.333	33.418	9.572	45.97	5.501
ASRGL1	ENSSSCG00000013065	2:9325106-9353365:-1	protein_coding	asparaginase like 1	18.992	12.985	12.175	34.888	12.828	6.214	29.397	20.74	19.021	28.4	10.781	21.774	20.331	16.65	69.213	25.236	22.652	11.434	13.756	7.362	9.964	28.323	16.027	15.975	20.247	12.827	13.724	12.621	4.915	8.327	6.35	20.515	9.389	58.056	25.714	25.781	25.876	24.107	81.088	7.538	4.213	20.381	26.57	39.526	7.509
ASS1	ENSSSCG00000005701	1:270531589-270586378:+1	protein_coding	argininosuccinate synthase 1	6.952	1.876	0	7.117	15.619	3.618	1.178	2.183	295.553	3.177	130.894	401.47	1.973	2.249	2265.31	16.665	53.648	14.599	32.624	29.409	5.903	0.198	12.081	4.547	0.312	8.362	0.783	16.939	4.955	6.052	2.687	3.736	1.089	22.925	497.935	14.582	225.555	9.701	2327.41	1372.16	3.699	9.718	3.779	0.184	5.844
ASTE1	ENSSSCG00000011182	13:1435709-1455181:+1	protein_coding	asteroid homolog 1	11.427	10.585	13.61	19.907	5.664	1.776	13.005	9.377	17.9	35.761	5.527	19.083	23.671	5.804	18.788	18.848	13.43	4.565	12.747	3.406	21.695	7.227	6.45	13.831	5.088	8.064	13.157	7.437	1.598	1.998	10.388	14.692	5.012	4.805	21.638	4.518	1.234	8.433	7.74	2.579	1.398	6.804	15.183	4.763	24.901
ASTL	ENSSSCG00000008126	3:47059040-47070664:+1	protein_coding	astacin like metalloendopeptidase	0	0	0	0	0	0	0	0.186	0	0	0	0	0	0	0	0	0	0	0.299	0	0	0	0	1.742	0	0	0	0	0	0	0	0	0	0	0.186	0	0	0	0	0	0	0	0	0	0.411
ASTN1	ENSSSCG00000015513	9:118649151-118969124:-1	protein_coding	astrotactin 1	36.922	0.271	0	28.216	0.081	0.048	170.52	51.928	0.084	25.843	0.449	0	34.387	87.303	0.571	28.06	0.156	0.449	2.435	1.851	0.379	0.259	0.606	0.099	0.058	10.238	50.068	4.005	0.078	0.033	0	23.453	49.909	46.148	0.124	26.586	0	3.497	0.305	0	0.175	0.044	26.408	0.125	0.101
ASTN2	ENSSSCG00000005502	1:256823395-257741226:-1	protein_coding	astrotactin 2	3.445	0.776	0.156	5.437	0.181	0.207	5.832	6.417	0.282	28.12	0.172	0.26	4.728	3.772	1.38	5.902	0.339	1.237	0.667	0.08	0.256	29.432	0.956	2.891	0.083	1.257	4.294	0	0.127	0.108	0.27	2.987	1.422	7.024	0.739	0.083	0.029	2.542	0.79	0.023	0.207	0.122	7.126	16.247	1.313
ASXL1	ENSSSCG00000007248	17:35985535-36068178:+1	protein_coding	ASXL transcriptional regulator 1	9.738	3.833	6.643	7.124	11.603	4.533	13.051	6.037	7.487	9.634	9.568	5.311	8.561	6.183	8.445	7.719	6.451	10.526	20.841	5.449	7.744	26.342	18.359	52.755	15.462	7.853	5.897	9.534	4.219	5.022	2.792	4.389	3.965	11.925	8.737	36.074	6.466	15.628	16.477	6.174	4.373	19.966	6.374	18.221	13.761
ASXL2	ENSSSCG00000008575	3:113044777-113179913:+1	protein_coding	ASXL transcriptional regulator 2	10.088	33.322	37.404	22.136	6.388	3.89	24.909	23.044	36.306	27.417	9.959	25.342	21.177	15.92	29.214	18.104	25.368	10.709	21.908	4.067	44.275	17.249	13.801	25.654	22.725	14.08	15.022	2.886	5.44	4.29	9.766	16.155	6.391	10.932	30.237	12.954	7.155	13.744	16.932	2.687	4.799	20.943	20.169	7.653	39.162
ASXL3	ENSSSCG00000003736	6:117366538-117518026:+1	protein_coding	ASXL transcriptional regulator 3	1.979	0.582	0	7.669	0.065	0.304	47.692	10.612	0.134	7.985	0.152	0.233	9.692	14.591	1.91	8.419	4.806	0.332	0.843	0	3.892	0.046	0.168	0.095	0.08	14.313	7.248	0	0.048	0.609	2.334	3.519	12.93	1.859	0.985	4.335	0	3.605	1.527	0	0.142	0.106	9.351	0	0.744
ASZ1	ENSSSCG00000016627	18:28859205-28910632:+1	protein_coding	ankyrin repeat, SAM and basic leucine zipper domain containing 1	0	0	0	0	0	0	0	0	0	0.305	14.842	0	0	0	0	0	0	0.44	0.256	0	0	0	0	0	0	0	0	0	0	0.126	0	0	0	0	0	0	53.547	0.206	0	0	0	0	0	0	0
ATAD1	ENSSSCG00000010438	14:99812050-99886058:-1	protein_coding	ATPase family, AAA domain containing 1	14.053	13.705	25.195	45.963	13.082	12.623	51.165	61.575	90.622	60.537	17.482	84.968	42.857	40.375	75.341	49.259	55.059	7.614	25.409	25.856	42.289	19.269	20.1	36.149	20.438	40.286	27.11	26.44	13.651	18.449	34	32.306	17.812	25.809	80.68	16.094	54.985	29.945	33.17	11.471	12.039	24.733	56.49	11.179	56.736
ATAD2	ENSSSCG00000005983	4:16012273-16082375:+1	protein_coding	ATPase family, AAA domain containing 2	29.071	8.1	29.533	5.717	1.053	0.813	21.385	7.89	20.877	7.817	4.089	17.273	5.638	15.08	4.311	5.299	14.421	10.159	3.933	2.336	13.628	3.748	3.355	79.865	13.424	64.07	4.788	1.416	0.851	1.349	2.686	5.877	7.161	1.427	30.687	33.338	8.314	3.019	4.457	0.992	0.898	12.232	4.697	7.95	32.716
ATAD2B	ENSSSCG00000008591	3:114722150-114846644:+1	protein_coding	ATPase family, AAA domain containing 2B	12.855	29.838	22.069	17.413	4.107	3.816	49.003	21.754	30.089	51.033	5.176	24.038	21.156	26.753	25.555	20.978	21.257	7.184	9.48	3.957	17.975	6.485	7.649	24.301	6.109	30.066	10.316	2.612	2.997	2.401	13.579	12.408	13.662	5.269	25.762	15.879	6.871	9.631	7.359	2.985	3.887	9.547	18.095	2.596	41.164
ATAD3A	ENSSSCG00000003343	6:63706116-63722384:+1	protein_coding	ATPase family AAA domain-containing protein 3	7.649	4.969	3.053	3.981	8.902	9.938	4.736	5.971	3.785	4.004	7.133	2.237	4.294	5.936	9.482	4.62	3.729	7.099	10.2	4.479	3.993	22.162	5.704	15.121	6.699	14.902	3.56	0	8.843	6.355	3.514	2.49	2.108	4.043	2.692	14.493	0	13.345	15.118	10.393	4.461	9.043	3.211	22.955	3.754
ATAD5	ENSSSCG00000035954	12:42874463-42920442:-1	protein_coding	ATPase family, AAA domain containing 5	11.813	4.207	6.364	2.347	0.556	0.242	10.986	2.916	6.354	3.22	0.727	5.822	1.64	6.85	1.225	1.692	5.724	4.286	2.725	9.431	2.373	1.502	1.562	22.951	3.52	28.93	1.23	12.309	0.164	0.328	0.518	2.097	5.258	0.903	11.863	15.769	11.482	1.294	1.277	0.358	0.288	3.723	1.844	1.726	18.334
ATAT1	ENSSSCG00000024604	7:23173461-23185458:+1	protein_coding	alpha tubulin acetyltransferase 1	30.785	6.979	1.829	8.735	6.006	2.07	31.619	7.599	7.515	9.249	3.683	5.926	11.244	20.111	3.916	14.113	5.513	6.744	10.95	4.245	5.024	11.2	10.236	13.649	15.009	11.938	4.488	20.925	1.249	3.191	1.034	12.938	11.566	16.303	9.705	25.758	0	17.403	5.988	1.106	1.739	8.193	7.227	22.964	4.25
ATCAY	ENSSSCG00000026754	2:74800125-74838679:-1	protein_coding	ATCAY, caytaxin	6.791	0.311	0	33.056	0	0.766	73.691	47.255	1.012	31.252	0	0.204	34.698	38.714	0.124	35.077	0.685	0.31	0	0.41	0	0.296	0.1	0.315	0	3.521	39.363	0.16	0.307	0.196	0.551	20.488	31.812	75.044	0.779	0.573	0	0.117	0.478	0	0.74	0.972	45.723	0.774	0.669
ATE1	ENSSSCG00000010699	14:131381938-131580336:-1	protein_coding	arginyltransferase 1	14.284	65.335	17.257	50.269	9.312	7.388	44.318	58.003	26.414	83.951	13.842	20.496	42.783	68.485	40.872	48.764	23.849	11.438	18.533	11.56	44.251	18.327	12.357	18.892	20.607	72.824	27.409	6.988	10.727	7.027	18.085	30.18	27.789	17.547	31.237	17.381	3.924	29.034	20.938	5.757	9.826	17.453	45.998	14.653	39.278
ATF1	ENSSSCG00000016138	5:16628238-16680025:+1	protein_coding	activating transcription factor 1	56.192	16.583	43.427	22.563	33.059	28.651	35.341	27.615	47.533	35.749	46.462	39.2	25.998	18.37	57.55	23.164	41.01	39.298	56.445	47.914	59.779	58.289	53.044	130.346	85.83	41.998	17.659	63.767	31.161	19.055	19.664	16.392	8.569	24.433	48.833	33.182	89.063	71.389	56.411	22.085	38.922	72.159	27.722	25.251	72.197
ATF2	ENSSSCG00000038076	15:80984162-81091532:-1	protein_coding	activating transcription factor 2	17.275	15.914	25.196	56.42	16.599	5.973	190.694	61.937	33.518	75.599	13.095	32.633	60.075	70.277	46.242	58.088	30.889	14.732	27.347	28.387	51.363	33.65	28.278	45.674	43.555	41.59	42.004	19.911	6.998	8.418	16.73	38.991	30.444	43.947	38.867	35.95	7.861	44.432	27.65	9.567	7.207	23.242	61.434	22.113	48.825
ATF3	ENSSSCG00000015595	9:130772262-130785599:-1	protein_coding	activating transcription factor 3	5.546	3.337	12.263	0.55	40.006	57.221	0.801	0.348	12.891	2.187	114.357	21.797	1.946	0.16	26.492	1.001	7.551	5.787	39.362	1.522	4.38	14.895	34.932	16.999	27.819	3.315	0.58	0.815	18.481	9.74	5.77	0.174	0.213	20.395	5.476	10.047	17.911	2.21	13.021	10.694	58.877	19.631	0.795	4.008	6.27
ATF4	ENSSSCG00000000084	5:8738880-8745368:-1	protein_coding	activating transcription factor 4	112.785	121.565	143.946	96.312	533.551	369.036	127.325	107.315	101.501	115.187	240.254	102.753	107.845	154.896	55.925	114.104	200.419	312.268	405.217	126.118	90.324	458.643	397.127	428.153	879.257	159.553	51.506	144.626	2223.92	146.761	57.891	41.618	69.108	212.559	122.366	259.665	409.985	232.881	155.103	175.847	1065.03	274.46	94.494	665.617	107.524
ATF5	ENSSSCG00000003201	6:54945129-54951544:+1	protein_coding	activating transcription factor 5	9.406	6.664	10.879	7.049	15.825	113.621	5.594	3.824	5.519	7.521	3.947	7.978	5.636	3.726	5.286	7.205	9.865	12.498	18.619	1.744	5.291	24.078	25.275	50.689	93.968	11.774	3.683	1.745	11.633	7.736	3.183	4.593	5.005	10.189	8.607	8.118	3.018	8.991	7.382	306.92	9.62	17.067	5.283	23.672	8.454
ATF6	ENSSSCG00000006346	4:88591281-88805299:-1	protein_coding	activating transcription factor 6	16.452	28.753	45.181	49.294	15.291	16.661	50.605	55.627	45.668	58.032	19.02	40.377	73.026	31.316	52.221	56.754	40.087	25.564	47.111	8.72	65.967	64.008	42.875	15.899	103.641	28.064	44.807	3.388	5.521	12.841	21.427	34.802	14.248	35.054	42.366	22.194	9.488	68.575	36.848	18.406	12.245	37.646	60.343	37.296	44.262
ATF6B	ENSSSCG00000001430	7:24161053-24171742:-1	protein_coding	activating transcription factor 6 beta	41.504	20.075	31.465	19.36	30.989	12.468	26.907	22.584	13.417	20.271	25.791	17.575	20.056	21.18	17.355	18.219	19.665	33.996	56.087	4.791	21.961	95.64	31.546	55.342	44.532	26.092	14.673	8.726	6.75	10.276	5.642	15.011	28.348	34.932	17.203	28.783	0.794	64.414	40.756	11.515	7.497	52.672	16.975	91.41	20.119
ATF7IP	ENSSSCG00000000612	5:58022733-58150185:-1	protein_coding	activating transcription factor 7 interacting protein	22.573	22.391	51.377	29.348	12.726	7.215	96.275	45.102	38.221	61.828	17.679	31.412	47.845	60.536	29.698	35.328	27.259	21.485	27.346	19.266	37.098	27.492	28.289	77.841	24.556	53.548	24.128	25.768	8.999	6.326	13.625	21.949	24.702	15.952	47.632	53.232	4.132	37.707	17.164	4.383	7.3	33.234	41.725	17.761	93.414
ATF7IP2	ENSSSCG00000020675	3:32523055-32599255:-1	protein_coding	activating transcription factor 7 interacting protein 2	1.938	0.748	3.383	0.584	0.792	0.184	1.477	0.682	3.791	0.2	0.811	3.085	1.361	3.542	2.088	0.29	1.459	0.502	46.597	5.128	1.935	0.171	1.023	5.716	0.206	17.501	0.865	1.931	0.175	0.184	0.292	0.634	1.327	0.192	5.54	0.483	9.891	0.127	1.073	0.151	0.136	1.833	0.271	0.148	13.692
ATG10	ENSSSCG00000025210	2:90437020-90665380:+1	protein_coding	autophagy related 10	11.077	10.663	5.055	13.397	8.382	3.984	5.829	10.205	5.599	7.398	3.286	8.251	13.485	4.776	13.347	11.244	8.718	6.357	11.658	2.419	16.649	9.148	7.493	13.959	7.302	3.226	6.415	8.083	3.207	4.276	5.161	6.907	3.116	14.643	7.978	2.829	4.677	12.862	7.966	3.445	2.568	9.422	8.625	5.422	9.314
ATG101	ENSSSCG00000033687	5:17417819-17426528:+1	protein_coding	autophagy related 101	10.111	5.359	5.089	10.432	11.386	8.233	5.744	8.499	6.419	11.501	16.858	9.816	9.98	6.542	10.224	12.338	9.714	11.25	16.878	41.035	7.259	19.535	8.591	28.801	7.926	8.12	4.844	47.153	12.044	5.932	2.906	5.83	3.593	12.197	10.211	4.568	24.068	21.448	15.107	7.32	8.908	14.576	8.257	20.423	8.4
ATG12	ENSSSCG00000033912	2:119941897-119965803:-1	protein_coding	autophagy related 12	11.07	19.85	31.09	61.773	16.94	3.989	49.797	75.564	25.167	50.002	7.891	24.264	70.208	52.207	27.223	65.758	21.578	14.189	22.036	11.331	49.313	24.9	29.34	21.234	29.368	39.404	33.466	13.395	5.877	4.616	10.598	36.865	29.667	49.92	24.552	14.295	13.765	23.316	13.05	9.391	4.901	15.638	77.702	15.572	27.718
ATG13	ENSSSCG00000013257	2:15856860-15916399:-1	protein_coding	autophagy related 13	6.974	6.784	11.784	32.726	28.661	7.878	10.949	20.632	16.181	27.384	21.876	12.298	32.033	10.731	19.057	33.017	21.589	20.327	39.253	0	30.863	46.887	34.145	46.092	30.748	8.838	19.404	1.485	11.385	9.579	6.952	20.373	2.947	51.908	16.451	13.442	0.368	73.425	26.14	16.225	7.15	35.082	27.569	41.035	17.099
ATG14	ENSSSCG00000005058	1:184686443-184743753:-1	protein_coding	autophagy related 14	7.476	8.294	4.112	8.118	3.869	1.513	13.477	9.797	8.958	10.163	3.947	4.69	7.096	13.453	8.99	8.079	6.001	3.44	8.045	3.715	5.668	5.31	6.941	6.002	7.413	10.101	3.63	4.222	2.919	2.795	4.402	4.685	5.742	5.3	6.45	6.444	3.148	11.533	7.329	0.959	2.588	8.444	7.447	3.007	5.834
ATG16L1	ENSSSCG00000016300	15:133651280-133693468:+1	protein_coding	autophagy related 16 like 1	9.238	10.562	5.54	13.756	20.411	12.661	22.079	17.658	8.294	18.251	15.116	7.298	16.476	22.481	14.344	13.519	12.917	10.979	23.561	3.017	12.532	36.285	23.562	23.763	26.394	14.613	9.765	1.163	14.5	15.377	9.721	9.351	8.194	25.327	9.606	14.695	2.771	24.699	21.53	10.984	12.416	20.474	15.332	33.57	15.027
ATG16L2	ENSSSCG00000014819	9:7346993-7360185:+1	protein_coding	autophagy related 16 like 2	5.068	0	17.482	5.419	7.506	1.373	7.029	3.396	3.315	5.5	3.055	3.317	4.349	3.195	1.615	5.063	2.187	2.824	4.78	0	1.563	9.913	7.835	7.213	4.062	0.774	1.837	0.287	1.624	3.38	2.145	2.49	1.524	5.506	3.924	6.001	0	15.471	4.72	2.012	1.143	14.744	2.294	9.341	6.966
ATG2A	ENSSSCG00000023890	2:7261756-7282611:+1	protein_coding	autophagy related 2A	3.461	3.586	4.753	4.249	14.319	4.74	1.935	2.261	4.135	4.798	15.692	3.706	3.378	2.317	4.547	4.594	3.224	8.668	25.632	0.242	4.149	29.152	16.96	16.694	5.995	1.367	3.033	0.026	5.747	4.229	1.967	2.298	0.641	5.659	4.105	4.373	0	14.726	12.031	6.755	4.456	15.98	2.715	19.473	4.09
ATG2B	ENSSSCG00000002502	7:117486124-117586587:-1	protein_coding	autophagy related 2B	8.368	14.572	10.417	31.556	7.223	3.682	31.623	33.102	20.899	37.602	4.94	15.508	44.41	19.906	25.988	29.702	16.727	6.748	12.11	3.815	20.104	19.872	12.075	14.359	13.671	23.239	20.682	1.453	4.764	5.138	11.493	17.715	7.966	17.427	14.877	8.188	3.336	18.084	13.654	5.523	4.635	14.394	35.791	9.459	22.683
ATG3	ENSSSCG00000011930	13:147279105-147309594:+1	protein_coding	autophagy related 3	175.551	95.607	79.449	63.244	34.635	11.495	91.081	106.889	48.215	57.413	38.14	56.779	84.299	70.896	57.962	82.698	42.633	40.322	46.283	15.55	30.701	42.048	51.83	69.348	107.423	74.058	33.852	19.089	26.178	24.337	23.169	36.043	32.681	46.433	50.557	68.397	18.754	56.947	51.555	20.814	15.203	60.903	102.387	27.245	44.508
ATG4A	ENSSSCG00000012569	X:88543972-88635465:+1	protein_coding	autophagy related 4A cysteine peptidase	3.587	3.799	3.974	5.979	6.095	4.68	3.598	4.349	9.244	4.219	10.509	9.067	5.863	1.913	6.885	4.802	4.557	6.688	6.066	0.523	4.411	4.595	8.045	7.184	6.745	2.804	3.088	0.461	10.039	7.772	9.781	3.292	1.793	5.373	6.868	2.593	2.454	5.573	6.382	2.708	6.182	6.63	5.394	6.007	5.821
ATG4B	ENSSSCG00000032919	15:140223889-140246321:+1	protein_coding	autophagy related 4B cysteine peptidase	12.916	4.056	4.715	13.129	20.508	13.746	7.805	10.85	6.481	11.311	14.39	6.215	9.636	13.004	13.022	13.717	5.82	19.311	19.597	13.284	6.764	30.529	14.741	38.585	14.119	14.251	6.782	15.875	9.417	9.908	5.136	6.606	7.531	19.193	7.807	26.073	8.736	33.301	27.592	9.718	7.366	21.979	12.716	30.12	7.687
ATG4C	ENSSSCG00000003816	6:149608220-149691946:-1	protein_coding	autophagy related 4C cysteine peptidase	12.696	19.252	23.813	51.667	9.107	2.079	25.616	45.968	22.672	46.127	11.326	28.48	76.048	26.302	50.201	67.872	27.735	5.716	12.765	10.947	21.275	13.45	13.806	20.907	9.994	41.251	24.244	27.524	2.773	3.411	16.304	27.239	7.067	18.861	29.193	10.05	5.019	27.794	22.573	6.271	2.661	15.243	49.318	7.976	35.826
ATG4D	ENSSSCG00000013645	2:69320331-69328521:+1	protein_coding	autophagy related 4D cysteine peptidase	3.767	0	2.546	3.193	8.851	19.71	2.084	2.936	13.02	4.075	17.527	10.45	2.765	2.494	8.115	6.284	11.35	13.702	28.81	0	5.169	10.282	6.274	19.569	4.633	2.75	2.167	0	37.856	40.847	16.874	2.234	0.729	7.153	17.309	2.99	0	12.814	20.555	8.285	20.507	11.947	4.325	5.855	3.768
ATG5	ENSSSCG00000004370	1:72345004-72520448:-1	protein_coding	autophagy related 5	40.983	34.142	42.669	36.592	16.678	10.119	44.872	44.32	49.121	51.785	23.539	49.983	42.506	52.15	39.057	35.767	37.433	19.297	32.321	20.731	50.855	41.874	22.912	44.148	44.291	44.535	29.144	31.021	13.97	9.476	20.504	25.684	24.002	20.215	41.59	23.23	12.599	32.203	25.513	12.245	10.146	31.802	38.352	23.51	47.455
ATG7	ENSSSCG00000011575	13:67417938-67699655:+1	protein_coding	autophagy related 7	8.638	22.932	34.461	25.473	32.475	7.392	20.238	20.62	14.281	23.369	8.715	14.003	24.354	11.244	16.211	26.11	12.69	12.127	17.15	3.329	17.087	67.43	33.213	18.191	16.24	10.409	16.539	6.444	6.422	7.967	13.525	12.435	5.935	23.459	10.691	10.049	6.291	23.491	11.739	3.784	6.305	19.143	25.226	55.353	15.875
ATG9B	ENSSSCG00000024431	18:6200639-6208286:+1	protein_coding	autophagy related 9B	0.29	0	0	1.146	0.268	0.024	0.998	1.134	0	0.866	2.071	0	1.322	1.061	0	2.458	0	5.946	0.085	0	0	0.1	0.313	0.161	0.077	0.236	1.885	0.069	0	0.043	0	0.826	0.163	2.487	0.133	1.619	0	0.181	0	0	0	0.134	1.436	0.126	0.261
ATIC	ENSSSCG00000016173	15:117617502-117649108:+1	protein_coding	5-aminoimidazole-4-carboxamide ribonucleotide formyltransferase/IMP cyclohydrolase	47.939	7.264	4.369	18.81	18.198	17.502	34.14	12.558	10.508	4.544	5.692	8.527	14.313	17.907	32.08	14.73	9.297	23.464	26.932	248.438	10.886	30.575	21.331	46.539	26.637	67.611	9.936	414.878	10.747	8.186	7.516	9.108	5.416	18.569	12.106	139.547	447.715	33.355	29.093	29.426	9.034	13.112	13.463	33.263	12.237
ATL1	ENSSSCG00000005020	1:180299429-180408330:+1	protein_coding	atlastin GTPase 1	3.366	1.706	0.964	61.495	0.824	0.499	71.757	82.123	2.681	42.55	0.152	2.221	64.741	55.783	2.273	85.064	2.233	1.715	2.206	3.472	3.315	1.165	1.003	0.844	1.318	10.136	59.735	2.254	0.246	0.585	2.227	51.279	16.93	29.88	1.593	5.075	0	3.016	1.03	0.225	0.421	1.878	72.005	0.634	0.933
ATL2	ENSSSCG00000008487	3:101956722-102029667:+1	protein_coding	atlastin GTPase 2	38.433	45.955	22.203	77.39	68.94	36.59	70.195	73.241	48.919	108.556	32.009	42.346	39.988	66.832	89.64	73.61	63.968	39.224	46.657	76.65	41.181	20.361	62.267	38.194	22.893	65.612	41.445	57.184	67.211	19.764	24.845	46.14	22.568	47.625	39.739	52.358	44.448	84.76	50.977	34.578	53.715	56.135	65.451	14.471	37.528
ATL3	ENSSSCG00000013054	2:8361693-8408918:+1	protein_coding	atlastin GTPase 3	35.795	61.608	46.328	33.009	29.305	4.175	23.262	27.726	42.335	17.186	18.05	38.933	39.486	16.607	41.153	32.192	38.093	43.478	44.569	24.472	64.628	80.88	46.31	34.109	124.623	23.498	15.597	46.563	2.003	6.302	8.565	19.402	5.962	29.196	33.279	16.651	26.395	35.256	24.974	13.777	4.077	49.746	32.228	86.418	53.71
ATM	ENSSSCG00000025606	9:36620587-36759552:+1	protein_coding	ATM serine/threonine kinase	5.519	14.202	19.617	46.21	5.257	1.998	56.15	45.816	27.438	53.93	3.147	25.885	67.875	34.395	31.407	52.463	26.605	5.169	9.393	5.106	43.728	14.203	10.365	10.037	12.162	32.207	26.878	4.693	1.058	2.632	13.131	27.455	11.794	15.072	29.528	7.494	3.012	15.405	9.624	2.912	2.509	8.888	40.673	5.815	46.076
ATN1	ENSSSCG00000025117	5:63782162-63796169:-1	protein_coding	atrophin 1	41.875	9.4	5.579	9.236	38.356	15.271	9.452	13.094	4.878	17.835	36.869	3.505	10.629	10.184	5.923	9.798	3.988	35.162	126.287	0.043	7.474	105.405	69.036	28.259	33.832	3.774	10.824	0.706	17.463	21.84	2.461	6.155	17.441	63.999	4.009	26.568	1.011	111.595	50.575	5.207	16.586	52.147	12.043	104.489	6.721
ATOH1	ENSSSCG00000009196	8:125769246-125770307:-1	protein_coding	atonal bHLH transcription factor 1	0	0	0	0	0	0	0	0	9.552	0	0	15.092	0	0	0	0	10.024	0.199	0.307	0	0	0	0	0	0	5.316	0	0	0	0	0	0	0.893	0	8.34	0.339	0	0	0	0	0	0	0	0	0
ATOH7	ENSSSCG00000021995	14:71400980-71401447:-1	protein_coding	atonal bHLH transcription factor 7	0	0	0	1.045	0	0	0	0.653	0	2.37	0	0	0	0	0	0	0	0	0	0	0	0	0	0	0	1.081	0	0	0	0	0	0	0	0	0	0	0	0	0	0	0	0	0.709	0	0
ATOH8	ENSSSCG00000008230	3:58964549-59001145:-1	protein_coding	atonal bHLH transcription factor 8	1.73	3.26	0	0.649	17.109	10.294	0.807	0.901	1.487	2.092	3.056	1.892	0.899	0.148	2.449	0.195	1.181	5.129	7.8	0	1.224	0.479	11.9	1.398	3.829	2.054	0.412	0	11.572	5.079	3.794	1.044	0.679	1.234	1.695	1.234	0	14.426	7.452	1.613	4.748	22.92	0.335	3.044	3.247
[truncated: 21,016 more rows]
[truncated: 22 more columns]
